# Supplementary material for: Intrinsic Cellular Susceptibility to Barrett’s Esophagus in Adults Born with Esophageal Atresia
Source: Cancers (Basel). 2022 Jan 20;14(3):513. doi: 10.3390/cancers14030513 (PMC8833471; doi:10.3390/cancers14030513)
Supplement: Supplementary file 1 [file cancers-14-00513-s001.zip]

Archive with 4 entries (2 files):
- cancers-1517820-supplementary/
- cancers-1517820-supplementary/supplementary/
- cancers-1517820-supplementary/supplementary/cancers-1517820-supplementary.pdf
- cancers-1517820-supplementary/supplementary/Datafile S1 Individual gene counts.xlsx
