# Supplementary material for: Intrinsic Cellular Susceptibility to Barrett’s Esophagus in Adults Born with Esophageal Atresia
Source: Cancers (Basel). 2022 Jan 20;14(3):513. doi: 10.3390/cancers14030513 (PMC8833471; doi:10.3390/cancers14030513)
Supplement: Supplementary file 1 [file cancers-14-00513-s001.zip › cancers-1517820-supplementary/supplementary/Datafile S1 Individual gene counts.xlsx]

## Sheet: Esophageal biopsies
Name	Chromosome	Region	Identifier	BBO-007 (GEJ) - Total counts	BBO-021 (GEJ) - Total counts	BBO-027 (GEJ) - Total counts	BBO-038 (GEJ) - Total counts	BBO-053 (GEJ) - Total counts	BBO-058 (GEJ) - Total counts	BBO-060 (GEJ) - Total counts	BBO-061 (GEJ) - Total counts	BBO-063 (GEJ) - Total counts	BBO-074 (GEJ) - Total counts	BBO-080 (GEJ) - Total counts	BBO-065 (GEJ) - Total counts	BBO-066 (GEJ) - Total counts	BBO-070 (GEJ) - Total counts	BBO-072 (GEJ) - Total counts	BBO-077 (GEJ) - Total counts	BBO-086 (GEJ) - Total counts	BBO-087 (GEJ) - Total counts	BBO-090 (GEJ) - Total counts	BBO-092 (GEJ) - Total counts	BBO-094 (GEJ) - Total counts	BBE-001 (GEJ) - Total counts	BBE-021 (GEJ) - Total counts	BBE-023 (GEJ) - Total counts	BBE-028 (GEJ) - Total counts	BBE-043 (GEJ) - Total counts	BBE-053 (GEJ) - Total counts	BBE-079 (GEJ) - Total counts	BBE-080 (GEJ) - Total counts	BBE-098 (GEJ) - Total counts	BBO-007 (SQ) - Total counts	BBO-038 (SQ) - Total counts	BBO-053 (SQ) - Total counts	BBO-058 (SQ) - Total counts	BBO-063 (SQ) - Total counts	BBO-074 (SQ) - Total counts	BBO-080 (SQ) - Total counts	BBO-066 (SQ) - Total counts	BBO-070 (SQ) - Total counts	BBO-072 (SQ) - Total counts	BBO-077 (SQ) - Total counts	BBO-086 (SQ) - Total counts	BBO-087 (SQ) - Total counts	BBO-094 (SQ) - Total counts	BBE-017 (GEJ) - Total counts	BBO-060 (SQ) - Total counts
5S_rRNA_1	2	162266065..162266181	ENSG00000271924	0	0	0	0	0	0	0	0	0	0	0	0	0	0	0	0	0	0	0	0	0	0	0	0	0	0	0	0	0	0	0	0	0	0	0	0	0	0	0	0	0	0	0	0	0	0
5S_rRNA_2	12	34358634..34358752	ENSG00000272435	0	0	0	0	0	0	0	0	0	0	0	0	0	0	0	0	0	0	0	0	0	0	0	0	0	0	0	0	0	0	0	0	0	0	0	0	0	0	0	0	0	0	0	0	0	0
5S_rRNA_3	14	complement(68123822..68123928)	ENSG00000272253	0	0	0	0	0	0	0	0	0	0	0	0	0	0	0	0	0	0	0	0	0	0	0	0	0	0	0	0	0	0	0	0	0	0	0	0	0	0	0	0	0	0	0	0	0	0
5S_rRNA_4	16	34977639..34990886	ENSG00000261122	0	0	0	0	0	0	0	0	0	0	0	0	0	0	0	0	0	0	0	0	0	0	0	0	0	0	0	0	0	0	0	0	0	0	0	0	0	0	0	0	0	0	0	0	0	0
5S_rRNA_5	X	68892323..68892441	ENSG00000272351	0	0	0	0	0	0	0	0	0	0	0	0	0	0	0	0	0	0	0	0	0	0	0	0	0	0	0	0	0	0	0	0	0	0	0	0	0	0	0	0	0	0	0	0	0	0
5S_rRNA_6	X	complement(147089620..147089735)	ENSG00000201285	0	0	0	0	0	0	0	0	0	0	0	0	0	0	0	0	0	0	0	0	0	0	0	0	0	0	0	0	0	0	0	0	0	0	0	0	0	0	0	0	0	0	0	0	0	0
5S_rRNA_7	X	complement(150194767..150194878)	ENSG00000212595	0	0	0	0	0	0	0	0	0	0	0	0	0	0	0	0	0	0	0	0	0	0	0	0	0	0	0	0	0	0	0	0	0	0	0	0	0	0	0	0	0	0	0	0	0	0
7SK_1	5	complement(68266266..68325992)	ENSG00000249352	0	2	0	0	5	2	0	2	0	0	7	1	0	0	0	7	0	1	0	0	0	1	6	0	0	4	5	5	3	0	0	0	0	0	0	2	0	1	0	0	0	0	0	1	0	0
7SK_2	6	136866330..136866630	ENSG00000271765	0	0	0	0	0	0	0	0	0	0	0	0	0	0	0	0	0	0	0	0	0	0	0	0	0	0	0	0	0	0	0	0	0	0	0	0	0	0	0	0	0	0	0	0	0	0
7SK_3	8	144624280..144624570	ENSG00000254144	0	0	0	0	0	0	0	0	0	0	0	0	0	0	0	0	1	0	0	0	0	0	0	0	0	0	0	0	0	0	0	0	1	2	0	0	0	0	0	0	0	0	0	1	0	0
7SK_4	13	45697228..45697549	ENSG00000271818	0	0	0	0	0	0	0	0	0	1	0	0	0	0	0	0	0	0	0	0	0	1	0	0	0	0	0	0	0	0	0	0	0	0	0	0	0	0	0	0	0	0	0	0	0	0
7SK_5	16	81993524..81996298	ENSG00000260682	49	26	33	82	24	22	21	14	24	15	28	3	15	16	2	68	61	107	36	9	13	66	64	37	76	70	20	33	30	29	19	14	7	5	6	13	6	4	19	10	9	13	7	15	0	13
7SK_6	21	26467335..26475983	ENSG00000232512	0	0	0	0	0	0	0	0	0	0	0	0	0	0	0	0	0	0	0	0	0	0	0	0	0	0	0	0	0	0	0	0	0	0	0	0	0	0	0	0	0	0	0	0	0	0
7SK_7	X	complement(12632122..12632316)	ENSG00000271814	0	0	0	0	0	0	0	0	0	0	0	0	0	0	0	0	0	0	0	0	0	0	0	0	0	0	0	0	0	0	0	0	0	0	0	0	0	0	0	0	0	0	0	0	0	0
A1BG	19	complement(58856544..58864865)	ENSG00000121410	33	38	27	55	21	24	36	15	14	14	23	12	2	14	16	44	34	41	18	10	3	44	4	46	22	50	43	36	24	11	4	3	13	14	6	11	3	11	14	26	2	19	3	10	16	10
A1BG-AS1	19	58859117..58866549	ENSG00000268895	59	43	48	65	37	43	31	18	12	24	33	15	9	35	19	29	63	70	30	25	17	69	22	66	40	60	54	58	44	29	17	9	30	4	6	39	28	2	20	22	6	15	13	26	35	23
A1CF	10	complement(52559169..52645435)	ENSG00000148584	74	110	231	290	2314	2243	819	1	2051	0	117	6	1	1	2	198	379	47	70	0	0	815	2340	233	2229	320	1359	279	851	108	0	0	0	0	0	0	0	0	0	0	0	0	0	0	51	0
A2M	12	complement(9220260..9268825)	ENSG00000175899	18887	20711	7888	17784	20053	20522	7891	1017	13464	1041	17471	1224	609	5940	1385	15626	17633	25851	15559	729	180	25851	16471	20322	23747	38609	29672	24058	22685	14743	851	720	860	395	733	2041	740	497	910	887	580	705	593	450	14937	948
A2M-AS1	12	9217773..9220651	ENSG00000245105	7	9	6	22	13	1	2	6	4	10	15	2	0	14	7	17	13	15	8	7	8	24	25	19	14	42	21	18	18	46	14	1	3	3	1	4	1	1	8	4	2	12	0	4	61	8
A2ML1	12	8975068..9039597	ENSG00000166535	8116	92618	25877	12048	184	225	49585	83806	1	82805	2330	125913	106806	47813	62489	1930	5795	14894	36995	87064	113567	4	33	44	56	235	11	9	8	2	77638	133414	75743	97874	135832	67750	131080	116698	70506	66305	124092	120708	98698	211714	0	77620
A2ML1-AS1	12	complement(8928815..8983543)	ENSG00000256661	0	0	0	0	0	0	0	0	0	0	0	0	0	0	0	1	0	0	0	0	0	0	0	0	0	0	0	0	0	0	0	0	0	0	0	0	0	0	0	0	0	0	0	0	0	0
A2ML1-AS2	12	complement(8972412..8973309)	ENSG00000256904	0	0	0	0	0	0	0	0	0	0	0	0	0	0	0	0	0	0	0	0	0	0	0	0	0	0	0	0	0	0	0	0	0	0	0	0	0	0	0	0	0	0	0	0	0	0
A2MP1	12	complement(9381129..9428413)	ENSG00000256069	0	0	0	0	0	0	0	0	0	0	0	0	0	0	0	0	0	1	4	0	0	1	0	2	1	0	0	1	1	0	0	0	0	1	0	0	0	0	0	0	0	0	0	0	0	1
A3GALT2	1	complement(33772367..33786699)	ENSG00000184389	0	0	0	0	0	0	0	0	0	0	0	0	0	0	1	0	0	0	0	0	0	0	0	1	0	0	2	0	0	0	0	0	0	0	0	0	0	0	0	0	0	0	0	0	0	0
A4GALT	22	complement(43088127..43117304)	ENSG00000128274	563	768	435	283	131	171	364	878	101	923	237	448	1028	1207	557	280	314	1406	699	374	824	150	97	303	94	353	354	191	191	264	205	255	1751	417	614	1271	700	896	1347	438	310	647	1678	932	307	748
A4GNT	3	complement(137842560..137851229)	ENSG00000118017	422	350	328	630	307	298	63	3	41	0	329	6	0	3	0	1207	636	212	568	0	0	1789	301	1265	482	1989	552	3109	1794	621	0	0	0	0	0	0	0	0	0	0	0	0	0	0	476	0
AAAS	12	complement(53701240..53718648)	ENSG00000094914	966	846	787	1010	911	801	863	790	937	859	807	695	778	922	864	1062	934	1324	869	723	1240	1062	1212	1293	998	1578	983	1164	1303	879	771	647	1214	701	675	798	635	592	714	582	491	1203	666	761	485	852
AACS	12	125549925..125627873	ENSG00000081760	2156	2323	2350	3180	2135	1793	2124	2205	2600	2420	2412	2266	2597	2436	2744	2821	2496	4211	2327	1335	2574	2266	2204	2455	1647	3850	1757	2329	3378	1583	2225	2089	2843	2734	2569	1666	2126	2271	2889	2826	2363	4383	2306	2766	885	2048
AACSP1	5	complement(178191862..178245436)	ENSG00000250420	6	14	12	3	0	0	4	15	0	11	0	14	12	7	9	6	4	3	5	3	11	10	3	0	0	1	0	8	0	3	12	12	19	12	4	13	6	7	24	3	11	19	5	2	0	7
AADAC	3	151531825..151546276	ENSG00000114771	1007	63	791	521	1006	2255	260	76	883	42	187	70	89	46	57	1663	777	1102	735	58	42	1669	1881	824	1013	1444	157	3994	2463	1501	66	76	125	477	296	31	72	407	90	48	313	142	245	56	480	81
AADACL2	3	151451704..151479127	ENSG00000197953	1	4	36	13	0	0	17	8	0	4	2	13	16	4	4	1	1	0	0	8	5	0	0	0	0	0	0	0	0	0	7	109	8	2	4	0	4	67	17	2	8	53	0	7	0	7
AADACL3	1	12776118..12788726	ENSG00000188984	0	0	0	0	0	0	0	0	0	0	0	0	0	0	0	0	0	0	0	0	0	0	0	0	0	0	0	0	0	0	0	0	0	0	0	0	0	0	0	0	0	0	0	0	0	0
AADACL4	1	12704566..12727097	ENSG00000204518	0	0	0	0	0	0	0	0	0	0	0	0	0	0	0	0	0	0	0	0	0	0	0	0	0	0	0	0	0	0	0	0	2	0	1	0	0	0	0	0	0	0	2	0	0	0
AADAT	4	complement(170981373..171012850)	ENSG00000109576	109	106	84	106	126	121	72	60	66	49	94	66	49	98	66	147	147	91	76	86	49	120	132	132	141	286	98	220	191	136	72	47	55	69	59	49	48	51	48	54	76	107	16	48	0	40
AAED1	9	complement(99401859..99417585)	ENSG00000158122	192	177	98	150	128	133	85	51	82	63	143	56	39	101	53	144	136	251	189	62	46	129	134	195	208	358	168	210	176	162	74	47	41	57	28	54	38	52	85	73	56	116	50	47	305	39
AAGAB	15	complement(67493371..67547533)	ENSG00000103591	1812	1167	1482	1559	1877	1980	1644	886	2048	980	1172	1014	1018	1024	1124	1817	1309	1801	1388	918	1430	1459	3054	1390	2344	2564	1466	2545	2007	2136	1116	1393	1415	1093	1146	1429	1122	1248	1537	1282	1248	2275	1074	1224	1002	1132
AAK1	2	complement(69688532..69901481)	ENSG00000115977	480	514	548	397	415	493	387	474	473	457	497	360	327	404	354	699	552	650	599	401	612	426	466	430	369	831	315	434	448	448	477	417	404	367	576	573	468	411	598	456	422	682	558	742	428	460
AAMDC	11	77532155..77629478	ENSG00000087884	106	214	137	228	129	184	114	112	237	112	637	63	75	143	160	1012	219	300	386	131	219	305	537	738	326	841	275	268	165	888	130	128	108	152	137	183	111	138	183	184	148	207	142	157	721	101
AAMP	2	complement(219128850..219134980)	ENSG00000127837	3745	2676	3284	3385	3156	3083	2887	2307	3582	2333	3921	2610	2760	2659	2843	6639	3587	3518	3269	1936	3931	4846	4329	4899	2836	6185	3878	5449	4239	4028	2361	2350	3000	2717	2974	2650	2531	2705	3075	2992	2862	5844	2553	3613	2542	2794
AANAT	17	74449433..74466199	ENSG00000129673	0	0	0	1	1	0	1	1	1	0	0	0	0	0	0	0	0	0	0	0	0	0	0	0	0	0	0	0	0	0	0	0	0	0	0	0	0	0	0	0	0	0	0	0	0	0
AAR2	20	34824381..34858840	ENSG00000131043	681	729	601	822	709	608	472	477	716	481	642	489	531	543	587	829	674	971	717	407	782	853	820	816	731	1057	942	862	840	597	511	503	659	608	589	582	529	616	762	694	431	1137	613	874	957	561
AARD	8	117950438..117956726	ENSG00000205002	4	13	2	10	8	8	2	0	8	0	11	3	4	11	0	10	7	16	5	0	4	5	6	8	5	10	4	13	4	7	0	0	0	0	2	0	2	1	6	0	0	1	0	4	67	1
AARS	16	complement(70286198..70323446)	ENSG00000090861	2867	2129	2501	3428	2514	3076	2449	1487	2936	1301	2456	1867	1947	1462	1215	3636	3454	3454	2613	1020	3123	3206	3412	3734	2431	3921	3115	3514	5112	2186	1437	1157	1853	1488	1603	1404	1247	1120	1478	1831	1318	2798	1114	2102	2309	1162
AARS2	6	complement(44267391..44281063)	ENSG00000124608	593	705	689	653	471	445	654	721	477	790	451	864	664	756	866	694	615	794	561	440	842	552	559	515	430	597	650	501	613	331	641	580	1203	732	726	704	697	722	814	837	633	1221	699	884	332	789
AARSD1	17	complement(41102543..41116515)	ENSG00000266967	666	581	470	556	562	561	558	442	461	557	481	444	468	528	576	669	520	848	568	488	1143	488	737	665	556	997	556	733	860	662	417	494	754	520	492	570	450	461	595	612	490	949	411	560	863	536
AASDH	4	complement(57204456..57253666)	ENSG00000157426	218	359	205	321	235	239	295	322	332	316	150	201	237	246	315	432	308	450	421	226	290	314	465	324	456	625	281	462	320	343	299	373	317	308	304	307	150	270	306	327	270	481	245	292	153	360
AASDHPPT	11	105946228..105969437	ENSG00000149313	739	989	699	599	523	558	650	667	479	716	539	731	649	762	813	918	694	1278	928	445	826	567	815	698	783	1429	588	841	668	967	868	1167	956	850	797	882	724	739	1113	990	883	1817	725	876	473	871
AASS	7	complement(121715701..121784334)	ENSG00000008311	319	469	248	261	235	221	207	262	207	574	203	286	226	374	371	201	204	649	273	167	217	175	292	253	257	437	292	214	300	245	522	302	574	428	314	550	226	271	370	422	181	361	336	285	181	396
AATF	17	35306175..35414171	ENSG00000108270	1559	1297	1142	1282	1469	1481	1173	706	1407	971	1416	1022	1037	970	1091	1598	1453	2188	1503	816	1477	1426	2190	1508	1623	2434	1694	1894	2045	1427	994	810	1341	1086	1018	1298	896	981	1242	1251	1088	2101	1096	1245	1245	933
AATK	17	complement(79091095..79139877)	ENSG00000181409	202	92	480	502	446	381	795	13	1734	8	361	14	7	30	2	582	260	80	97	1	2	531	1035	397	500	464	1492	149	663	254	10	4	14	2	4	16	6	4	2	1	4	4	6	1	218	9
AATK-AS1	17	79139307..79156964	ENSG00000225180	0	0	0	0	0	0	0	0	0	0	0	0	0	0	0	0	0	0	0	0	0	0	0	0	0	0	0	0	0	0	0	0	0	0	0	0	0	0	0	0	0	0	0	0	0	0
AB015752.3	8	complement(91546839..91632298)	ENSG00000254180	0	0	0	0	0	0	0	0	0	0	1	0	0	0	0	0	0	0	0	0	0	0	0	0	0	0	0	0	0	0	0	0	0	0	0	1	0	0	0	0	3	6	0	0	0	0
AB019438.66	14	complement(106892325..106892465)	ENSG00000228757	0	0	0	0	0	0	0	0	0	0	0	0	0	0	0	0	0	0	0	0	0	0	0	0	0	0	0	0	0	0	0	0	0	0	0	0	0	0	0	0	0	0	0	0	0	0
AB019440.1	14	106663421..106663529	ENSG00000221180	0	0	0	0	0	0	0	0	0	0	0	0	0	0	0	0	0	0	0	0	0	0	0	0	0	0	0	0	0	0	0	0	0	0	0	0	0	0	0	0	0	0	0	0	0	0
AB019440.50	14	106663246..106665214	ENSG00000271201	0	0	0	0	0	0	0	0	0	0	0	0	0	0	0	0	0	0	0	0	0	0	0	0	0	0	0	0	0	0	0	0	0	0	0	0	0	0	0	0	0	0	0	0	0	0
AB019441.29	14	complement(106444607..106445233)	ENSG00000225200	0	0	1	0	0	0	1	0	0	0	0	0	0	0	0	0	0	0	0	0	0	0	0	0	0	0	0	0	0	0	0	0	0	0	0	0	1	0	0	0	0	0	0	0	0	0
ABAT	16	8768422..8878432	ENSG00000183044	604	1515	923	1146	2488	1876	1412	1301	3637	763	967	707	821	833	1430	984	1160	1513	971	823	893	1926	3829	650	1629	1254	2531	2398	2326	718	303	751	768	984	2332	1075	897	1346	1260	853	1224	1222	2371	1827	539	565
ABC12-47043100G14.2	8	complement(12147580..12153689)	ENSG00000237215	0	0	0	0	0	0	0	0	0	0	0	0	0	0	0	0	0	0	0	0	0	0	0	0	0	0	0	0	0	0	0	0	0	0	0	0	0	0	0	0	0	0	0	0	0	0
ABC7-42389800N19.1	12	73725..91218	ENSG00000226210	175	30	369	602	287	286	303	367	379	219	151	284	402	309	414	688	19	338	199	189	343	961	483	376	422	454	409	448	435	459	114	301	245	282	346	183	99	380	293	244	294	64	171	223	1	277
ABC7-43041300I9.1	2	complement(243160372..243160825)	ENSG00000271153	0	0	0	0	0	0	0	0	0	0	0	3	0	3	0	1	0	0	0	3	0	0	3	0	0	3	0	2	0	0	0	0	0	0	4	0	8	0	2	0	0	0	0	0	0	0
ABCA1	9	complement(107543283..107690518)	ENSG00000165029	1019	1162	704	711	316	715	357	880	291	1063	684	557	357	618	736	1242	734	1271	1059	264	270	718	508	525	616	1134	606	976	318	509	1333	481	552	677	588	1623	549	538	997	795	977	1574	956	845	552	870
ABCA10	17	complement(67143355..67240987)	ENSG00000154263	71	61	61	124	158	58	62	51	51	31	83	22	42	93	44	90	67	94	83	27	53	128	118	183	52	246	74	89	88	106	38	54	40	36	38	58	30	15	34	21	10	32	31	25	110	58
ABCA11P	4	complement(419224..467918)	ENSG00000251595	51	56	52	78	55	49	59	43	72	28	87	37	45	70	64	126	68	137	80	44	36	73	103	108	125	136	62	79	62	101	37	58	47	53	61	36	32	59	58	52	38	91	58	55	15	29
ABCA12	2	complement(215796266..216003151)	ENSG00000144452	872	141	817	139	16	62	332	274	15	119	58	439	324	128	66	35	162	154	150	126	620	41	24	41	58	4	0	37	55	6	532	467	710	107	90	288	99	427	156	153	102	223	63	128	0	174
ABCA13	7	48211055..48687092	ENSG00000179869	48	83	108	60	50	70	44	73	68	483	20	158	40	43	95	2	40	324	129	60	115	38	77	26	52	0	66	32	80	6	189	161	97	87	51	610	177	27	170	334	26	123	217	123	0	19
ABCA17P	16	2389151..2476700	ENSG00000238098	1	3	3	0	2	0	1	0	0	0	1	3	0	0	0	1	0	0	0	0	0	3	0	0	1	0	0	0	2	0	0	2	0	0	0	0	0	2	0	0	0	0	0	0	0	0
ABCA2	9	complement(139901686..139923367)	ENSG00000107331	828	711	654	1451	572	680	395	520	723	448	1836	513	262	683	648	2310	1278	1216	1230	252	272	1114	328	1582	753	2674	964	698	684	1053	301	263	472	438	511	312	454	241	439	387	327	644	294	398	246	528
ABCA3	16	complement(2325882..2390747)	ENSG00000167972	243	246	118	265	143	125	129	83	96	38	353	161	104	244	105	282	267	331	234	72	82	231	97	495	184	677	226	133	172	136	96	246	96	104	233	82	113	184	201	124	112	281	61	215	115	267
ABCA4	1	complement(94458393..94586688)	ENSG00000198691	9	12	1	3	7	12	14	0	14	3	2	0	1	11	0	1	4	13	3	0	2	26	18	7	9	5	16	13	1	11	0	0	1	2	0	0	0	5	0	0	0	0	0	1	0	0
ABCA5	17	complement(67240452..67323385)	ENSG00000154265	832	1612	1210	1247	1288	1111	1279	1968	1255	1614	891	1036	1133	1487	1365	1821	1202	1701	1381	1422	1516	1047	2017	1284	1640	2352	839	1173	943	1428	1580	2029	1722	1565	1427	1534	1197	1254	1758	1108	1003	2311	1386	1436	382	1800
ABCA6	17	complement(67074843..67138029)	ENSG00000154262	122	194	71	181	83	84	51	48	53	30	222	22	37	119	50	256	180	161	221	40	20	156	56	282	75	546	136	139	98	267	32	25	23	24	33	29	75	28	48	19	13	38	16	32	64	33
ABCA7	19	1040102..1065571	ENSG00000064687	719	394	1031	819	927	851	783	632	1036	1759	340	1255	607	625	713	388	693	1573	422	310	775	1033	357	608	605	562	1168	489	631	115	1220	774	1457	1018	370	1152	982	292	476	470	345	968	384	458	133	1486
ABCA8	17	complement(66863433..66951533)	ENSG00000141338	688	1044	557	1525	968	521	452	90	465	37	2006	49	44	577	78	1924	1674	906	1971	14	1	1603	874	2615	619	3061	1009	1312	988	1039	22	13	22	28	33	47	113	5	48	15	5	61	18	11	423	29
ABCA9	17	complement(66970629..67057205)	ENSG00000154258	72	112	24	81	54	38	29	15	22	15	97	7	6	50	16	87	89	94	76	4	4	99	34	161	53	212	67	85	37	150	1	16	9	10	8	17	13	2	12	6	2	2	9	3	122	17
ABCA9-AS1	17	67000855..67014464	ENSG00000231749	0	0	0	0	0	0	0	0	0	0	0	0	0	0	0	0	0	0	0	0	0	0	0	0	0	0	0	0	0	0	0	0	0	0	0	0	0	0	0	0	0	0	0	0	0	0
ABCB1	7	complement(87133175..87342611)	ENSG00000085563	316	397	148	292	118	138	127	63	116	88	170	54	63	305	147	162	237	483	293	28	14	167	164	201	181	269	212	174	277	120	78	77	54	35	50	146	68	37	82	63	40	92	57	41	291	46
ABCB10	1	complement(229652329..229694442)	ENSG00000135776	581	614	588	573	787	516	616	566	835	488	595	475	472	624	594	862	705	1080	641	379	487	693	1134	764	1029	1051	661	763	759	762	590	549	716	572	498	638	471	536	691	650	639	1079	566	502	457	566
ABCB10P1	15	complement(22691016..22693200)	ENSG00000259689	0	0	0	0	0	0	0	0	0	0	0	0	0	0	0	1	0	0	0	0	0	1	0	0	0	0	0	0	0	0	0	3	0	0	0	0	0	0	0	1	0	0	0	0	0	0
ABCB10P3	15	28648014..28650179	ENSG00000261524	1	0	0	1	1	0	0	0	0	2	0	0	0	0	0	0	0	0	0	0	0	0	0	0	0	0	1	0	0	0	0	0	0	0	0	0	0	0	0	0	0	0	0	0	0	0
ABCB10P4	15	complement(28751771..28753954)	ENSG00000260053	0	0	0	0	0	0	0	0	0	0	0	0	0	0	0	0	0	1	0	0	0	0	0	0	0	1	0	0	0	0	0	0	0	0	0	0	0	0	0	0	0	0	0	0	0	0
ABCB11	2	complement(169779448..169887832)	ENSG00000073734	16	6	20	15	62	16	27	21	21	10	9	7	3	4	4	0	9	12	18	6	7	4	18	0	38	7	4	6	13	12	22	16	9	11	4	19	14	8	38	14	10	17	30	14	0	6
ABCB4	7	complement(87031013..87109751)	ENSG00000005471	63	54	40	57	19	47	24	10	43	4	30	7	1	23	9	40	27	77	34	4	3	69	82	39	48	68	73	59	60	19	10	17	7	13	7	29	6	4	16	9	5	23	11	13	93	17
ABCB5	7	20654830..20816658	ENSG00000004846	0	0	0	0	0	0	0	0	0	0	0	0	0	0	0	0	0	0	0	0	0	1	0	0	0	0	0	0	0	0	0	0	0	0	0	0	0	0	0	0	0	0	0	0	0	1
ABCB6	2	complement(220074490..220083712)	ENSG00000115657	761	521	682	746	622	623	731	746	393	702	408	732	771	716	844	695	953	1086	661	558	1210	819	591	628	411	781	586	1236	585	528	653	599	1022	739	583	627	622	652	919	934	589	1620	611	819	291	734
ABCB7	X	complement(74273115..74376567)	ENSG00000131269	410	699	429	507	704	651	547	455	702	469	515	442	502	491	501	797	478	988	732	430	578	598	1129	586	829	1179	683	670	831	690	463	606	649	607	532	596	430	569	632	561	496	801	575	494	540	466
ABCB8	7	150725510..150744869	ENSG00000197150	1111	702	959	999	1189	1083	1144	973	1213	907	560	1039	950	807	1029	778	926	1255	714	620	1225	1061	904	763	763	864	1370	943	1354	448	786	498	1201	950	800	739	888	690	645	957	724	1544	812	1033	273	872
ABCB9	12	complement(123405498..123466196)	ENSG00000150967	103	108	103	105	64	57	74	169	86	192	67	128	108	145	146	93	100	164	92	130	139	91	52	123	64	101	80	69	64	34	145	153	138	130	180	192	110	185	211	165	134	359	224	316	68	126
ABCC1	16	16043434..16236931	ENSG00000103222	4064	3390	3646	2327	1654	2678	3248	2210	1637	1978	1795	3498	2523	2251	2687	2762	2909	2298	2512	1866	3312	2263	2250	1450	1426	2343	1648	2975	2301	1703	1882	2725	3843	2010	3015	1275	2023	2098	2519	1889	2140	4287	1410	2584	894	1922
ABCC10	6	43395104..43418168	ENSG00000124574	782	527	918	1119	880	972	679	798	956	730	544	620	563	772	869	878	796	1275	611	523	639	908	917	701	639	843	944	855	980	379	557	401	652	690	641	448	466	465	551	570	403	876	534	608	473	733
ABCC11	16	complement(48200821..48281479)	ENSG00000121270	6	0	16	22	115	16	17	5	21	3	3	8	0	3	3	2	3	1	8	3	13	11	35	34	40	9	15	21	26	6	9	8	2	4	3	3	5	8	6	8	7	5	0	8	0	5
ABCC12	16	complement(48116884..48189929)	ENSG00000140798	5	22	0	5	4	0	0	0	2	0	36	0	0	1	0	32	3	5	14	0	0	1	5	15	0	46	0	11	0	31	0	0	0	0	0	1	0	0	0	0	0	0	0	0	0	0
ABCC13	21	15608527..15735075	ENSG00000243064	3	4	73	0	367	20	293	0	1	5	8	20	3	2	2	1	4	0	0	0	1	67	244	6	497	3	0	25	168	0	10	8	0	6	1	4	27	0	5	4	6	6	0	2	118	10
ABCC2	10	101542489..101611949	ENSG00000023839	49	9	66	15	39	67	30	17	278	15	4	9	6	8	7	9	24	27	6	1	4	141	305	14	33	44	105	5	62	14	21	13	12	6	5	10	3	3	5	5	2	11	4	22	0	4
ABCC3	17	48712138..48769613	ENSG00000108846	5303	1442	6862	8485	12071	11114	6635	612	13224	421	7585	1115	446	709	702	13414	6751	2295	3727	513	615	11792	14342	7386	8250	9446	10078	10281	11688	6785	762	336	456	1043	773	440	505	440	394	559	711	1196	300	569	2171	797
ABCC4	13	complement(95672083..95953687)	ENSG00000125257	653	345	451	687	443	764	407	195	605	119	532	172	168	205	100	517	687	966	517	55	128	696	741	752	645	1136	461	789	843	557	209	172	290	198	115	201	150	191	182	168	214	364	212	163	176	132
ABCC5	3	complement(183637722..183735803)	ENSG00000114770	4313	2147	3891	3582	2011	2473	2271	5026	2266	2739	2393	1549	1912	2922	2939	7451	4223	6144	3539	1486	2297	4915	3607	6210	1432	8174	1097	5831	2404	8006	2420	2504	3450	3080	2408	1972	1348	1546	2196	1563	981	2795	2091	1784	458	2982
ABCC5-AS1	3	183724126..183729207	ENSG00000223882	0	0	0	0	0	0	0	0	0	2	0	0	0	0	0	0	0	0	0	0	0	0	0	0	0	0	0	0	0	0	0	0	0	0	0	0	0	0	0	0	0	0	0	0	0	0
ABCC6	16	complement(16242785..16317379)	ENSG00000091262	480	123	330	344	760	468	207	4	971	6	417	21	0	11	0	702	332	106	244	0	8	1043	618	420	633	945	1231	1065	417	398	2	0	6	2	2	1	0	0	1	0	0	0	4	0	318	0
ABCC6P1	16	18582484..18609650	ENSG00000256340	116	57	116	251	174	111	94	1	190	0	114	14	1	0	0	305	124	38	55	0	0	357	246	184	242	368	192	327	88	153	0	0	0	0	0	0	0	0	0	0	0	0	0	0	346	0
ABCC6P2	16	complement(14914649..14918563)	ENSG00000255277	18	3	30	26	39	43	13	0	61	0	14	2	0	1	0	35	23	8	21	0	0	65	106	20	61	46	66	92	34	28	0	2	0	0	0	0	0	0	0	0	0	0	0	0	30	0
ABCC8	11	complement(17414432..17498449)	ENSG00000006071	13	63	68	35	151	31	58	0	65	0	93	1	2	12	0	327	180	35	93	0	0	79	108	1168	153	1314	172	10	85	672	0	0	0	0	0	0	0	0	0	0	0	0	0	0	0	0
ABCC9	12	complement(21950335..22094336)	ENSG00000069431	254	463	59	150	128	165	44	14	61	9	129	24	7	61	12	230	200	434	169	3	5	102	137	289	200	767	141	146	193	190	11	44	7	11	15	21	12	2	5	12	15	15	3	4	322	10
ABCD1	X	152990323..153010216	ENSG00000101986	277	122	246	244	248	285	151	99	413	172	218	69	48	79	107	297	264	288	172	64	79	543	371	237	243	333	479	284	205	139	116	32	69	105	168	172	188	55	83	86	100	302	186	219	138	90
ABCD1P2	10	38894549..38898740	ENSG00000215151	0	0	0	0	0	0	0	0	0	0	0	0	0	0	0	0	0	0	0	0	0	0	0	0	0	0	0	0	0	0	0	0	0	0	0	0	0	0	0	0	0	0	0	0	0	0
ABCD1P3	16	complement(32486372..32489571)	ENSG00000261233	0	0	0	0	0	0	0	0	0	0	0	0	0	0	0	0	0	0	0	0	0	0	0	0	0	0	0	0	0	0	0	0	0	0	0	0	0	0	0	0	0	0	0	0	0	0
ABCD1P4	22	16868420..16871613	ENSG00000225293	0	0	0	0	0	0	0	0	0	0	0	0	0	0	0	3	0	0	0	0	0	0	0	0	0	0	0	0	0	0	0	0	0	0	0	0	0	0	0	0	0	0	0	0	0	0
ABCD1P5	2	92028627..92031828	ENSG00000214330	0	0	0	0	0	0	0	0	0	0	0	0	0	0	0	0	0	0	0	0	0	0	0	0	0	0	0	0	0	0	0	0	0	0	0	0	0	0	0	0	0	0	0	0	0	0
ABCD2	12	complement(39943835..40013553)	ENSG00000173208	8	22	21	67	13	10	8	3	13	5	47	3	1	7	7	33	57	59	39	3	0	29	17	34	32	53	24	22	13	30	16	11	2	12	6	17	12	5	17	9	11	19	18	3	0	5
ABCD3	1	94883933..94984222	ENSG00000117528	2807	3284	3489	3852	5282	5651	3652	2675	4355	2215	3718	2339	2155	2616	2784	5252	4129	2927	3934	1540	2361	4933	8306	3643	5422	7590	3898	6186	4942	4966	2609	3357	2616	3048	3068	3303	3113	3604	4130	2625	3686	5986	3396	3980	1981	2721
ABCD4	14	complement(74752126..74769759)	ENSG00000119688	991	947	1344	1442	1705	1637	1008	836	1858	923	1061	502	551	823	735	1418	1157	1509	911	567	849	1639	2196	1381	1684	1533	1708	1848	1562	1035	752	577	781	745	584	970	526	485	672	548	445	974	701	648	649	788
ABCE1	4	146019084..146050331	ENSG00000164163	2282	1918	1446	1154	1421	1299	1637	1376	1268	1367	1042	1797	1691	1518	1798	1426	1364	2770	1836	1079	2288	1082	2185	1297	1950	2349	1017	1584	2017	1421	1620	2075	2400	1750	1702	1850	1576	1603	2012	1958	1859	3078	1354	1583	1068	1740
ABCF1	6	30539153..30564956	ENSG00000204574	2943	2044	2225	2286	2540	2275	2081	1547	2408	1820	2195	1858	2111	2081	2178	2882	2244	3780	2477	1983	3211	2481	3326	2751	2822	3882	2552	3039	3081	2398	2127	1961	2945	2064	2361	2503	1965	2032	2729	2331	2105	4312	2300	2881	1826	2012
ABCF2	7	complement(150904923..150924316)	ENSG00000033050	1642	1073	1076	870	873	1022	1152	873	955	975	727	1223	1176	897	1079	935	1010	1739	1101	658	1688	861	1471	908	923	1283	897	994	1378	688	1094	934	1530	1155	1023	1257	974	913	1174	1325	1087	2001	822	1030	605	1095
ABCF2P1	3	88366306..88368172	ENSG00000242159	0	0	0	0	0	0	0	0	0	0	0	0	0	0	0	0	0	0	0	0	0	0	0	0	0	0	0	0	0	0	0	0	0	0	0	0	0	0	0	0	0	0	0	0	0	0
ABCF2P2	7	71568166..71569194	ENSG00000228769	0	0	0	0	0	0	0	0	0	0	0	0	0	0	0	0	0	0	0	0	0	0	0	0	0	0	0	0	0	0	0	0	0	0	0	0	0	0	0	0	0	0	0	0	0	0
ABCF3	3	183903811..183911800	ENSG00000161204	1725	1400	1568	1646	1467	1527	1592	1377	1530	1504	1462	1497	1466	1602	1678	1805	1599	2329	1399	1299	2219	1614	2005	1700	1326	1999	1859	1888	1834	1177	1579	1553	1871	1507	1439	1597	1469	1265	1840	1756	1359	2689	1609	2005	624	1616
ABCG1	21	43619799..43717354	ENSG00000160179	1409	294	1246	1079	658	963	584	117	1168	137	1279	190	195	159	97	2284	1326	457	964	61	33	1467	1433	1258	603	1689	873	1704	543	1117	167	131	60	57	99	100	86	102	74	49	321	580	69	69	799	244
ABCG2	4	complement(89011416..89152474)	ENSG00000118777	328	201	495	212	1102	1979	1395	57	4579	101	146	85	82	138	98	195	167	103	188	45	78	1090	4875	176	2469	361	1232	673	3286	135	82	36	38	107	95	101	116	123	97	103	73	134	58	102	395	86
ABCG4	11	119019722..119033360	ENSG00000172350	29	37	59	8	4	12	55	29	6	90	9	50	100	18	65	3	23	20	11	3	64	12	4	12	6	8	2	7	7	3	16	27	118	17	26	22	25	33	16	16	50	46	31	53	0	99
ABCG5	2	complement(44039611..44066004)	ENSG00000138075	10	1	12	7	8	30	26	0	109	0	7	0	0	0	0	5	2	8	4	0	0	98	107	1	50	13	19	6	18	2	0	0	0	0	0	0	0	0	0	0	0	0	0	0	0	0
ABCG8	2	44066103..44105605	ENSG00000143921	9	30	11	6	23	36	48	0	186	0	10	0	0	2	0	7	4	1	5	0	0	81	90	6	63	23	34	9	14	11	0	0	0	0	0	0	0	0	0	0	0	0	0	0	28	0
ABHD1	2	27346682..27353680	ENSG00000143994	2	3	0	2	1	0	6	1	4	3	5	1	0	2	3	5	1	6	8	0	0	3	4	11	4	15	5	7	4	7	0	0	1	0	0	0	2	0	4	2	0	8	1	6	0	1
ABHD10	3	111697857..111712210	ENSG00000144827	504	501	384	563	754	707	361	272	629	325	614	225	206	313	345	883	642	751	538	275	388	660	1125	753	856	1396	604	974	842	1056	271	344	406	291	319	294	232	287	402	330	354	595	258	281	604	246
ABHD11	7	complement(73150424..73153197)	ENSG00000106077	362	344	439	517	903	987	802	256	1346	329	525	246	328	369	393	396	482	646	344	407	511	734	1390	535	1084	822	1395	708	1170	349	188	166	448	317	301	376	332	408	377	498	330	807	480	582	427	328
ABHD12	20	complement(25275379..25371619)	ENSG00000100997	1480	1928	1775	1641	1943	1788	1961	1897	2100	1734	1696	2008	2147	1922	1854	2162	1732	1838	1625	1482	2953	2665	2223	1976	1771	3068	2835	2008	2304	1842	1543	1837	1691	1829	2871	1578	2193	2478	2324	2031	2694	6036	3498	3731	1130	2396
ABHD12B	14	51338878..51371688	ENSG00000131969	7	64	2	5	0	0	34	28	1	8	0	26	18	15	3	0	14	2	11	0	57	0	0	1	0	1	0	0	0	0	41	36	9	5	31	3	10	109	13	21	18	30	9	26	0	1
ABHD13	13	108870727..108886603	ENSG00000139826	507	539	570	494	620	624	477	363	629	407	498	298	373	376	421	612	497	721	590	249	421	572	926	602	793	1015	572	867	717	623	486	435	487	385	369	548	396	456	460	498	403	761	466	462	362	509
ABHD14A	3	52005442..52015212	ENSG00000248487	144	146	121	293	214	183	154	45	147	85	254	44	45	61	56	327	214	194	198	45	63	355	138	392	196	422	362	419	287	271	53	52	55	41	28	57	45	30	38	80	43	64	58	38	290	74
ABHD14A-ACY1	3	52009066..52023199	ENSG00000114786	47	7	9	10	23	42	54	11	11	3	16	17	1	19	5	44	44	16	39	0	13	67	14	4	30	23	38	77	55	53	20	2	6	22	11	22	9	28	7	13	0	17	3	10	0	1
ABHD14B	3	complement(52002526..52017425)	ENSG00000114779	966	1031	937	1341	1863	1832	1567	715	2449	1045	1538	740	681	942	1082	2223	995	1472	1201	526	1177	2260	2847	1996	1903	2375	2847	2375	2672	1555	863	671	1043	726	814	908	885	739	955	1203	857	1683	879	1142	1098	902
ABHD15	17	complement(27887565..27894155)	ENSG00000168792	489	374	377	610	567	580	380	232	593	274	641	210	208	330	357	958	510	702	486	217	286	822	816	821	586	1077	719	820	650	738	278	173	259	227	223	290	265	198	272	367	168	499	253	318	346	239
ABHD16A	6	complement(31654726..31671221)	ENSG00000204427	1237	914	1156	1238	1438	1534	1161	939	1551	953	1166	827	932	892	953	1613	1147	1970	1171	605	1343	1642	1513	1424	1468	1697	2146	1729	1643	897	801	767	1357	902	886	1033	922	832	900	907	748	1613	931	1062	1012	931
ABHD16B	20	62492566..62494341	ENSG00000183260	0	0	0	1	0	0	0	0	1	0	0	0	1	1	0	0	0	0	0	0	1	1	0	1	0	0	2	0	0	0	1	0	4	4	0	1	1	0	0	0	1	0	0	3	0	0
ABHD17A	19	complement(1876809..1885546)	ENSG00000129968	3282	1588	2493	2102	2032	2087	2208	2332	2204	2730	1466	2674	2511	2396	2518	2526	2166	2674	1416	1194	2647	2482	1557	1986	1365	2118	3680	2161	2229	1103	1784	1457	3388	2271	2237	1954	2168	1766	1963	2059	1580	3432	1884	2718	684	2773
ABHD17AP1	1	147618673..147621845	ENSG00000203835	0	0	0	0	0	0	0	0	0	0	0	0	0	0	0	0	0	0	0	0	0	0	1	0	0	0	0	0	0	0	0	0	0	0	1	0	0	0	0	0	0	0	1	0	0	0
ABHD17AP2	1	146076838..146080009	ENSG00000198658	0	0	0	0	0	0	0	1	0	0	0	0	0	0	0	0	0	0	0	0	1	0	0	0	0	0	0	0	0	0	0	0	0	0	0	0	0	0	0	0	0	0	0	0	0	0
ABHD17AP3	1	complement(214778813..214782183)	ENSG00000250536	0	0	0	0	0	0	0	0	0	0	0	0	0	0	0	0	0	0	0	0	0	0	0	0	0	0	0	0	0	0	6	0	0	0	0	0	0	0	0	0	0	0	0	0	0	0
ABHD17AP4	22	complement(21022124..21025272)	ENSG00000229107	0	0	0	0	0	0	0	0	0	0	0	0	1	0	1	1	0	2	0	0	0	0	0	0	0	0	0	1	0	0	3	0	1	0	0	0	0	0	2	4	0	4	0	0	0	0
ABHD17AP5	22	complement(22469236..22472374)	ENSG00000182502	0	0	0	1	0	0	0	0	0	0	0	2	0	0	0	0	0	1	1	0	0	4	0	0	0	0	0	0	0	0	0	0	0	0	0	0	0	0	0	0	0	0	0	0	0	0
ABHD17AP6	17	20717933..20747570	ENSG00000226981	0	0	1	0	0	0	0	0	0	0	0	0	0	2	0	0	0	0	0	0	0	0	0	0	0	0	0	0	0	0	0	0	0	0	0	0	0	0	0	0	0	0	0	0	0	0
ABHD17B	9	complement(74477368..74525847)	ENSG00000107362	322	640	567	369	405	427	511	669	564	543	317	447	640	709	566	524	337	532	535	467	666	496	764	373	696	680	427	581	462	370	564	671	544	512	662	637	445	839	849	699	638	1163	732	850	180	687
ABHD17C	15	80972025..81047962	ENSG00000136379	1454	1984	2691	1867	3181	2635	2360	1755	3109	2956	1600	1272	1339	1563	1528	1976	1661	1943	1782	1201	1828	2588	4417	1731	4276	2971	3042	3670	3820	2010	2067	1992	2123	1688	1836	2945	2014	1742	2058	2170	2197	3859	4005	2228	1875	1791
ABHD2	15	89630690..89745591	ENSG00000140526	10653	4571	12140	15632	20176	27745	9091	3235	18526	2654	15921	2799	2790	2327	3012	24668	14131	8887	13419	982	2195	20600	25164	13419	16281	24590	13662	25405	19951	16938	1652	2334	3757	2402	2857	2235	2029	3986	2756	2256	2549	3829	2566	3843	3772	2227
ABHD3	18	complement(19230858..19284766)	ENSG00000158201	1309	592	1718	1632	1983	2765	1541	1342	1960	686	1135	700	906	839	508	1820	1987	1535	1315	668	704	2050	2505	1696	2564	2453	1372	2872	2938	1788	530	918	745	372	614	717	458	764	943	425	983	1155	1284	689	260	548
ABHD4	14	23067146..23081265	ENSG00000100439	1591	1727	1442	1421	1129	1359	1218	1873	1046	1716	1144	1483	1780	1411	1880	1994	1895	4271	1912	1181	2946	1734	1818	1540	765	2587	1145	2467	1277	1399	2094	1729	3083	2159	1430	2001	1386	1641	1802	2740	1238	2702	2447	2547	579	1730
ABHD5	3	43731605..43775863	ENSG00000011198	618	1754	1134	592	564	507	1018	1595	499	1765	270	1272	1587	1812	1817	495	574	860	735	1539	1670	619	870	512	676	779	495	1288	517	684	2022	3213	1339	1607	2085	1769	1567	2675	3288	2470	2275	3614	1953	3428	128	1958
ABHD6	3	58223233..58281420	ENSG00000163686	668	269	583	495	525	543	399	183	473	214	495	234	266	227	299	1008	633	329	398	289	299	941	699	759	541	954	536	1133	746	714	230	247	297	241	249	154	213	263	342	177	392	492	184	223	345	263
ABHD8	19	complement(17402940..17421045)	ENSG00000127220	193	159	161	239	80	114	97	84	103	180	196	99	132	107	87	272	227	296	131	91	134	235	101	263	90	263	255	179	89	157	154	109	96	104	185	195	147	214	195	172	163	424	399	330	268	91
ABI1	10	complement(27035522..27150016)	ENSG00000136754	2640	4264	3345	2507	2618	2903	3316	3946	3077	3936	2292	3659	4365	4341	4376	3140	2772	5213	3716	3458	4899	2926	4647	2416	4147	4279	2575	4084	3212	2698	4567	5544	4444	4332	4645	4512	4248	5944	6494	5394	5117	9623	5535	7587	1692	3831
ABI2	2	204192942..204312446	ENSG00000138443	802	908	620	1018	737	836	510	452	477	315	876	373	339	575	428	1336	902	1273	934	328	382	738	845	1119	968	2033	719	904	936	1018	359	460	543	317	432	287	281	360	374	355	406	451	267	437	1058	390
ABI3	17	47287589..47300587	ENSG00000108798	181	125	175	157	100	130	87	81	195	104	206	70	75	155	111	201	209	364	186	24	26	205	137	271	127	232	232	226	191	75	114	21	83	95	80	215	151	70	70	111	74	186	128	110	226	146
ABI3BP	3	complement(100468000..100712359)	ENSG00000154175	286	1293	357	1421	390	420	125	80	263	66	1144	45	14	641	86	1302	690	1475	1346	82	42	793	251	545	579	1289	741	630	325	453	52	22	13	186	117	157	118	24	102	74	61	86	47	73	606	106
ABL1	9	133589333..133763062	ENSG00000097007	1943	1798	1640	2041	1691	2032	1373	1038	2162	1173	1930	1186	905	1436	1316	2918	1908	2159	1932	544	968	2319	1908	2144	1838	3054	2621	2114	2210	1294	1175	749	1249	1276	1109	1326	1136	959	1369	1401	957	1940	1168	1344	1002	1243
ABL2	1	complement(179068462..179198819)	ENSG00000143322	831	564	490	564	506	557	372	309	512	226	581	308	198	367	334	918	618	775	685	175	223	485	652	593	597	1038	506	688	382	507	355	321	376	317	343	238	208	207	333	310	272	474	332	265	462	334
ABLIM1	10	complement(116190872..116444762)	ENSG00000099204	16659	37592	23703	23892	16470	19062	25107	42227	11217	29420	21191	40080	36685	34417	39162	31540	27417	23083	28318	23856	28582	16614	19532	16491	12730	28739	9703	29303	19113	19123	36588	49411	34230	35534	45897	29888	36774	51811	56894	40813	43332	83391	53479	67631	4311	34752
ABLIM2	4	complement(7967039..8160559)	ENSG00000163995	146	539	521	207	166	104	389	817	138	1569	125	827	813	742	884	205	271	806	314	698	644	240	229	178	132	182	189	131	169	109	1052	945	566	1090	929	1191	1338	887	1112	1187	966	2754	2212	1301	102	1264
ABLIM3	5	148521046..148640105	ENSG00000173210	507	3560	1898	804	184	367	3884	6394	145	2753	305	3864	4336	4506	3238	279	804	735	854	3958	4022	433	206	267	285	654	442	660	322	211	1920	4764	2412	1989	6133	1518	3355	4936	4741	1396	3335	6623	3106	8813	169	3921
ABO	9	complement(136125788..136150617)	ENSG00000175164	506	691	1099	2191	940	1139	1432	1685	1874	1925	579	1170	1120	1161	813	1453	762	840	1877	402	2035	3360	1885	992	725	937	1011	875	1722	527	560	941	543	1440	2648	1584	741	898	1506	1006	397	1429	1687	3169	0	2652
ABR	17	complement(906758..1132315)	ENSG00000159842	4530	6719	5320	5789	6752	6400	6386	5798	8075	7100	4741	6632	6974	6055	7909	6202	4863	7205	4945	3425	7369	6995	7811	3948	5118	6735	5741	5465	7678	2917	6465	5342	6484	8016	7601	7700	6655	6732	7295	8721	5686	13287	8223	9016	1779	8971
ABRA	8	complement(107771711..107782473)	ENSG00000174429	3	0	1	0	0	0	0	0	3	0	0	0	0	0	0	0	1	1	0	0	0	0	0	0	2	0	0	0	3	0	0	0	0	0	0	0	0	0	0	0	0	0	0	0	0	0
ABRACL	6	139349819..139364439	ENSG00000146386	724	525	686	727	1426	990	559	416	1142	427	457	411	389	388	516	834	565	1204	787	493	912	853	1726	1014	1677	784	1070	1601	1164	1440	437	573	692	435	435	993	521	559	490	741	591	1091	999	954	1031	372
ABT1	6	26597180..26600278	ENSG00000146109	999	633	765	685	734	793	597	688	751	941	673	760	797	850	972	807	773	1260	809	621	1129	830	836	835	624	1071	981	949	838	485	758	540	1040	951	770	909	844	831	1050	1114	803	1620	959	1106	568	939
ABT1P1	4	complement(99943462..99944282)	ENSG00000250496	0	0	1	0	0	0	0	0	0	0	0	0	0	0	0	0	0	0	0	0	0	0	0	0	0	0	0	0	0	0	0	0	0	0	0	0	0	0	0	0	0	0	0	0	0	0
ABTB1	3	127391778..127399768	ENSG00000114626	1105	679	777	1329	1025	917	512	459	1078	392	1012	282	286	463	357	1563	1007	853	710	251	306	1689	1073	1497	991	1576	1631	1582	988	797	411	204	356	300	378	308	225	359	285	408	233	693	471	486	463	233
ABTB2	11	complement(34172535..34379555)	ENSG00000166016	316	524	795	342	354	366	846	1046	769	1093	113	760	589	676	598	141	199	204	127	564	468	466	551	146	550	154	570	291	320	86	1076	985	637	403	976	1249	847	849	1142	734	857	1658	780	2076	116	651
AC000003.1	17	9974207..9974321	ENSG00000221486	0	0	0	0	0	0	0	0	0	0	0	0	0	0	0	0	0	0	0	0	0	0	0	0	0	0	0	0	0	0	0	0	0	0	0	0	0	0	0	0	0	0	0	0	0	0
AC000003.2	17	10048831..10050277	ENSG00000264194	0	0	0	0	0	0	0	1	0	0	0	0	0	0	0	0	0	0	0	2	0	0	0	0	0	0	0	0	0	0	0	0	0	0	0	0	0	0	0	0	0	0	0	0	0	0
AC000029.1	22	23478807..23478897	ENSG00000221069	0	0	0	0	0	0	0	0	0	0	0	0	0	0	0	0	0	0	0	0	0	0	0	0	0	0	0	0	0	0	0	0	0	0	0	0	0	0	0	0	0	0	0	0	0	0
AC000032.2	1	complement(110235739..110236364)	ENSG00000260246	0	0	0	0	0	0	0	0	0	0	0	0	0	0	0	0	0	0	0	0	0	0	0	0	0	0	0	0	0	0	0	0	0	0	0	0	0	0	0	0	0	0	0	0	0	0
AC000036.4	22	complement(51174253..51176567)	ENSG00000225929	0	0	0	0	0	0	0	0	0	0	0	0	0	0	0	0	0	0	0	0	0	0	0	0	0	0	0	0	0	0	0	0	0	0	0	0	0	0	0	0	0	0	0	0	0	0
AC000041.8	22	complement(29815144..29819182)	ENSG00000242156	0	0	0	0	0	0	0	0	0	0	0	0	0	0	0	0	0	0	0	0	0	0	0	0	0	0	0	0	0	0	0	0	0	0	0	0	0	0	0	0	0	0	0	0	0	0
AC000067.1	22	19654546..19655078	ENSG00000225007	0	0	0	0	0	0	0	0	0	0	0	0	0	0	0	0	0	0	0	0	0	0	0	0	0	0	0	0	0	0	0	0	0	0	0	0	0	0	0	0	0	0	0	0	0	0
AC000068.10	22	19444026..19444485	ENSG00000273212	1	4	0	1	1	0	0	1	1	1	3	0	0	0	0	1	0	0	1	0	1	0	0	0	5	3	0	0	3	0	0	0	0	0	3	3	3	0	2	1	0	1	1	0	0	3
AC000068.5	22	19435416..19437628	ENSG00000185065	18	15	7	23	24	18	13	9	29	20	16	17	9	14	16	33	17	16	23	13	13	26	17	19	15	35	31	13	28	24	38	14	29	23	24	8	9	38	16	11	19	28	30	24	0	23
AC000068.9	22	19441702..19442128	ENSG00000273300	0	0	1	0	8	5	1	0	5	1	2	2	1	4	0	6	1	1	3	2	2	3	0	3	0	2	0	2	1	4	0	0	5	0	2	0	2	2	0	0	0	1	0	0	0	0
AC000077.2	22	complement(19618273..19621097)	ENSG00000230485	0	0	0	0	0	0	0	0	0	0	0	0	0	0	0	0	0	0	0	0	0	0	0	0	0	0	0	0	0	0	0	0	0	0	0	0	0	0	0	0	0	0	0	0	0	0
AC000078.5	22	19874812..19875493	ENSG00000232926	0	0	0	0	0	0	0	0	0	0	0	1	0	0	0	0	0	0	0	0	0	0	0	0	0	0	0	0	0	0	0	0	0	0	0	0	0	0	0	0	0	0	0	0	0	0
AC000081.2	22	complement(19225966..19226262)	ENSG00000230194	0	0	0	0	0	0	0	0	0	0	0	0	0	0	0	0	0	0	0	0	0	0	0	0	0	0	0	0	0	0	0	0	0	0	0	0	0	0	0	0	0	0	0	0	0	0
AC000089.3	22	19779817..19780617	ENSG00000235776	0	2	5	1	1	0	0	6	0	6	0	1	0	5	3	1	1	3	2	2	0	0	3	0	0	0	1	0	0	0	3	0	5	0	2	4	0	0	5	1	0	0	5	0	0	1
AC000095.9	22	complement(19005556..19006429)	ENSG00000270393	2	2	3	4	2	0	3	10	0	5	3	7	6	3	0	0	6	1	0	2	0	0	0	0	0	0	1	0	0	0	0	5	9	0	4	3	3	0	2	2	4	1	1	0	0	8
AC000099.1	7	126855181..126869975	ENSG00000236340	0	0	0	0	0	0	0	0	0	0	0	0	0	0	0	0	0	0	0	0	0	0	0	0	0	0	0	0	0	0	0	0	0	0	0	0	0	0	0	0	0	0	0	0	0	0
AC000110.1	7	126935674..126936257	ENSG00000236105	0	0	0	0	0	0	0	0	0	0	0	0	0	0	0	0	0	0	0	0	0	0	0	0	0	0	0	0	0	0	0	0	0	0	0	0	0	0	0	0	0	0	0	0	0	0
AC000111.3	7	complement(117200787..117204730)	ENSG00000232661	0	0	0	0	0	0	0	0	0	0	0	0	0	0	0	0	0	0	0	0	0	0	0	0	0	0	0	0	0	0	0	0	0	0	0	0	0	0	0	0	0	0	0	0	0	0
AC000111.4	7	117127791..117127983	ENSG00000237974	0	0	0	0	0	0	0	0	0	0	0	0	0	0	0	0	0	0	0	0	0	0	0	0	0	0	0	0	0	0	0	0	0	0	0	0	0	0	0	0	0	0	0	0	0	0
AC000111.5	7	complement(117226261..117226470)	ENSG00000234001	0	0	0	0	0	0	0	0	0	0	0	0	0	0	0	0	0	0	0	0	0	0	0	0	0	0	0	0	0	0	0	0	0	0	0	0	0	0	0	0	0	0	0	0	0	0
AC000111.6	7	complement(117244845..117287469)	ENSG00000083622	0	0	0	0	0	0	0	0	0	0	0	0	0	0	0	0	0	0	0	0	0	0	0	0	0	0	0	0	0	0	0	0	0	0	0	0	0	0	0	0	0	0	0	0	0	0
AC000120.7	7	complement(91829328..91836171)	ENSG00000243107	6	4	9	10	6	14	15	13	12	7	3	7	7	6	0	22	7	5	8	4	5	1	7	8	8	3	6	1	12	19	7	7	6	3	6	1	3	1	0	1	0	9	2	0	0	11
AC000123.4	7	126990182..126991577	ENSG00000224138	0	0	0	0	0	0	0	0	0	0	0	0	0	0	0	0	0	0	0	0	0	0	0	0	0	0	0	0	0	0	0	0	0	0	0	0	0	0	0	0	0	0	0	0	0	0
AC000124.1	7	127116937..127125858	ENSG00000226770	0	6	1	5	2	0	0	0	0	0	10	0	0	0	0	13	1	1	8	0	0	8	0	14	0	16	0	10	0	26	0	0	0	0	0	0	0	2	0	0	0	0	0	0	0	0
AC000362.1	7	126621021..126621832	ENSG00000230820	0	0	0	0	0	0	0	0	0	0	0	0	0	0	0	0	0	0	0	0	0	0	0	0	0	0	0	0	0	0	0	0	0	0	0	0	0	0	0	0	0	0	0	0	0	0
AC000367.1	7	complement(126508821..126510586)	ENSG00000224981	0	0	0	0	0	0	0	0	0	0	0	0	0	0	1	0	0	0	0	0	0	0	0	0	0	0	0	0	0	0	0	0	0	0	0	0	0	0	0	0	0	0	0	0	0	0
AC000370.2	7	126019024..126064239	ENSG00000241921	0	0	0	0	0	0	0	0	0	0	0	0	0	0	0	0	0	0	0	0	0	0	0	0	0	0	0	0	0	0	0	0	0	0	0	0	0	0	0	0	0	0	0	0	0	0
AC000374.1	7	126151189..126152933	ENSG00000227249	0	0	0	0	0	0	0	0	0	0	0	0	0	0	0	0	0	0	0	0	0	0	0	0	0	0	0	0	0	0	0	0	0	0	0	0	0	0	0	0	0	0	0	0	0	0
AC000403.1	13	complement(77460456..77460535)	ENSG00000264908	0	0	0	0	0	0	0	0	0	0	0	0	0	0	0	0	0	0	0	0	0	0	0	0	0	0	0	0	0	0	0	0	0	0	0	0	0	0	0	0	0	0	0	0	0	0
AC002044.4	16	complement(73048218..73048375)	ENSG00000272330	0	0	0	0	0	0	0	0	0	0	0	0	0	0	0	0	0	0	0	0	0	0	0	0	0	0	0	0	0	0	0	0	0	0	0	0	0	0	0	0	0	0	0	0	0	0
AC002056.3	22	complement(51193096..51193862)	ENSG00000213683	0	2	0	0	0	0	1	0	0	0	0	0	0	1	0	0	0	3	0	2	0	0	0	0	0	0	0	0	1	0	0	0	0	0	0	0	0	0	0	0	2	0	0	0	0	0
AC002056.5	22	complement(51179021..51181948)	ENSG00000254499	0	0	0	0	0	0	0	0	0	0	0	0	0	0	0	0	0	0	0	0	0	0	0	0	0	0	0	0	0	0	0	0	0	0	0	0	0	0	0	0	0	0	0	0	0	0
AC002059.10	22	complement(29712733..29713209)	ENSG00000273216	1	0	3	6	0	0	0	1	2	0	1	0	0	0	1	0	1	4	0	0	2	0	0	3	2	4	0	2	7	1	1	0	0	0	0	0	0	0	0	0	0	0	1	5	0	1
AC002064.4	7	complement(89895348..89899530)	ENSG00000234459	0	0	0	0	0	0	0	0	0	0	0	0	0	0	0	0	0	0	0	0	0	0	0	0	0	0	0	0	0	0	0	0	0	0	0	0	0	0	0	0	0	0	0	0	0	0
AC002064.5	7	89941810..89951906	ENSG00000225498	0	0	0	0	0	0	0	0	0	0	0	0	0	0	0	0	0	0	0	0	0	2	0	0	2	0	0	0	0	0	0	0	0	0	0	0	0	0	0	0	0	0	0	0	0	0
AC002066.1	7	complement(115878314..116139519)	ENSG00000237813	0	0	0	0	0	0	0	2	0	0	4	0	0	0	1	1	0	0	1	1	0	0	0	0	0	1	0	0	0	0	0	0	0	0	0	0	0	0	1	0	0	0	0	0	0	0
AC002066.2	7	complement(115985909..115985998)	ENSG00000216076	0	0	0	0	0	0	0	0	0	0	0	0	0	0	0	0	0	0	0	0	0	0	0	0	0	0	0	0	0	0	0	0	0	0	0	0	0	0	0	0	0	0	0	0	0	0
AC002069.5	7	complement(88194108..88195596)	ENSG00000228928	0	0	0	0	0	0	0	0	0	0	0	0	0	0	0	0	0	0	0	0	0	0	0	0	0	0	0	0	0	0	0	0	0	0	0	0	0	0	0	0	0	0	0	0	0	0
AC002069.6	7	complement(88141344..88142502)	ENSG00000235639	0	0	0	0	0	0	0	0	0	0	0	0	0	0	0	0	0	0	0	0	0	0	0	0	0	0	0	0	0	0	0	0	0	0	0	0	0	0	0	0	0	0	0	0	0	0
AC002070.1	12	120018597..120018700	ENSG00000222647	0	0	0	0	0	0	0	0	0	0	0	0	0	0	0	0	0	0	0	0	0	0	0	0	0	0	0	0	0	0	0	0	0	0	0	0	0	0	0	0	0	0	0	0	0	0
AC002075.3	7	93407151..93407826	ENSG00000225898	0	0	0	0	1	0	0	0	0	0	0	0	0	0	0	0	0	0	0	0	0	0	0	0	0	0	0	0	0	0	0	0	0	0	0	0	0	0	0	0	0	0	0	0	0	0
AC002075.4	7	complement(93299138..93299389)	ENSG00000237729	0	0	0	0	0	0	0	0	0	0	0	0	0	0	0	0	0	0	0	0	0	0	0	0	0	0	0	0	0	0	0	0	0	0	0	0	0	0	0	0	0	0	0	0	0	0
AC002076.10	7	93520225..93522913	ENSG00000234695	0	0	0	0	0	0	0	0	0	0	0	0	0	0	0	0	0	0	0	0	0	0	0	0	1	0	0	1	0	0	0	0	0	0	1	0	0	0	0	0	0	0	0	0	0	0
AC002115.5	19	36088809..36092403	ENSG00000224910	0	0	0	0	0	0	0	0	0	0	0	0	0	0	0	0	0	0	0	0	0	0	0	0	0	0	0	0	0	0	0	0	0	0	0	0	0	0	0	0	0	0	0	0	0	0
AC002115.9	19	complement(36099187..36103568)	ENSG00000267626	0	0	0	0	0	0	0	0	0	1	0	0	0	0	0	0	0	0	0	0	0	0	0	0	0	0	0	0	0	0	1	0	0	1	0	4	0	0	0	0	0	0	0	0	0	1
AC002116.7	19	36505410..36536874	ENSG00000267698	7	7	4	7	6	1	7	0	3	11	3	8	2	1	5	8	6	6	2	7	7	0	6	6	8	16	6	1	6	6	10	6	4	7	7	6	1	4	10	6	7	5	8	2	0	1
AC002116.8	19	complement(36499540..36505137)	ENSG00000248101	14	0	12	19	5	30	0	3	22	0	22	0	11	3	1	20	17	0	1	24	0	33	20	12	30	0	49	10	16	11	0	0	23	17	0	0	9	0	7	2	11	11	4	4	0	19
AC002117.1	17	complement(43227767..43238877)	ENSG00000224505	2	3	4	7	6	7	6	1	4	2	4	4	2	1	3	6	2	4	1	9	7	6	2	5	4	11	0	3	7	5	1	0	3	2	9	1	2	4	1	2	0	5	1	0	0	4
AC002127.2	7	88378784..88379008	ENSG00000227979	0	0	0	0	0	0	0	0	0	0	0	0	0	0	0	0	0	0	0	0	0	0	0	0	0	0	0	0	0	0	0	0	0	0	0	0	0	0	0	0	0	0	0	0	0	0
AC002127.4	7	88339945..88386039	ENSG00000233420	0	0	0	0	0	0	0	0	0	0	0	0	0	0	0	0	0	0	0	0	0	0	0	0	0	0	0	0	0	0	0	0	0	0	0	0	0	0	0	0	0	0	0	0	0	0
AC002128.5	19	complement(35742343..35744542)	ENSG00000271366	0	0	0	0	0	0	0	0	0	0	0	0	0	0	0	0	0	0	0	0	0	0	0	0	0	0	0	0	0	0	0	0	0	0	0	0	0	0	0	0	0	0	0	0	0	0
AC002306.1	19	19717159..19719469	ENSG00000259242	0	0	0	0	0	0	0	0	0	0	0	0	0	0	0	0	0	0	0	0	0	1	0	0	0	0	0	4	0	0	0	0	0	0	0	0	0	0	0	0	0	0	0	0	0	0
AC002310.10	16	complement(30548523..30549552)	ENSG00000260494	0	0	0	0	0	0	0	0	0	0	0	0	0	0	0	0	0	0	0	0	0	0	0	1	0	0	0	0	0	0	0	0	0	0	0	0	0	0	0	0	0	0	0	0	0	0
AC002310.12	16	30546073..30548465	ENSG00000235560	27	7	18	16	32	21	24	27	25	16	39	8	22	25	19	30	26	52	46	18	58	22	27	40	29	51	27	30	14	45	30	35	33	15	15	45	15	17	23	27	6	41	16	22	0	22
AC002310.13	16	complement(30545548..30569600)	ENSG00000260869	0	0	0	0	0	0	0	0	0	0	0	0	0	0	0	0	0	0	0	0	0	0	0	0	0	0	0	0	0	0	0	0	0	0	0	0	0	0	0	0	0	0	0	0	0	0
AC002310.17	16	complement(30598983..30599241)	ENSG00000261588	0	0	0	0	0	0	0	0	0	0	0	0	0	0	0	0	0	0	0	0	0	0	0	0	0	0	0	0	0	0	0	0	0	0	0	0	0	0	0	0	0	0	0	0	0	0
AC002310.7	16	30583571..30595181	ENSG00000239791	9	0	5	6	5	4	5	4	0	3	1	1	2	4	1	0	0	9	1	1	0	3	1	1	5	6	0	2	2	9	2	4	3	1	3	7	1	1	3	1	0	4	3	5	0	4
AC002314.4	19	complement(36174680..36175103)	ENSG00000267190	0	0	0	0	0	0	0	0	0	0	0	0	0	0	0	0	0	0	0	0	0	0	0	0	0	0	0	0	0	0	0	0	0	0	0	0	0	0	0	0	0	0	0	0	0	0
AC002331.1	16	complement(26596076..26606134)	ENSG00000236481	0	0	0	0	0	0	0	0	0	0	0	0	0	0	0	0	0	0	1	0	0	0	0	0	0	0	0	0	0	0	0	0	0	0	0	0	0	0	0	0	0	0	0	0	0	0
AC002365.1	X	9935392..9936134	ENSG00000234469	0	0	2	0	0	0	0	2	0	0	0	0	0	0	3	0	1	0	0	0	0	0	0	0	0	0	0	0	0	0	7	0	3	0	0	1	0	0	0	0	0	3	1	0	0	1
AC002366.3	X	complement(11352353..11354021)	ENSG00000232392	1	0	0	2	0	0	0	0	0	0	1	0	0	0	0	0	0	1	0	0	0	0	0	0	0	0	0	1	0	0	0	0	0	0	0	0	0	0	0	0	0	0	0	0	0	0
AC002368.4	X	complement(147579633..147582135)	ENSG00000237741	0	0	0	0	0	0	0	0	0	0	0	0	0	0	0	0	0	0	0	0	0	0	0	0	0	0	0	0	0	0	0	0	0	0	0	0	0	0	0	0	0	0	0	0	0	0
AC002383.2	7	89073288..89123576	ENSG00000227863	0	0	0	0	0	0	0	0	0	0	0	0	0	0	0	0	0	0	0	0	0	0	0	0	0	0	0	0	0	0	0	0	0	0	0	0	0	0	0	0	0	0	0	0	0	0
AC002386.1	7	complement(108962377..108966372)	ENSG00000230941	0	0	0	0	0	0	0	0	0	0	0	0	0	0	0	0	0	0	0	0	0	0	0	0	0	0	0	0	0	0	0	0	0	0	0	0	0	0	0	0	0	0	0	0	0	0
AC002395.1	12	complement(111925282..111925382)	ENSG00000266269	0	0	0	0	0	0	0	0	0	0	0	0	0	0	0	0	0	0	0	0	0	0	0	0	0	0	0	0	0	0	0	0	0	0	0	0	0	0	0	0	0	0	0	0	0	0
AC002398.11	19	complement(36237958..36244316)	ENSG00000267439	1	0	0	0	0	0	0	0	0	0	0	0	0	0	0	0	0	0	0	0	0	0	3	0	0	1	0	1	2	0	0	0	2	0	0	0	0	0	0	0	0	0	1	0	0	0
AC002398.12	19	36245467..36246391	ENSG00000267328	1	2	0	0	1	0	0	0	0	0	0	0	0	0	0	0	1	1	0	0	0	0	0	0	0	0	0	0	0	0	0	0	2	0	0	0	0	0	0	0	0	0	0	0	0	0
AC002398.13	19	complement(36260046..36261930)	ENSG00000267049	0	0	0	0	0	0	0	0	0	0	0	0	1	0	0	0	0	0	0	0	0	0	0	0	0	0	0	0	0	0	0	0	0	2	0	0	0	0	0	0	0	0	0	0	0	0
AC002398.5	19	complement(36279778..36288787)	ENSG00000225872	0	0	0	2	0	0	0	0	0	0	1	0	0	1	0	0	2	0	0	0	0	0	0	0	2	5	0	0	0	0	0	0	0	0	0	0	0	0	0	0	0	0	0	0	0	0
AC002398.9	19	36236579..36245420	ENSG00000188223	7	3	0	4	18	4	4	3	0	0	0	7	0	2	1	0	9	14	11	0	0	0	3	4	0	4	6	0	4	17	0	0	21	0	0	8	0	0	15	21	5	0	0	8	57	6
AC002400.1	16	23512226..23512951	ENSG00000261528	0	0	0	0	0	0	0	0	0	0	0	0	0	0	0	0	0	0	2	0	0	0	0	0	0	1	0	0	0	0	0	0	0	0	0	0	0	0	3	1	0	0	0	0	0	0
AC002401.1	17	48212951..48223541	ENSG00000236472	0	0	0	0	0	0	0	0	0	0	0	0	0	0	0	0	0	0	0	0	0	0	0	0	0	0	0	0	0	0	0	0	0	0	0	0	0	0	0	0	0	0	0	0	0	0
AC002429.4	7	94647719..94647866	ENSG00000231153	0	0	0	0	0	0	0	0	0	0	0	0	0	0	0	0	0	0	0	0	0	0	0	0	0	0	0	0	0	0	0	0	0	0	0	0	0	0	0	0	0	0	0	0	0	0
AC002429.5	7	complement(94784025..94843644)	ENSG00000236197	0	0	0	0	0	0	0	0	0	0	0	0	0	0	0	0	0	0	0	0	0	0	0	0	0	0	0	0	0	0	0	0	0	0	0	0	0	0	0	0	0	0	0	0	0	0
AC002451.1	7	95171457..95173854	ENSG00000269449	1	0	0	0	0	0	0	0	0	0	1	0	0	0	0	0	0	0	0	0	0	0	0	1	0	1	0	0	0	0	0	0	0	0	0	0	0	0	0	0	0	0	0	0	0	0
AC002451.3	7	95225994..95243031	ENSG00000231170	0	0	3	0	1	4	0	0	4	0	2	1	0	1	0	2	1	0	3	0	0	1	0	1	1	10	1	2	2	1	0	0	0	0	0	0	0	0	0	0	0	0	0	0	0	0
AC002454.1	7	92465797..92546501	ENSG00000237819	1	0	0	0	0	0	0	0	0	1	2	0	0	0	1	0	0	2	2	0	0	0	4	0	2	2	0	0	0	0	2	0	0	5	0	0	0	0	0	0	0	0	1	0	0	0
AC002456.2	7	complement(90219933..90226667)	ENSG00000223969	0	0	0	0	0	0	0	0	0	0	0	0	0	0	0	0	0	0	0	0	0	0	0	1	0	1	0	0	0	0	0	0	0	0	0	0	0	1	0	0	0	0	0	0	0	0
AC002463.3	7	112262433..112348135	ENSG00000223646	0	0	0	0	0	0	0	0	0	0	0	0	0	0	0	0	0	0	0	0	0	0	0	0	0	0	1	0	0	0	0	0	0	0	0	0	0	0	0	0	0	0	0	0	0	0
AC002465.2	7	116940915..116962290	ENSG00000238202	0	0	0	0	0	0	0	0	0	0	0	0	0	0	0	0	0	0	0	0	0	0	0	0	0	0	0	0	0	0	0	0	0	0	0	0	0	0	0	0	0	0	0	0	0	0
AC002467.7	7	complement(107383262..107385026)	ENSG00000241764	37	57	43	39	37	43	36	26	32	41	30	25	36	38	28	27	26	70	48	57	73	33	79	71	60	55	105	86	49	73	71	68	37	36	25	89	51	62	44	53	29	100	43	48	57	46
AC002472.1	22	complement(21358030..21360736)	ENSG00000269103	0	0	0	0	0	0	0	0	0	0	0	0	0	0	0	0	0	0	0	0	0	0	0	0	0	0	0	0	0	0	0	0	0	0	0	0	0	0	0	0	0	0	0	0	0	0
AC002472.11	22	21385646..21398258	ENSG00000226872	0	0	0	2	0	0	0	1	0	0	0	0	2	1	0	0	0	0	0	0	0	0	0	0	0	0	0	0	0	0	2	5	0	0	0	0	0	0	0	0	2	0	1	0	0	2
AC002472.13	22	21400249..21418457	ENSG00000187905	0	10	3	6	5	14	14	18	19	32	0	4	6	6	12	1	2	0	3	5	21	6	13	0	13	5	10	0	17	0	11	3	9	21	6	18	2	3	3	1	1	15	13	8	0	6
AC002477.1	X	complement(119058424..119058513)	ENSG00000264392	0	0	0	0	0	0	0	0	0	0	0	0	0	0	0	0	0	0	0	0	0	0	0	0	0	0	0	0	0	0	0	0	0	0	0	0	0	0	0	0	0	0	0	0	0	0
AC002480.2	7	complement(22689579..22705152)	ENSG00000238033	0	0	2	0	0	0	0	0	0	0	0	0	0	0	0	0	0	0	0	0	0	2	0	0	0	0	0	0	0	7	0	0	0	0	0	0	0	0	0	0	0	0	0	0	0	0
AC002480.3	7	22602956..22613615	ENSG00000232759	1	13	1	0	0	1	0	0	0	0	2	0	0	0	0	0	1	2	0	0	0	0	3	0	5	0	2	6	1	0	0	0	0	0	0	0	2	0	0	0	0	0	3	0	0	0
AC002480.4	7	22629324..22631241	ENSG00000232949	0	0	0	0	0	0	0	0	0	0	0	0	0	0	0	0	0	0	0	0	0	1	0	0	0	0	0	0	0	0	0	0	2	0	0	0	0	0	0	0	0	0	0	0	0	0
AC002480.5	7	complement(22611226..22701411)	ENSG00000225541	3	0	0	0	0	0	0	1	1	0	0	0	0	0	0	0	1	0	0	0	0	0	0	0	0	0	1	0	0	0	0	0	0	0	0	0	0	0	0	0	2	4	0	0	0	0
AC002485.1	6	67069318..67069392	ENSG00000221281	0	0	0	0	0	0	0	0	0	0	0	0	0	0	0	0	0	0	0	0	0	0	0	0	0	0	0	0	0	0	0	0	0	0	0	0	0	0	0	0	0	0	0	0	0	0
AC002486.2	7	20628613..20629708	ENSG00000231525	0	0	0	0	0	0	0	0	0	0	0	0	0	0	0	0	0	0	0	0	0	0	0	0	0	0	0	0	0	0	0	0	0	0	0	0	0	0	0	0	0	0	0	0	0	0
AC002486.3	7	complement(20681181..20681571)	ENSG00000223866	0	0	0	0	0	0	0	0	0	0	0	0	0	0	0	0	0	0	0	0	0	0	0	0	0	0	0	0	0	0	0	0	0	0	0	0	0	0	0	0	0	0	0	0	0	0
AC002511.1	19	35890413..35910287	ENSG00000205786	0	0	0	0	0	0	0	0	0	0	0	0	0	0	1	0	0	0	0	0	0	0	0	1	0	0	0	0	1	0	0	0	0	0	0	0	0	0	2	0	0	0	0	0	0	0
AC002511.2	19	complement(35914964..35915554)	ENSG00000233214	4	0	4	7	6	1	1	6	3	6	4	4	2	0	2	10	3	4	2	4	0	4	2	5	16	5	5	12	4	1	6	2	2	1	0	4	4	0	5	0	4	3	2	0	0	4
AC002511.3	19	complement(35923859..35925544)	ENSG00000232680	11	6	22	12	21	11	6	17	14	18	12	9	8	3	10	7	11	10	11	3	0	33	31	23	14	35	14	28	7	28	38	12	21	20	2	26	8	6	7	13	9	13	17	3	0	11
AC002519.6	16	31814268..31819294	ENSG00000261457	0	0	0	1	0	0	0	0	0	0	0	0	0	0	0	0	0	0	0	0	0	0	0	0	0	0	0	0	0	0	0	0	0	0	0	0	0	0	0	0	0	0	0	0	0	0
AC002519.8	16	31799523..31802314	ENSG00000259810	2	0	2	4	6	5	4	1	5	0	1	1	1	0	1	3	4	3	0	2	3	1	0	0	1	0	1	0	4	4	2	5	2	0	2	0	0	0	4	0	0	0	2	0	0	4
AC002523.1	X	148138246..148138696	ENSG00000242186	0	0	0	0	0	0	0	0	0	0	0	0	0	0	0	0	0	0	0	0	0	0	0	0	0	0	0	0	0	0	0	0	0	0	0	0	0	0	0	0	0	0	0	0	0	0
AC002539.1	17	complement(68013465..68125000)	ENSG00000230258	0	0	0	0	0	0	0	0	0	0	0	0	0	0	0	0	0	0	0	0	0	0	0	0	0	0	0	0	0	0	0	0	0	0	0	0	0	0	0	0	0	0	0	0	0	0
AC002539.2	17	complement(67945002..67945088)	ENSG00000252100	0	0	0	0	0	0	0	0	0	0	0	0	0	0	0	0	0	0	0	0	0	0	0	0	0	0	0	0	0	0	0	0	0	0	0	0	0	0	0	0	0	0	0	0	0	0
AC002542.2	7	complement(116827602..116827794)	ENSG00000227532	0	0	0	0	0	0	0	0	0	0	0	0	0	0	0	0	0	0	0	0	0	0	0	0	0	0	0	0	0	0	0	0	0	0	0	0	0	0	0	0	0	0	0	0	0	0
AC002543.2	7	complement(116513508..116516430)	ENSG00000235945	0	0	0	0	0	0	0	0	0	0	0	0	0	0	0	0	0	0	0	0	0	0	0	0	0	0	0	0	0	0	0	0	0	0	0	0	0	0	0	0	0	0	0	0	0	0
AC002550.5	16	19717673..19726705	ENSG00000261312	0	0	0	0	0	0	0	1	0	0	0	0	0	1	0	1	0	1	4	0	0	0	0	2	0	0	0	0	1	2	0	0	0	0	1	0	0	0	0	0	0	0	0	0	0	0
AC002551.1	16	27654520..27655984	ENSG00000261736	0	0	0	1	0	0	1	0	0	0	0	0	0	0	0	1	0	1	0	0	0	0	0	0	0	0	0	0	0	0	0	0	0	0	0	0	0	1	0	0	0	0	0	0	0	0
AC002553.1	17	15943505..15943994	ENSG00000227782	0	0	0	0	0	0	0	0	0	0	0	0	0	0	0	0	0	0	0	0	0	0	0	0	0	0	0	0	0	0	0	0	0	0	0	0	0	0	0	0	0	0	0	0	0	0
AC002553.4	17	15987356..15987695	ENSG00000233979	0	0	0	0	0	0	0	0	0	0	0	0	0	0	0	0	0	0	0	0	0	0	0	0	0	0	0	0	0	0	0	0	0	0	0	0	0	0	0	0	0	0	0	0	0	0
AC002558.1	17	45195868..45195957	ENSG00000221016	0	0	0	0	0	0	0	0	0	0	0	0	0	0	0	0	0	0	0	0	0	0	0	0	0	0	0	0	0	0	0	0	0	0	0	0	0	0	0	0	0	0	0	0	0	0
AC002978.1	12	111511772..111511893	ENSG00000221259	0	0	0	0	0	0	0	0	0	0	0	0	0	0	0	0	0	0	0	0	0	0	0	0	0	0	0	0	0	0	0	0	0	0	0	0	0	0	0	0	0	0	0	0	0	0
AC002979.1	12	111740604..111740703	ENSG00000221386	0	0	0	0	0	0	0	0	0	0	0	0	0	0	0	0	0	0	0	0	0	0	0	0	0	0	0	0	0	0	0	0	0	0	0	0	0	0	0	0	0	0	0	0	0	0
AC002981.1	X	complement(12166437..12166520)	ENSG00000252111	0	0	0	0	0	0	0	0	0	0	0	0	0	0	0	0	0	0	0	0	0	0	0	0	0	0	0	0	0	0	0	0	0	0	0	0	0	0	0	0	0	0	0	0	0	0
AC002984.2	19	complement(36664308..36664755)	ENSG00000267005	0	0	0	2	1	0	0	0	0	0	0	0	0	0	0	0	1	0	0	0	0	0	0	0	0	0	0	0	0	0	0	0	0	0	0	0	0	0	0	0	0	0	0	0	0	0
AC002985.3	19	complement(19017822..19045206)	ENSG00000268193	1	0	0	1	0	0	3	0	1	0	0	0	0	0	2	0	0	0	0	0	0	1	1	0	0	5	0	0	0	0	0	0	4	0	0	0	0	0	0	0	0	0	0	0	0	0
AC002992.1	Y	14482123..14482230	ENSG00000252586	0	0	0	0	0	0	0	0	0	0	0	0	0	0	0	0	0	0	0	0	0	0	0	0	0	0	0	0	0	0	0	0	0	0	0	0	0	0	0	0	0	0	0	0	0	0
AC002994.1	17	complement(59667894..59668541)	ENSG00000196861	0	0	0	0	0	0	0	0	0	0	0	0	0	0	0	0	0	0	0	0	0	0	0	0	0	0	0	0	0	0	0	0	0	0	0	0	0	0	0	0	0	0	0	0	0	0
AC003001.1	X	84499101..84499177	ENSG00000264517	0	0	0	0	0	0	0	0	0	0	0	0	0	0	0	0	0	0	0	0	0	0	0	0	0	0	0	0	0	0	0	0	0	0	0	0	0	0	0	0	0	0	0	0	0	0
AC003002.4	19	57874934..57909952	ENSG00000268133	0	0	0	0	0	0	0	0	0	0	0	0	0	0	0	0	0	0	0	0	0	0	0	0	0	0	0	0	0	0	0	0	0	0	0	0	0	0	0	0	0	0	0	0	0	0
AC003002.6	19	57901252..57931362	ENSG00000269533	3	4	2	0	0	1	2	0	0	2	0	0	1	7	1	1	0	1	0	0	2	0	8	4	1	1	9	2	0	9	5	0	0	6	1	0	7	0	0	4	0	2	0	3	0	2
AC003003.5	16	19316203..19322269	ENSG00000188477	0	0	0	0	0	0	0	0	0	0	0	0	0	0	1	0	0	0	1	0	0	0	0	2	0	0	0	0	0	0	0	0	0	0	0	0	0	0	0	0	0	2	0	0	0	0
AC003005.2	19	57989017..57994364	ENSG00000268266	0	0	0	1	0	0	0	0	0	0	0	5	0	0	0	0	0	0	0	0	0	0	0	0	0	0	0	0	0	0	0	0	0	0	0	0	0	0	0	0	0	0	0	0	0	0
AC003005.4	19	57999086..58016749	ENSG00000268107	1	0	0	0	0	0	0	0	0	0	0	0	0	0	0	0	0	0	0	0	0	0	0	0	0	0	0	0	0	0	0	0	0	0	0	0	0	0	0	0	0	0	0	3	0	0
AC003006.1	19	58249833..58249918	ENSG00000264453	0	0	0	0	0	0	0	0	0	0	0	0	0	0	0	0	0	0	0	0	0	0	0	0	0	0	0	0	0	0	0	0	0	0	0	0	0	0	0	0	0	0	0	0	0	0
AC003006.7	19	58193413..58264943	ENSG00000269026	3	2	0	0	0	0	0	0	0	5	0	0	0	0	0	0	0	0	0	0	0	1	0	0	0	0	0	0	0	0	0	0	1	0	0	0	0	2	0	0	0	0	0	2	0	0
AC003009.1	16	complement(13425225..13426440)	ENSG00000262011	0	0	0	0	0	0	0	0	0	0	0	0	0	0	0	0	0	0	0	0	0	0	0	0	0	0	0	0	0	0	0	0	0	0	0	0	0	0	0	0	0	0	0	0	0	0
AC003009.2	16	13552183..13552555	ENSG00000262235	0	0	0	0	0	0	0	0	0	0	0	0	0	0	0	0	0	0	0	0	0	0	0	0	0	0	0	0	0	0	0	0	0	0	0	0	0	0	0	0	0	0	0	0	0	0
AC003029.1	12	complement(112277571..112279211)	ENSG00000248594	0	0	0	0	0	0	0	0	0	0	0	0	0	0	0	0	0	0	0	0	0	0	0	0	0	0	0	0	0	0	0	0	0	0	0	0	0	0	0	0	0	0	0	0	0	0
AC003035.1	X	complement(14093910..14094010)	ENSG00000264331	0	0	0	0	0	0	0	0	0	0	0	0	0	0	0	0	0	0	0	0	0	0	0	0	0	0	0	0	0	0	0	0	0	0	0	0	0	0	0	0	0	0	0	0	0	0
AC003043.1	17	42335297..42355825	ENSG00000268413	0	0	0	0	0	0	0	0	0	0	0	0	0	0	0	0	0	0	0	0	0	0	0	0	0	0	0	0	0	0	0	0	0	0	0	0	0	0	0	0	0	0	0	0	0	0
AC003045.1	7	complement(117080036..117080834)	ENSG00000214684	0	0	0	0	0	0	0	0	0	0	0	0	0	0	0	0	0	0	0	0	0	0	0	0	0	0	0	0	0	0	0	0	0	0	0	0	0	0	0	0	0	0	0	0	0	0
AC003051.1	17	67573392..67899141	ENSG00000227517	0	0	0	0	0	0	0	0	0	0	0	0	0	2	0	0	0	0	0	0	0	0	0	0	0	0	0	0	0	0	0	0	0	0	0	0	0	0	0	0	0	0	0	0	0	0
AC003075.4	7	complement(17319458..17338981)	ENSG00000237773	6	3	9	11	9	11	11	9	9	9	7	12	6	7	3	5	6	16	14	10	11	16	10	8	7	15	25	15	14	10	5	3	5	10	2	18	6	5	7	3	14	18	3	9	2	10
AC003079.1	7	complement(95159502..95159787)	ENSG00000203505	0	0	0	0	0	0	0	0	0	0	0	0	0	0	0	0	0	0	0	0	0	0	0	0	0	0	0	0	0	0	0	0	0	0	0	0	0	0	0	0	0	0	0	0	0	0
AC003080.4	7	complement(111611277..111612043)	ENSG00000234358	0	6	1	0	0	1	0	1	0	2	0	0	0	0	0	0	0	0	0	0	0	0	0	0	0	0	0	0	0	0	0	0	0	0	0	0	0	0	1	0	0	0	0	0	0	0
AC003084.2	7	complement(117638912..117644099)	ENSG00000234826	0	0	0	0	0	0	0	0	0	0	0	0	0	0	0	0	0	0	0	0	0	0	0	0	0	0	0	0	0	0	0	0	0	0	0	0	0	0	0	0	0	0	0	0	0	0
AC003088.1	7	complement(110072296..110174811)	ENSG00000226965	0	0	0	0	0	0	1	0	0	0	0	0	0	0	0	0	0	1	0	0	0	0	0	0	0	0	0	0	0	0	0	0	0	0	0	0	0	0	0	0	0	0	0	0	0	0
AC003090.1	7	complement(25632971..25790614)	ENSG00000223561	10	4	11	31	27	34	15	1	34	0	12	0	0	2	1	18	25	15	19	0	0	27	52	6	18	37	18	56	34	23	0	0	0	0	0	0	0	0	0	0	0	0	0	0	42	0
AC003092.1	7	93652145..93695973	ENSG00000236453	0	0	0	0	0	0	0	0	0	0	0	0	0	0	0	0	0	0	0	0	0	0	0	0	1	0	0	0	0	0	0	0	0	0	0	0	0	0	0	0	1	0	0	0	0	0
AC003092.2	7	complement(93701071..93706469)	ENSG00000236938	0	0	0	0	0	0	0	0	0	0	0	0	0	0	0	0	0	0	0	0	0	0	0	0	0	0	0	0	0	0	0	0	0	0	0	0	0	0	0	0	0	0	0	0	0	0
AC003101.1	17	29898161..29902678	ENSG00000228768	0	0	0	0	0	0	0	0	0	0	0	0	0	0	1	0	0	0	0	0	0	0	0	0	0	0	0	0	0	0	0	0	0	0	0	0	0	0	0	0	0	0	0	0	0	0
AC003102.1	17	complement(42325758..42327236)	ENSG00000214921	0	0	0	3	0	0	0	0	0	0	0	0	0	4	0	0	0	0	0	0	0	0	0	0	5	0	0	3	0	0	0	0	0	0	2	0	0	0	0	0	0	0	0	0	0	2
AC003102.3	17	complement(42376942..42392683)	ENSG00000267750	5	0	3	7	1	3	12	8	12	4	1	17	2	5	6	10	8	8	4	11	13	7	2	14	3	13	0	6	2	6	13	21	18	6	3	6	4	2	5	6	4	9	3	6	0	6
AC003104.1	17	complement(40422535..40424701)	ENSG00000236194	2	0	0	1	0	0	0	0	0	0	0	0	0	0	0	0	1	0	1	0	0	0	0	0	0	0	0	0	0	0	5	0	0	0	0	0	0	0	1	0	2	0	0	0	0	0
AC003658.1	X	complement(14783097..14783239)	ENSG00000221278	0	0	0	0	0	0	0	0	0	0	0	0	0	0	0	0	0	0	0	0	0	0	0	0	0	0	0	0	0	0	0	0	0	0	0	0	0	0	0	0	0	0	0	0	0	0
AC003664.1	17	complement(13202501..13210077)	ENSG00000234634	0	0	0	0	0	0	0	0	0	0	0	0	0	0	0	0	0	0	0	0	0	0	0	0	0	0	0	0	0	0	0	0	0	0	0	0	0	0	0	0	0	0	0	0	0	0
AC003665.1	17	complement(45974696..46018776)	ENSG00000234494	17	9	16	18	20	13	12	5	18	7	12	4	14	4	9	34	18	33	23	23	9	17	30	25	23	26	17	24	28	15	3	7	15	8	8	14	16	6	8	16	2	6	6	15	0	16
AC003666.1	X	complement(10184638..10184739)	ENSG00000222133	0	0	0	0	0	0	0	0	0	0	0	0	0	0	0	0	0	0	0	0	0	0	0	0	0	0	0	0	0	0	0	0	0	0	0	0	0	0	0	0	0	0	0	0	0	0
AC003681.1	22	30340198..30340285	ENSG00000221736	0	0	0	0	0	0	0	0	0	0	0	0	0	0	0	0	0	0	0	0	0	0	0	0	0	0	0	0	0	0	0	0	0	0	0	0	0	0	0	0	0	0	0	0	0	0
AC003682.16	19	58136400..58138318	ENSG00000268392	0	0	0	0	0	0	2	0	0	0	0	0	0	0	0	1	0	0	0	0	0	0	0	0	0	2	0	0	0	0	0	0	0	0	0	0	0	0	0	0	0	0	0	0	0	0
AC003682.17	19	58175648..58176407	ENSG00000269097	11	0	7	26	44	17	1	0	1	1	24	6	0	2	0	71	26	0	9	0	1	24	19	29	0	25	2	51	1	42	0	0	0	0	0	0	0	0	0	0	0	0	0	0	0	0
AC003956.1	19	15234971..15236985	ENSG00000268564	0	0	0	0	0	0	0	0	0	0	0	0	0	0	0	0	0	0	0	0	0	0	0	0	0	0	0	0	0	0	0	0	0	0	0	0	0	0	0	0	0	0	3	0	0	0
AC003958.2	17	39558668..39581301	ENSG00000234859	2	3	0	0	0	0	2	6	0	7	0	8	3	5	9	0	0	4	1	6	5	0	0	0	0	0	0	0	0	0	57	8	0	23	6	9	2	4	15	5	6	13	1	6	0	10
AC003958.6	17	39490884..39491985	ENSG00000108516	0	0	0	0	0	0	0	0	0	0	0	0	0	0	0	0	0	0	0	0	0	0	0	0	0	0	0	0	0	0	0	0	0	0	0	0	0	0	0	0	0	0	0	0	0	0
AC003968.1	7	125680283..125680354	ENSG00000221418	0	0	0	0	0	0	0	0	0	0	0	0	0	0	0	0	0	0	0	0	0	0	0	0	0	0	0	0	0	0	0	0	0	0	0	0	0	0	0	0	0	0	0	0	0	0
AC003973.1	19	22123622..22124335	ENSG00000269615	0	0	0	0	0	0	0	0	0	0	0	0	0	0	0	0	0	0	0	0	0	0	0	0	0	0	0	0	0	0	0	0	0	0	0	0	0	0	0	0	0	0	0	0	0	0
AC003973.4	19	complement(22200761..22219117)	ENSG00000269504	0	0	0	0	0	0	0	0	0	0	0	0	0	0	0	0	0	0	0	0	0	0	0	0	0	0	0	0	0	0	0	0	0	0	0	0	0	0	0	0	0	0	0	0	0	0
AC003973.5	19	complement(22226302..22232807)	ENSG00000269199	0	0	0	0	0	0	0	0	0	0	0	0	0	0	0	0	0	0	0	0	0	0	0	0	0	0	0	0	0	0	0	0	0	0	0	0	0	0	0	0	0	0	0	0	0	0
AC003973.6	19	22180450..22181642	ENSG00000271095	0	0	0	0	0	0	0	0	0	0	0	0	0	0	0	0	0	0	0	0	0	0	0	0	0	0	0	0	0	0	0	0	0	0	0	0	0	0	0	0	0	0	0	0	0	0
AC003984.1	7	84161792..84213638	ENSG00000235139	0	0	0	0	0	0	0	0	0	0	0	0	0	0	0	0	0	0	0	0	0	0	0	0	0	0	0	0	0	0	0	0	0	0	0	0	0	0	0	0	0	0	0	0	0	0
AC003985.1	7	complement(25360921..25366434)	ENSG00000233824	0	0	0	0	0	0	0	0	0	0	0	0	0	0	0	0	0	0	0	0	0	0	0	0	0	0	0	0	0	0	0	0	0	0	0	0	0	0	0	0	0	0	0	0	0	0
AC003986.5	7	19183916..19185876	ENSG00000229533	0	0	0	0	0	0	0	0	0	0	0	0	0	0	0	0	0	0	0	0	0	1	0	0	0	0	0	3	0	0	0	0	0	0	0	0	1	0	0	0	0	0	0	0	0	0
AC003986.6	7	19152097..19153894	ENSG00000232821	0	0	0	0	0	1	0	0	0	0	0	0	0	0	0	0	0	0	0	0	0	1	0	2	0	1	0	0	1	0	0	0	0	0	0	0	0	0	0	0	0	0	0	0	0	0
AC003986.7	7	19159556..19161539	ENSG00000236536	1	0	0	0	0	0	0	0	0	0	0	0	0	0	0	0	0	0	0	0	0	0	0	0	0	0	0	0	0	0	0	0	0	0	0	0	0	0	0	0	0	0	0	0	0	0
AC003988.1	7	complement(79875725..79941772)	ENSG00000234223	0	0	0	0	0	0	0	0	0	0	0	0	0	0	0	0	0	0	0	0	0	0	0	0	0	0	0	0	0	0	0	0	0	0	0	0	0	0	0	0	0	0	0	0	0	0
AC003989.3	7	111034931..111035099	ENSG00000243621	0	0	0	0	0	0	0	0	0	0	0	0	0	0	0	0	0	0	0	0	0	0	0	0	0	0	0	0	0	0	0	0	0	0	0	0	0	0	0	0	0	0	0	0	0	0
AC003989.4	7	111051375..111051939	ENSG00000227948	0	0	0	0	0	0	0	0	0	0	0	0	0	0	0	0	0	0	0	0	0	0	0	0	0	0	0	0	0	0	0	0	0	0	0	0	0	0	0	0	0	0	0	0	0	0
AC003991.3	7	87848674..87921781	ENSG00000228113	0	0	2	2	0	8	2	0	7	0	0	0	0	2	1	2	2	0	0	0	0	0	6	0	10	0	8	0	6	0	0	1	0	0	0	0	0	0	0	0	2	0	0	0	0	0
AC004000.1	X	118558028..118558079	ENSG00000264952	0	0	0	0	0	0	0	0	0	0	0	0	0	0	0	0	0	0	0	0	0	0	0	0	0	0	0	0	0	0	0	0	0	0	0	0	0	0	0	0	0	0	0	0	0	0
AC004004.2	19	complement(22684501..22684750)	ENSG00000270317	0	0	0	0	0	0	0	0	0	0	0	0	0	0	0	0	0	0	0	0	0	0	0	0	0	0	0	0	0	0	0	0	0	0	0	0	0	0	0	0	0	0	0	0	0	0
AC004006.2	7	82286351..82286727	ENSG00000228711	0	0	0	0	0	0	0	0	0	0	0	0	0	0	0	0	0	0	0	0	0	0	0	0	0	0	0	0	0	0	0	0	0	0	0	0	0	0	0	0	0	0	0	0	0	0
AC004009.3	7	27401462..27449557	ENSG00000224322	0	0	1	6	5	4	0	0	4	0	6	0	0	0	0	0	0	0	0	0	0	1	0	0	6	0	0	0	9	0	0	0	0	0	0	0	0	0	0	0	0	0	0	0	0	0
AC004012.1	7	95101147..95103310	ENSG00000233942	0	3	1	0	0	0	0	0	0	0	0	0	1	0	0	1	1	0	0	0	0	1	0	1	0	0	0	0	0	16	0	0	0	0	0	3	0	0	0	0	0	0	0	0	0	0
AC004014.3	7	108549510..108592723	ENSG00000229603	0	0	0	0	0	0	0	0	0	0	0	0	0	0	0	0	0	0	0	0	0	0	0	0	0	0	0	0	0	0	0	0	0	0	0	0	0	0	0	0	0	0	0	0	0	0
AC004014.4	7	complement(108634088..108635086)	ENSG00000227968	0	0	0	0	0	0	0	0	0	0	0	0	0	0	0	0	0	0	0	0	0	0	0	0	0	0	0	0	0	0	0	0	0	0	0	0	0	0	0	0	0	0	0	0	0	0
AC004016.1	7	24940431..24940524	ENSG00000238976	0	0	0	0	0	0	0	0	0	0	0	0	0	0	0	0	0	0	0	0	0	0	0	0	0	0	0	0	0	0	0	0	0	0	0	0	0	0	0	0	0	0	0	0	0	0
AC004016.2	7	complement(24945754..24946213)	ENSG00000234999	0	0	0	0	2	3	0	0	0	0	0	0	0	0	0	0	0	0	0	0	0	0	0	0	0	0	2	0	0	0	2	0	1	0	0	0	0	0	0	0	0	0	0	0	0	0
AC004017.1	19	complement(58203868..58204128)	ENSG00000268948	0	0	0	0	0	0	0	1	0	0	0	0	0	0	0	0	3	0	0	0	3	0	0	0	2	2	1	0	0	0	0	0	0	0	0	0	0	0	0	0	0	0	0	0	0	0
AC004019.10	22	17897744..17898875	ENSG00000229492	0	0	0	0	0	0	3	0	0	0	0	0	0	0	0	0	0	0	0	0	0	0	0	0	0	2	0	2	0	0	0	0	0	0	0	2	0	0	0	0	0	0	5	0	0	0
AC004019.13	22	complement(18062923..18071958)	ENSG00000236754	3	3	0	3	1	2	0	1	4	1	7	0	0	0	0	3	0	2	0	0	0	1	0	0	0	1	0	2	0	0	0	0	0	0	0	0	0	1	0	0	0	0	0	0	0	0
AC004019.18	22	18036250..18037847	ENSG00000272675	0	1	0	3	2	0	0	3	0	0	0	0	0	2	0	0	0	0	0	0	2	0	0	4	0	14	2	0	0	0	2	0	0	0	0	0	0	7	0	0	0	0	0	0	1	0
AC004022.7	7	complement(94978030..94978222)	ENSG00000237160	0	0	0	0	0	0	0	0	0	0	0	0	0	0	0	0	0	0	0	0	0	0	0	0	0	0	0	0	0	0	0	0	0	0	0	0	0	0	0	0	0	0	0	0	0	0
AC004022.8	7	94979476..94980541	ENSG00000228751	0	0	0	0	0	0	0	0	0	0	0	0	0	0	0	0	0	0	0	0	0	0	0	0	0	0	1	0	0	0	0	0	0	0	0	0	0	0	0	0	0	0	0	0	0	0
AC004041.2	5	complement(131966281..131999964)	ENSG00000223442	3	0	0	0	0	0	0	0	0	0	0	0	0	0	0	1	0	0	0	0	0	0	0	0	0	0	0	4	0	0	0	0	0	0	0	1	0	0	0	0	0	0	0	1	0	0
AC004051.2	4	110224191..110237291	ENSG00000246774	0	0	0	0	0	0	0	0	0	0	0	0	0	0	0	0	0	0	0	0	0	0	0	0	0	0	0	0	0	0	0	0	0	0	0	0	0	0	0	0	0	0	0	0	0	0
AC004052.1	4	complement(105199264..105199348)	ENSG00000215999	0	0	0	0	0	0	0	0	0	0	0	0	0	0	0	0	0	0	0	0	0	0	0	0	0	0	0	0	0	0	0	0	0	0	0	0	0	0	0	0	0	0	0	0	0	0
AC004053.1	4	105412122..105618749	ENSG00000245384	0	0	0	0	0	0	0	0	0	0	0	0	0	0	0	0	0	0	0	0	0	0	0	0	0	0	0	0	0	0	0	0	0	0	0	0	0	0	0	0	0	0	0	0	0	0
AC004054.1	4	complement(92029174..92033941)	ENSG00000248984	0	0	0	0	0	0	0	0	0	0	0	0	0	0	0	0	0	0	0	0	0	0	0	0	0	0	0	0	0	0	0	0	0	0	0	0	0	0	0	0	0	0	0	0	0	0
AC004057.1	4	complement(114135137..114138326)	ENSG00000196656	0	0	0	0	0	0	0	0	0	0	0	0	0	0	0	0	0	0	0	0	0	0	0	0	0	0	0	0	0	0	0	0	0	0	0	0	0	0	0	0	0	0	0	0	0	0
AC004062.2	4	111984739..111985383	ENSG00000251312	0	0	0	0	0	0	0	0	0	0	0	0	0	0	0	0	0	0	0	0	0	0	0	0	0	0	0	0	0	0	0	0	0	0	0	0	0	0	0	0	0	0	0	0	0	0
AC004063.1	4	105478117..105490034	ENSG00000250670	0	0	0	0	0	0	0	0	0	0	0	0	0	0	0	0	0	0	0	0	0	0	0	0	0	0	0	0	0	0	0	0	0	0	0	0	0	0	0	1	0	0	0	0	0	0
AC004066.2	4	complement(106447753..106448554)	ENSG00000216425	0	0	0	0	1	0	0	0	3	0	0	0	0	0	0	1	0	2	3	0	0	1	0	2	0	0	0	0	2	0	0	0	0	0	0	0	0	0	0	0	0	0	0	0	0	0
AC004066.3	4	complement(106461347..106473512)	ENSG00000250522	0	0	0	0	0	0	0	1	0	0	0	0	0	0	0	1	0	0	0	0	0	0	0	0	2	1	1	0	0	4	0	0	0	0	0	0	0	0	0	0	0	0	0	0	0	0
AC004067.5	4	110613160..110613859	ENSG00000273447	6	6	1	2	0	0	1	0	0	1	1	0	0	4	0	0	0	0	0	1	0	1	0	1	0	0	0	4	2	1	2	0	0	0	0	0	0	0	0	0	0	3	2	0	0	2
AC004069.1	4	complement(106024048..106025161)	ENSG00000251473	0	0	0	0	0	0	0	0	0	0	0	0	0	0	0	0	0	0	0	0	0	0	0	0	0	0	0	0	0	0	0	0	0	0	0	0	0	0	0	0	0	0	0	0	0	0
AC004069.2	4	complement(106058437..106061776)	ENSG00000251259	1	1	0	0	0	0	0	1	0	1	1	2	0	0	1	1	0	2	0	3	2	1	0	2	0	0	0	3	0	4	0	0	0	0	0	0	0	0	0	0	0	0	2	4	0	0
AC004070.1	X	complement(139298187..139298956)	ENSG00000231110	0	0	0	0	0	0	0	0	0	0	0	0	0	0	0	0	0	0	0	0	0	0	0	0	0	0	0	0	0	0	0	0	0	0	0	0	0	0	0	0	0	0	0	0	0	0
AC004074.3	X	72442960..72443394	ENSG00000230311	0	0	0	0	0	0	0	0	0	0	0	0	0	0	0	0	0	0	1	0	0	0	0	0	0	0	0	0	0	0	1	0	0	0	0	0	0	0	0	0	0	0	0	0	0	0
AC004074.4	X	complement(72457483..72458545)	ENSG00000237014	0	0	0	0	0	0	0	0	0	0	0	0	0	0	0	0	0	0	0	0	0	0	0	0	0	0	0	0	0	0	0	0	0	0	0	0	0	0	0	0	0	0	0	0	0	0
AC004076.7	19	57905551..57949825	ENSG00000268533	0	1	0	0	0	0	0	0	0	0	0	0	0	0	0	0	0	0	0	0	2	0	0	0	0	0	0	0	0	0	0	0	0	0	0	1	0	0	0	0	0	0	0	0	0	0
AC004076.9	19	complement(57949338..57988904)	ENSG00000268163	0	4	1	0	1	0	0	0	0	1	1	3	0	3	0	1	0	0	0	7	0	0	0	0	0	3	2	0	0	0	0	0	3	1	0	1	4	3	0	1	0	5	3	4	13	0
AC004079.1	7	27062156..27062295	ENSG00000266055	0	0	0	0	0	0	0	0	0	0	0	0	0	0	0	0	0	0	0	0	0	0	0	0	0	0	0	0	0	0	0	0	0	0	0	0	0	0	0	0	0	0	0	0	0	0
AC004112.4	7	complement(111968244..112049678)	ENSG00000226851	0	0	0	0	0	0	0	0	0	0	0	0	0	0	0	0	0	0	0	0	0	0	0	0	0	0	0	0	0	0	0	0	0	0	0	0	0	0	0	0	0	0	0	0	0	0
AC004112.5	7	complement(112013788..112014305)	ENSG00000232922	0	0	0	0	1	0	0	0	0	0	0	0	0	0	0	0	0	0	0	0	0	0	0	0	0	0	0	0	0	0	0	0	0	0	0	0	0	0	0	0	0	0	0	0	0	0
AC004112.7	7	112014379..112015484	ENSG00000236232	0	0	0	0	0	0	0	0	0	0	0	0	0	0	0	0	0	0	0	0	0	0	0	0	0	0	0	0	0	0	0	0	0	0	0	0	0	0	0	0	0	0	0	0	0	0
AC004125.3	16	24247425..24264184	ENSG00000260264	0	0	0	0	0	0	0	0	0	0	0	0	0	0	0	0	0	0	0	0	0	0	0	0	0	0	0	0	0	0	0	0	0	0	0	0	0	0	0	0	0	0	0	0	0	0
AC004129.7	7	25225242..25228343	ENSG00000234406	0	0	0	0	0	0	0	0	0	0	0	0	0	0	0	0	0	0	0	0	0	0	0	0	0	0	0	0	0	0	2	5	0	0	0	0	0	0	0	0	0	0	0	1	0	0
AC004129.9	7	complement(25251789..25252584)	ENSG00000213798	0	0	0	0	0	0	0	0	0	0	0	0	0	0	0	0	0	0	0	0	0	0	0	0	0	0	0	0	0	0	0	0	0	0	0	0	0	0	0	0	0	0	0	0	0	0
AC004156.3	19	663482..668063	ENSG00000267666	0	0	0	3	0	0	0	0	1	1	3	0	0	0	0	0	4	0	0	0	0	0	0	0	0	1	0	0	0	0	1	0	1	1	0	0	0	0	1	0	0	3	0	0	0	1
AC004158.2	16	complement(72459384..72698908)	ENSG00000261008	12	26	10	7	12	9	13	19	12	14	9	14	9	13	22	9	6	15	19	11	8	8	22	4	15	5	4	5	15	6	8	20	21	9	8	30	5	8	4	10	4	12	5	11	0	8
AC004158.3	16	72459847..72463072	ENSG00000260664	0	0	0	0	0	0	0	0	0	0	0	0	0	0	0	0	0	0	0	0	0	0	0	0	0	0	0	0	4	0	0	0	0	0	0	0	0	0	0	0	0	0	0	0	0	0
AC004159.1	7	complement(79725916..79726531)	ENSG00000230853	0	0	0	0	0	0	0	0	0	0	0	0	0	0	0	0	0	0	0	0	0	0	0	0	0	0	0	0	0	0	0	0	0	0	0	0	0	0	0	0	0	0	0	0	0	0
AC004160.4	7	11446582..11453705	ENSG00000230435	0	0	0	2	0	0	0	0	0	0	0	0	0	0	0	0	0	0	0	0	0	0	0	0	0	0	0	0	0	0	0	0	0	0	0	0	0	0	0	0	0	0	0	0	0	0
AC004166.6	7	complement(74320406..74331163)	ENSG00000184616	0	0	0	0	0	0	0	0	0	0	0	0	0	0	0	0	0	0	0	0	0	0	0	0	0	0	0	0	0	2	0	5	0	0	0	0	0	0	0	0	0	0	0	0	0	0
AC004221.2	19	1238178..1239521	ENSG00000267778	0	0	1	0	0	0	3	0	0	0	0	3	2	2	1	0	1	0	0	4	0	0	0	0	0	0	0	0	0	0	3	1	3	3	6	0	0	1	0	1	3	0	0	1	0	0
AC004231.2	17	39077682..39132178	ENSG00000234477	0	0	0	0	0	1	0	0	1	0	0	0	0	0	0	0	0	2	0	0	0	0	2	0	0	1	0	0	0	0	0	1	6	0	0	0	0	0	0	0	0	0	0	0	0	0
AC004237.1	5	132024373..132057275	ENSG00000230612	0	0	0	0	0	0	0	0	0	0	0	0	0	0	0	0	0	0	0	0	0	0	0	0	0	0	0	0	0	0	0	0	0	0	0	0	0	0	0	0	0	0	0	0	0	0
AC004257.1	19	complement(15331826..15333108)	ENSG00000269635	0	0	0	0	0	0	0	0	0	0	0	0	0	0	0	0	0	0	0	0	0	0	0	0	0	0	0	0	0	0	0	0	0	0	0	0	0	0	0	0	0	0	0	0	0	0
AC004257.3	19	complement(15346330..15346819)	ENSG00000270143	10	7	10	8	11	12	5	4	5	8	7	6	5	6	6	24	11	7	20	7	17	8	18	28	21	32	17	16	19	15	10	15	10	8	5	13	3	17	3	4	9	18	10	4	0	4
AC004381.6	16	20817751..20860987	ENSG00000005189	103	72	53	94	98	99	75	88	99	95	95	72	66	108	116	150	96	166	106	79	84	91	81	103	98	335	78	215	167	246	91	146	96	108	102	86	75	71	115	85	78	150	74	105	29	71
AC004381.7	16	complement(20754985..20777942)	ENSG00000260510	0	0	1	0	1	0	0	0	4	0	0	0	0	0	0	1	0	0	0	0	0	0	2	0	0	0	0	0	1	0	0	7	0	0	0	0	0	0	0	0	0	0	0	0	0	0
AC004383.3	X	133656732..133657020	ENSG00000226107	0	0	0	6	0	0	0	0	0	0	0	4	0	0	0	0	0	0	0	0	0	0	0	1	0	0	0	0	0	3	0	0	0	0	0	0	0	0	0	0	0	0	0	0	0	0
AC004386.3	X	complement(73562548..73562695)	ENSG00000226515	0	0	0	0	0	0	0	0	0	0	0	0	0	0	0	0	0	0	0	0	0	0	0	0	0	0	0	0	0	0	0	0	0	0	0	0	0	0	0	0	0	0	0	0	0	0
AC004386.4	X	complement(73595960..73596720)	ENSG00000213269	0	0	0	0	0	0	0	0	0	0	0	0	0	0	0	0	0	0	0	2	0	0	0	0	0	0	0	0	0	0	0	0	0	0	0	0	0	0	0	0	0	0	0	0	0	0
AC004410.3	19	2330294..2330756	ENSG00000273309	0	2	3	0	5	0	0	2	1	0	0	3	3	0	1	0	0	1	1	0	0	0	0	0	1	3	0	0	1	0	0	0	3	1	0	0	0	0	0	0	0	0	0	0	0	0
AC004447.2	19	19101702..19104419	ENSG00000269131	2	0	1	2	2	2	6	0	4	1	0	1	1	0	0	0	1	0	1	1	1	3	4	2	0	0	1	1	1	2	1	0	0	0	1	0	0	1	8	0	0	0	0	3	0	3
AC004448.2	17	19322348..19327670	ENSG00000227078	0	0	0	0	0	0	0	0	0	0	0	0	0	0	0	0	0	0	0	0	0	0	0	0	0	0	0	0	0	0	0	0	0	0	0	0	0	0	0	0	0	0	0	0	0	0
AC004448.5	17	complement(19342456..19364308)	ENSG00000235979	0	0	0	0	0	0	0	0	0	0	0	0	0	0	0	0	0	0	0	0	0	0	0	0	0	0	0	0	0	0	0	0	0	0	0	0	0	0	0	0	0	0	0	0	0	0
AC004449.6	19	complement(637105..637537)	ENSG00000261204	0	0	0	0	0	0	1	0	0	1	0	0	0	0	0	0	0	0	0	0	0	0	0	0	0	0	0	0	0	0	0	0	0	0	0	0	0	0	0	0	0	0	0	0	0	0
AC004453.8	7	44507441..44507939	ENSG00000146677	0	0	0	0	0	0	0	0	0	0	0	0	0	0	0	0	0	0	0	1	0	0	0	0	0	0	0	0	0	0	0	0	0	0	0	0	0	0	0	0	0	1	0	0	0	0
AC004458.1	7	complement(96097643..96097734)	ENSG00000238385	0	0	0	0	0	0	0	0	0	0	0	0	0	0	0	0	0	0	0	0	0	0	0	0	0	0	0	0	0	0	0	0	0	0	0	0	0	0	0	0	0	0	0	0	0	0
AC004460.1	15	31093509..31093591	ENSG00000221379	0	0	0	0	0	0	0	0	0	0	0	0	0	0	0	0	0	0	0	0	0	0	0	0	0	0	0	0	0	0	0	0	0	0	0	0	0	0	0	0	0	0	0	0	0	0
AC004461.4	22	19043314..19044025	ENSG00000237347	0	0	0	0	0	0	0	0	0	0	0	0	0	0	0	0	0	0	0	0	0	0	0	0	0	0	0	0	0	0	0	0	0	0	0	0	0	0	0	0	0	0	0	0	0	0
AC004463.6	22	19158908..19160352	ENSG00000260924	34	21	19	22	18	18	15	19	23	10	15	3	19	19	19	14	12	7	15	15	29	20	2	12	19	21	14	13	23	17	15	32	34	9	18	17	10	9	20	11	6	18	6	16	4	14
AC004466.1	12	48178706..48179787	ENSG00000268069	17	33	9	12	11	19	11	17	21	17	11	12	17	21	36	13	13	9	10	24	44	14	11	25	14	20	20	10	18	18	12	23	14	17	23	14	21	38	12	17	16	62	18	20	38	32
AC004471.10	22	complement(19111822..19115962)	ENSG00000272682	0	5	0	1	0	0	2	6	0	11	0	5	7	8	13	0	0	1	5	4	9	1	0	0	0	3	0	0	0	0	9	0	12	10	4	8	11	10	12	9	1	15	5	0	0	10
AC004471.9	22	19109042..19112016	ENSG00000223461	0	0	0	0	0	0	0	0	0	0	3	0	0	0	0	0	0	0	0	0	0	0	0	0	0	0	0	0	0	0	0	0	0	0	0	0	0	0	0	0	0	0	0	0	0	0
AC004485.3	7	complement(24236281..24295338)	ENSG00000228944	0	0	0	0	0	0	0	0	0	0	0	0	0	0	0	0	0	0	0	0	0	0	0	0	0	0	0	0	0	0	0	0	0	0	0	0	0	0	0	0	0	0	0	0	0	0
AC004490.1	19	complement(2212028..2215564)	ENSG00000267122	3	6	4	3	4	0	17	5	1	0	4	10	5	7	5	12	11	1	2	5	20	11	0	12	1	8	1	14	4	8	2	32	0	4	11	0	4	25	11	5	1	12	3	11	0	2
AC004492.1	7	106935330..106935396	ENSG00000221356	0	0	0	0	0	0	0	0	0	0	0	0	0	0	0	0	0	0	0	0	0	0	0	0	0	0	0	0	0	0	0	0	0	0	0	0	0	0	0	0	0	0	0	0	0	0
AC004510.3	19	complement(15937855..15946663)	ENSG00000267308	0	0	0	0	0	0	1	0	0	0	0	0	0	0	0	0	0	0	0	0	0	0	0	0	0	4	0	0	0	0	0	0	0	0	0	0	0	0	0	0	0	3	0	0	0	0
AC004520.1	7	26099959..26100058	ENSG00000266430	0	0	0	0	0	0	0	0	0	0	0	0	0	0	0	0	0	0	0	0	0	0	0	0	0	0	0	0	0	0	0	0	0	0	0	0	0	0	0	0	0	0	0	0	0	0
AC004528.1	19	999601..999952	ENSG00000269169	0	0	0	0	0	0	0	0	0	0	0	0	0	0	0	0	0	0	0	0	0	0	0	0	0	0	0	0	0	0	0	0	0	0	0	0	0	0	0	0	0	0	0	0	0	0
AC004528.4	19	complement(999795..1002756)	ENSG00000266990	0	0	0	0	0	0	0	0	0	0	0	0	0	0	0	0	0	0	0	0	0	0	0	0	0	0	0	0	0	0	0	0	0	0	0	0	0	0	0	0	0	0	0	0	0	0
AC004535.2	7	10742303..10747033	ENSG00000236414	0	0	0	0	0	0	0	0	0	0	0	0	0	0	0	0	0	0	0	0	0	0	0	0	0	0	0	0	0	0	0	0	0	0	0	0	0	0	0	0	0	0	0	0	0	0
AC004538.3	7	11221359..11559802	ENSG00000230333	0	7	1	0	2	1	0	3	1	0	3	1	0	2	0	3	3	3	3	0	0	5	1	8	1	16	1	10	7	6	0	0	0	0	0	0	0	0	0	0	0	0	0	0	0	0
AC004540.4	7	complement(26411764..26416321)	ENSG00000225792	2	6	0	1	4	4	7	1	3	1	2	2	0	0	2	2	1	3	2	0	0	1	18	1	16	15	7	2	6	3	0	0	0	0	0	0	0	0	0	0	0	9	0	0	0	0
AC004540.5	7	26438213..26538594	ENSG00000214870	13	21	4	17	12	10	8	3	9	4	6	4	1	2	2	14	12	28	7	4	0	10	10	12	8	20	13	5	9	16	1	2	2	0	1	4	2	0	0	1	1	4	2	3	0	1
AC004543.1	7	19759011..19759074	ENSG00000221576	0	0	0	0	0	0	0	0	0	0	0	0	0	0	0	0	0	0	0	0	0	0	0	0	0	0	0	0	0	0	0	0	0	0	0	0	0	0	0	0	0	0	0	0	0	0
AC004543.2	7	complement(19853308..19857713)	ENSG00000237921	0	0	0	0	0	0	0	0	0	0	0	0	0	0	0	0	0	0	0	0	0	0	0	0	3	0	0	0	0	0	0	0	0	0	0	0	0	0	0	0	0	0	0	0	0	0
AC004549.6	7	complement(27773014..27780014)	ENSG00000229893	0	0	1	0	1	0	0	0	0	0	2	3	2	0	0	0	0	0	0	0	0	0	0	0	0	0	0	1	0	0	0	0	0	0	0	0	0	3	3	0	1	1	4	0	0	0
AC004552.1	X	24366926..24367023	ENSG00000264746	0	0	0	0	0	0	0	0	0	0	0	0	0	0	0	0	0	0	0	0	0	0	0	0	0	0	0	0	0	0	0	0	0	0	0	0	0	0	0	0	0	0	0	0	0	0
AC004562.1	17	67957848..67979679	ENSG00000237560	1	0	1	0	0	0	1	2	0	4	0	0	0	6	10	0	1	160	0	8	15	0	0	0	0	0	0	0	0	0	1	11	9	0	2	3	0	0	7	7	3	13	4	10	0	1
AC004593.3	7	complement(29239156..29248586)	ENSG00000235669	0	0	0	0	0	2	0	0	2	0	0	0	0	0	0	0	0	0	0	0	0	0	0	0	0	0	0	0	2	0	0	0	0	0	0	0	0	0	0	0	0	0	0	0	0	0
AC004595.1	7	complement(21461887..21461986)	ENSG00000266862	0	0	0	0	0	0	0	0	0	0	0	0	0	0	0	0	0	0	0	0	0	0	0	0	0	0	0	0	0	0	0	0	0	0	0	0	0	0	0	0	0	0	0	0	0	0
AC004603.4	19	43326015..43331030	ENSG00000225877	0	0	2	4	0	0	0	0	0	0	0	0	0	0	0	0	2	3	3	0	0	0	0	2	0	0	0	0	0	0	3	0	0	0	0	0	0	0	0	0	0	0	0	0	0	0
AC004623.2	19	complement(1376772..1377519)	ENSG00000267755	0	0	0	0	0	0	0	0	0	0	0	0	0	0	0	0	0	0	0	0	0	0	0	0	0	0	0	0	0	0	0	0	0	0	0	0	0	0	0	0	0	0	0	0	0	0
AC004637.1	19	3672580..3674293	ENSG00000267304	0	0	0	0	0	2	0	0	0	0	0	0	0	0	0	0	0	0	0	0	0	1	0	0	0	1	0	1	2	0	0	0	0	0	0	0	0	0	0	0	0	0	0	0	0	0
AC004655.1	X	24716239..24716308	ENSG00000264224	0	0	0	0	0	0	0	0	0	0	0	0	0	0	0	0	0	0	0	0	0	0	0	0	0	0	0	0	0	0	0	0	0	0	0	0	0	0	0	0	0	0	0	0	0	0
AC004656.1	X	complement(24535357..24535457)	ENSG00000265506	0	0	0	0	0	0	0	0	0	0	0	0	0	0	0	0	0	0	0	0	0	0	0	0	0	0	0	0	0	0	0	0	0	0	0	0	0	0	0	0	0	0	0	0	0	0
AC004673.1	X	complement(23138949..23139022)	ENSG00000221786	0	0	0	0	0	0	0	0	0	0	0	0	0	0	0	0	0	0	0	0	0	0	0	0	0	0	0	0	0	0	0	0	0	0	0	0	0	0	0	0	0	0	0	0	0	0
AC004691.5	7	complement(30836307..30843026)	ENSG00000229263	0	3	0	0	0	0	0	0	0	0	0	0	0	0	0	0	0	0	0	0	0	0	0	0	0	0	0	0	0	0	0	0	0	0	0	0	0	0	0	0	0	0	0	0	0	0
AC004692.4	7	complement(43278665..43288867)	ENSG00000228680	0	0	0	0	0	0	1	0	0	0	0	0	0	0	0	0	0	0	0	0	0	0	0	0	0	0	0	0	0	0	0	0	0	0	0	0	0	0	0	0	0	0	0	0	0	0
AC004692.5	7	43313758..43314181	ENSG00000213717	0	0	0	0	0	0	0	0	0	0	0	0	0	0	0	0	0	0	0	0	0	0	0	0	0	0	0	0	0	0	1	0	0	0	0	0	0	0	0	0	0	0	0	0	0	0
AC004699.1	19	15163741..15163885	ENSG00000223201	0	0	0	0	0	0	0	0	0	0	0	0	0	0	0	0	0	0	0	0	0	0	0	0	0	0	0	0	0	0	0	0	0	0	0	0	0	0	0	0	0	0	0	0	0	0
AC004702.2	17	20088395..20226286	ENSG00000263494	0	0	0	0	0	0	0	0	0	0	0	0	0	0	0	0	0	0	0	0	0	0	0	0	0	0	0	0	0	0	0	0	0	0	0	0	0	0	0	0	0	0	0	0	0	0
AC004706.1	17	6555059..6556617	ENSG00000256806	0	0	0	0	0	0	0	0	9	6	0	9	1	0	0	0	0	0	30	27	0	0	29	0	39	0	0	0	17	44	0	0	0	10	0	0	11	7	6	15	14	42	0	13	0	0
AC004744.3	7	complement(18931719..18939056)	ENSG00000226522	0	0	0	0	0	0	0	0	0	0	0	0	0	0	0	0	0	0	0	0	0	0	0	0	0	0	0	0	0	0	0	0	0	0	0	0	0	0	0	0	0	0	0	0	0	0
AC004745.1	7	complement(96920826..96920908)	ENSG00000221192	0	0	0	0	0	0	0	0	0	0	0	0	0	0	0	0	0	0	0	0	0	0	0	0	0	0	0	0	0	0	0	0	0	0	0	0	0	0	0	0	0	0	0	0	0	0
AC004769.1	5	complement(129613318..129613386)	ENSG00000263954	0	0	0	0	0	0	0	0	0	0	0	0	0	0	0	0	0	0	0	0	0	0	0	0	0	0	0	0	0	0	0	0	0	0	0	0	0	0	0	0	0	0	0	0	0	0
AC004771.1	17	4890302..4890972	ENSG00000203562	0	0	1	0	5	0	3	0	1	0	2	0	0	3	0	0	0	0	0	0	0	5	2	1	3	0	5	1	3	0	0	0	1	0	0	0	0	0	0	1	0	0	3	0	0	0
AC004775.5	5	complement(132152940..132153692)	ENSG00000272203	1	0	0	0	0	0	0	0	0	0	0	0	0	0	0	0	0	0	0	0	0	0	0	0	1	0	0	0	4	0	0	0	0	0	0	0	0	0	0	0	0	0	0	0	0	2
AC004791.2	19	complement(15962803..15975714)	ENSG00000267453	9	0	9	3	3	3	2	0	0	1	8	0	0	0	0	1	1	66	3	1	0	0	0	0	5	4	0	2	11	0	0	0	3	0	4	2	0	0	0	0	0	6	1	2	0	0
AC004797.1	17	complement(47500970..47502298)	ENSG00000229944	146	120	121	118	108	117	204	157	121	101	161	120	169	104	148	117	133	222	122	111	240	64	313	117	118	218	139	173	201	270	228	174	164	124	144	175	135	189	254	135	233	294	159	135	58	125
AC004812.1	12	complement(120609843..120609930)	ENSG00000263913	0	0	0	0	0	0	0	0	0	0	0	0	0	0	0	0	0	0	0	0	0	0	0	0	0	0	0	0	0	0	0	0	0	0	0	0	0	0	0	0	0	0	0	0	0	0
AC004817.1	14	complement(71683031..71683462)	ENSG00000267901	0	0	0	0	1	0	0	1	0	0	0	0	0	0	0	0	0	0	0	0	0	0	0	0	0	0	0	0	0	0	0	0	0	0	0	0	0	0	0	0	0	0	0	0	0	0
AC004824.1	1	complement(17740127..17740190)	ENSG00000266727	0	0	0	0	0	0	0	0	0	0	0	0	0	0	0	0	0	0	0	0	0	0	0	0	0	0	0	0	0	0	0	0	0	0	0	0	0	0	0	0	0	0	0	0	0	0
AC004824.2	1	complement(17655507..17676070)	ENSG00000269468	0	0	0	0	0	0	0	0	0	0	0	0	0	0	1	0	0	0	0	0	0	0	0	0	0	0	0	0	0	0	0	0	0	0	0	0	0	0	0	0	0	0	0	0	0	0
AC004832.1	22	30831531..30832231	ENSG00000203606	0	0	0	0	0	0	0	0	3	0	0	0	0	0	0	0	0	0	0	5	0	0	0	0	0	0	0	0	0	0	0	0	0	0	0	0	0	0	0	0	0	0	0	0	0	0
AC004837.3	7	39649316..39649879	ENSG00000106540	0	0	0	0	0	0	1	0	2	0	1	0	1	2	2	0	0	7	0	0	0	0	2	0	2	0	0	0	0	7	0	0	2	2	0	0	0	0	0	0	0	1	0	0	0	0
AC004837.4	7	complement(39649209..39649889)	ENSG00000231951	0	0	0	0	0	0	0	0	0	0	0	0	0	0	0	0	0	0	0	0	0	0	0	0	0	0	0	0	0	0	0	0	0	0	0	0	0	0	0	0	0	0	0	0	0	0
AC004837.5	7	complement(39739940..39742895)	ENSG00000228554	0	5	1	0	0	0	0	0	0	0	0	0	0	0	0	0	0	0	0	0	0	0	0	0	0	0	0	0	0	0	0	0	0	0	0	0	0	0	0	0	0	0	0	0	0	0
AC004840.8	7	2423756..2428232	ENSG00000230914	1	0	0	0	2	0	3	1	0	0	2	1	0	0	0	0	0	0	0	0	0	0	0	0	1	0	2	0	0	0	0	0	0	0	0	0	0	0	0	0	0	0	0	0	0	1
AC004840.9	7	2477398..2487485	ENSG00000175873	52	30	77	101	22	17	40	68	41	32	65	26	41	50	60	60	64	78	36	15	62	56	25	56	31	61	21	37	34	14	21	31	45	56	53	24	41	75	37	31	48	69	30	50	0	58
AC004851.1	7	73985677..73985754	ENSG00000252378	0	0	0	0	0	0	0	0	0	0	0	0	0	0	0	0	0	0	0	0	0	0	0	0	0	0	0	0	0	0	0	0	0	0	0	0	0	0	0	0	0	0	0	0	0	0
AC004854.4	7	44888015..44889167	ENSG00000234183	0	0	0	0	0	0	0	0	0	0	0	0	0	0	0	0	0	0	0	0	0	0	0	0	0	0	0	0	0	0	0	0	0	0	0	0	0	0	0	0	0	0	0	0	0	0
AC004854.5	7	44959268..44959928	ENSG00000230160	0	0	0	0	0	0	0	0	0	0	0	0	0	0	0	0	0	0	0	0	0	0	0	0	0	0	0	0	0	0	0	0	0	0	0	0	0	0	0	0	0	0	0	0	0	0
AC004862.6	7	complement(79959508..80014295)	ENSG00000232667	0	0	0	0	0	0	0	0	0	0	0	0	0	0	0	0	0	0	0	0	0	0	0	0	0	0	0	0	0	8	0	0	0	0	0	0	0	0	0	0	0	0	0	0	0	0
AC004866.1	7	80964422..80964499	ENSG00000223514	0	0	0	0	0	0	0	0	0	0	0	0	0	0	0	0	0	0	0	0	0	0	0	0	0	0	0	0	0	0	0	0	0	0	0	0	0	0	0	0	0	0	0	0	0	0
AC004866.3	7	81061047..81062112	ENSG00000224134	0	0	0	0	0	0	0	0	0	0	0	0	0	0	0	0	0	0	0	0	0	0	0	0	0	0	0	0	0	0	0	0	0	0	0	0	0	0	0	0	0	0	0	0	0	0
AC004869.2	7	complement(46517420..46521176)	ENSG00000230680	0	0	0	0	0	0	0	0	0	0	0	0	0	0	0	0	0	0	0	0	0	0	0	0	0	0	0	0	0	0	0	0	0	0	0	0	0	0	0	0	0	0	0	0	0	0
AC004869.3	7	complement(46516055..46517538)	ENSG00000240355	0	0	0	0	0	0	0	0	0	0	0	0	0	0	0	0	0	0	0	0	0	0	0	0	0	0	0	0	0	0	0	0	0	0	0	0	0	0	0	0	0	0	0	0	0	0
AC004870.3	7	complement(47040218..47118726)	ENSG00000229192	0	0	0	0	0	0	0	0	0	0	0	0	0	0	0	0	0	0	0	0	0	0	0	0	0	0	0	0	0	0	0	0	0	0	0	0	0	0	0	0	0	0	0	0	0	0
AC004870.4	7	47009300..47067079	ENSG00000223829	0	0	4	0	9	3	9	0	4	0	0	0	0	0	0	0	0	0	0	0	0	3	3	0	16	0	2	0	4	0	0	0	0	0	0	0	0	0	0	0	0	0	0	0	0	0
AC004870.5	7	47092391..47093272	ENSG00000214754	0	2	0	0	0	0	2	0	0	0	0	0	0	0	0	2	0	0	2	0	0	0	0	1	0	0	0	0	0	0	2	0	0	0	0	0	0	0	0	0	0	0	0	0	0	0
AC004875.1	7	complement(121214723..121214808)	ENSG00000221690	0	0	0	0	0	0	0	0	0	0	0	0	0	0	0	0	0	0	0	0	0	0	0	0	0	0	0	0	0	0	0	0	0	0	0	0	0	0	0	0	0	0	0	0	0	0
AC004878.2	7	74855312..74864233	ENSG00000224804	0	0	0	0	0	0	0	0	0	0	0	0	0	0	0	0	0	0	0	0	0	0	0	0	0	0	0	0	0	0	0	0	0	0	0	0	0	0	0	0	0	0	0	0	0	0
AC004878.3	7	complement(74945134..74957275)	ENSG00000198632	0	0	1	0	0	0	0	0	0	0	0	1	0	0	1	3	4	6	0	3	0	0	0	0	0	0	1	8	0	7	0	0	0	2	1	0	0	0	1	0	0	4	0	0	0	1
AC004878.5	7	74910311..74918380	ENSG00000205508	2	0	0	0	0	0	0	3	0	0	0	0	0	0	0	1	0	0	0	0	0	1	3	0	0	0	0	0	0	0	0	0	0	0	0	0	0	1	0	1	0	0	0	0	0	0
AC004878.6	7	74936533..74944219	ENSG00000205506	1	0	0	0	0	0	0	0	0	0	0	0	0	0	0	0	0	0	0	0	0	0	0	0	0	0	0	0	0	0	0	0	0	0	0	0	0	0	0	0	0	1	0	0	0	0
AC004878.7	7	complement(74856621..74857439)	ENSG00000249595	0	0	0	0	0	0	0	0	0	0	0	0	0	0	0	0	0	0	0	0	0	0	0	0	0	0	0	0	0	0	0	0	0	0	0	0	0	0	0	0	0	0	0	0	0	0
AC004878.8	7	74862851..74863847	ENSG00000254977	0	0	0	0	0	0	0	0	0	0	0	0	0	0	0	0	0	0	0	0	0	0	0	0	0	0	0	0	0	0	0	0	0	0	0	0	0	0	0	0	0	0	0	0	0	0
AC004889.1	7	143880548..143883173	ENSG00000256178	764	132	6	262	123	0	193	171	114	147	229	285	12	87	97	54	256	335	167	0	122	57	328	55	440	497	0	585	0	125	612	234	49	0	46	50	80	7	0	114	0	0	56	0	0	171
AC004893.10	7	complement(98596161..98597553)	ENSG00000238109	0	0	4	1	2	0	1	5	3	2	2	0	0	2	3	3	10	6	1	0	2	1	0	2	0	1	0	3	2	0	9	3	5	0	0	4	1	1	6	2	1	0	2	4	0	1
AC004893.11	7	98610788..98645863	ENSG00000242687	40	44	20	65	67	21	47	24	63	14	60	19	20	38	14	75	45	68	64	11	33	34	39	58	44	58	74	52	40	33	16	24	27	27	33	21	21	19	22	31	24	43	31	20	29	42
AC004895.1	7	6122736..6122805	ENSG00000264605	0	0	0	0	0	0	0	0	0	0	0	0	0	0	0	0	0	0	0	0	0	0	0	0	0	0	0	0	0	0	0	0	0	0	0	0	0	0	0	0	0	0	0	0	0	0
AC004895.4	7	6120734..6132716	ENSG00000231704	0	4	0	0	0	0	0	0	0	0	0	0	0	0	0	0	1	0	0	0	0	0	0	0	0	0	0	0	0	0	0	0	0	0	0	0	0	0	0	0	0	0	0	0	0	0
AC004899.1	7	48887362..48891221	ENSG00000267970	0	0	0	0	0	0	0	0	0	0	0	0	0	0	0	0	0	0	0	0	0	0	0	0	0	0	0	0	0	0	0	0	0	0	0	0	0	0	0	0	0	0	0	0	0	0
AC004899.3	7	complement(48886022..48892494)	ENSG00000225705	0	0	0	0	0	0	0	0	0	0	0	0	0	0	0	0	0	0	0	0	0	0	0	0	0	0	0	0	0	0	0	0	0	0	0	0	0	0	0	0	0	0	0	0	0	0
AC004901.1	7	complement(46930223..47089276)	ENSG00000232072	0	0	0	0	0	0	0	0	0	0	0	0	0	0	0	0	0	0	0	0	0	0	0	0	0	0	0	0	0	0	0	0	0	0	0	0	0	0	0	0	0	0	0	0	0	0
AC004906.3	7	2983669..2986725	ENSG00000237286	0	0	0	0	0	0	0	0	0	0	0	0	0	0	0	0	0	0	0	0	0	0	0	0	0	0	0	0	0	0	0	0	0	0	0	0	0	0	0	0	0	0	0	0	0	0
AC004911.2	7	144966607..144967477	ENSG00000226592	0	0	0	0	0	0	0	0	0	0	0	0	0	0	0	0	0	0	0	0	0	0	5	1	1	0	3	8	0	0	0	0	0	0	0	0	0	0	0	0	0	0	0	0	0	0
AC004917.1	7	complement(106300345..106301342)	ENSG00000177820	0	0	0	0	0	0	0	0	0	0	0	0	0	0	16	0	0	2	0	0	0	5	0	0	0	0	45	9	0	0	13	0	0	0	0	0	5	0	0	0	0	0	0	0	0	0
AC004920.2	7	complement(50911275..50911429)	ENSG00000228085	0	0	0	0	0	0	0	0	0	0	0	0	0	0	0	0	0	0	0	0	0	0	0	0	0	0	0	0	0	0	0	0	0	0	0	0	0	0	0	0	0	0	0	0	0	0
AC004920.3	7	complement(50907060..50909689)	ENSG00000236046	0	0	0	0	0	0	0	0	0	0	0	0	0	0	0	0	0	0	0	0	0	0	0	0	0	0	0	0	0	0	0	0	0	0	0	0	0	0	0	0	0	0	0	0	0	0
AC004924.1	11	67700685..67700833	ENSG00000221553	0	0	0	0	0	0	0	0	0	0	0	0	0	0	0	0	0	0	0	0	0	0	0	0	0	0	0	0	0	0	0	0	0	0	0	0	0	0	0	0	0	0	0	0	0	0
AC004938.5	7	complement(44550624..44550931)	ENSG00000225443	0	0	0	0	0	0	0	0	0	0	0	0	0	0	0	0	0	0	0	0	0	0	0	0	0	0	0	0	0	0	0	0	0	0	0	0	0	0	0	0	0	0	0	0	0	0
AC004941.3	7	149095295..149098547	ENSG00000228151	0	0	0	0	0	0	0	0	0	0	0	0	0	0	0	0	0	0	0	0	0	3	0	0	2	0	0	0	0	0	0	0	0	0	0	0	0	0	0	0	0	0	0	0	0	0
AC004941.5	7	complement(149018956..149019183)	ENSG00000231397	0	0	0	0	0	0	0	0	0	0	0	0	0	0	0	0	0	0	0	0	0	0	0	0	0	0	0	0	0	0	0	0	0	0	0	0	0	0	0	0	0	0	0	0	0	0
AC004943.1	16	complement(72821592..72821672)	ENSG00000265573	0	0	0	0	0	0	0	0	0	0	0	0	0	0	0	0	0	0	0	0	0	0	0	0	0	0	0	0	0	0	0	0	0	0	0	0	0	0	0	0	0	0	0	0	0	0
AC004945.1	7	78982726..78983708	ENSG00000222024	0	0	0	0	0	0	0	0	0	0	0	0	0	0	0	0	0	0	0	0	0	0	0	0	0	0	0	0	0	0	0	0	0	0	0	0	0	0	0	0	0	0	0	0	0	0
AC004947.2	7	26591441..26596819	ENSG00000233760	14	27	1	0	8	2	2	0	0	0	5	0	0	7	0	3	5	4	3	0	0	4	2	0	9	14	33	3	11	1	0	0	0	0	0	1	0	0	0	2	0	0	0	0	129	2
AC004951.5	7	complement(44024593..44029806)	ENSG00000239556	103	126	178	33	2	11	82	400	5	104	11	219	302	121	417	15	39	250	139	99	267	9	4	3	3	8	7	9	10	9	202	121	688	172	286	138	390	496	136	597	237	410	329	472	0	326
AC004951.6	7	complement(44043645..44047465)	ENSG00000228434	56	48	66	85	78	63	52	94	41	42	50	25	30	35	38	55	47	90	46	51	42	42	46	25	43	36	30	38	36	43	51	56	68	27	46	50	23	14	20	12	5	22	42	18	1	55
AC004967.7	7	complement(97598317..97601566)	ENSG00000243554	4	3	1	2	2	2	3	2	1	6	0	3	13	2	1	1	0	1	20	2	15	4	7	2	12	8	3	1	0	2	0	4	1	4	5	5	3	22	0	3	0	0	4	10	0	0
AC004969.1	7	89800655..89800738	ENSG00000223029	0	0	0	0	0	0	0	0	0	0	0	0	0	0	0	0	0	0	0	0	0	0	0	0	0	0	0	0	0	0	0	0	0	0	0	0	0	0	0	0	0	0	0	0	0	0
AC004980.1	7	complement(76326819..76326971)	ENSG00000221249	0	0	0	0	0	0	0	0	0	0	0	0	0	0	0	0	0	0	0	0	0	0	0	0	0	0	0	0	0	0	0	0	0	0	0	0	0	0	0	0	0	0	0	0	0	0
AC004980.10	7	complement(76279718..76280214)	ENSG00000214243	1	0	0	0	0	0	0	1	0	0	1	0	2	0	0	0	0	1	0	0	0	0	0	0	0	0	1	0	0	0	0	0	0	0	0	0	0	0	0	0	0	0	0	0	0	1
AC004980.11	7	complement(76163011..76170884)	ENSG00000185040	0	0	0	0	0	0	0	0	0	0	0	0	0	0	0	0	0	0	0	0	0	0	0	0	0	0	0	0	0	0	0	0	0	0	0	0	0	0	0	0	0	0	0	0	0	0
AC004980.7	7	76178677..76257299	ENSG00000205485	56	58	40	50	40	38	53	54	43	33	48	31	18	48	31	46	41	48	35	26	54	46	52	62	39	48	42	29	14	30	31	23	75	35	31	19	39	27	46	23	22	68	20	35	189	25
AC004980.8	7	76150928..76151391	ENSG00000250778	0	0	0	0	0	0	0	0	0	0	0	0	0	0	0	0	0	0	0	0	0	0	0	0	0	0	0	0	0	0	0	0	0	0	0	0	0	0	0	0	0	0	0	0	0	0
AC004980.9	7	76153832..76162009	ENSG00000230305	0	0	0	0	2	0	0	0	0	0	0	0	0	0	1	1	0	0	0	0	0	1	0	0	0	1	0	0	0	0	0	0	0	2	0	0	0	0	2	0	0	0	2	1	0	0
AC004985.12	7	complement(44001189..44012924)	ENSG00000241057	0	0	7	0	2	0	0	2	0	0	0	0	0	0	3	0	1	0	0	1	2	0	4	0	2	0	0	2	0	0	8	1	5	8	3	2	0	1	0	1	0	0	0	0	0	2
AC004987.10	7	complement(39872885..39873392)	ENSG00000231198	0	0	0	0	0	0	0	0	0	0	0	0	0	0	0	0	0	0	0	0	0	0	0	0	0	0	0	0	0	0	0	0	0	0	0	0	0	0	0	0	0	0	0	0	0	0
AC004987.9	7	39872813..39874544	ENSG00000233225	0	0	0	0	0	0	0	0	0	0	6	0	0	0	0	3	1	0	0	0	2	1	7	0	0	2	0	0	2	0	0	0	0	0	2	0	0	0	0	1	0	3	0	1	0	0
AC004988.1	7	complement(40577726..40586527)	ENSG00000203446	0	0	0	0	0	0	0	0	0	0	0	0	0	0	0	0	0	2	0	0	0	0	0	0	0	0	0	0	0	0	0	0	0	0	0	0	0	0	0	0	0	0	0	0	0	0
AC005000.1	X	complement(114953100..114953685)	ENSG00000255927	0	0	0	0	0	0	0	0	0	0	0	0	0	0	0	0	0	0	0	0	0	0	2	0	0	0	0	0	0	0	0	0	0	0	0	0	0	0	0	0	0	0	0	0	0	0
AC005000.2	X	114938132..114938187	ENSG00000264759	0	0	0	0	0	0	0	0	0	0	0	0	0	0	0	0	0	0	0	0	0	0	0	0	0	0	0	0	0	0	0	0	0	0	0	0	0	0	0	0	0	0	0	0	0	0
AC005003.1	22	31742875..31744670	ENSG00000213888	15	13	6	38	11	14	14	17	19	4	8	11	6	8	3	14	17	23	14	10	4	11	15	20	16	34	27	12	20	22	9	8	7	8	2	29	6	11	7	15	0	10	15	6	0	3
AC005007.3	7	complement(11046026..11046503)	ENSG00000230370	0	0	0	0	0	0	0	0	0	0	0	0	0	0	0	0	0	0	0	0	0	0	0	0	0	0	0	0	0	0	0	0	0	0	0	0	0	0	0	0	0	0	0	0	0	0
AC005008.2	7	80804824..80828431	ENSG00000237896	0	0	0	0	0	0	0	0	0	0	0	0	0	0	0	0	0	0	0	0	0	0	0	0	0	0	0	0	0	0	0	0	0	0	0	0	0	0	0	0	0	0	0	0	0	0
AC005008.3	7	80820714..80821325	ENSG00000226671	0	0	0	0	0	0	0	0	0	0	0	0	0	0	0	0	0	0	0	0	0	0	0	0	0	0	0	0	0	0	0	0	0	0	0	0	0	0	0	0	0	0	0	0	0	0
AC005009.1	7	complement(86404397..86405338)	ENSG00000231255	0	0	0	0	0	0	0	0	0	0	0	0	0	0	0	0	0	0	0	0	0	0	0	0	0	0	0	0	0	0	0	0	0	0	0	0	0	0	0	0	0	0	0	0	0	0
AC005009.2	7	complement(86413542..86415986)	ENSG00000233073	0	0	0	0	0	0	0	0	0	0	0	0	0	0	0	1	0	0	0	0	0	0	0	0	0	0	0	0	0	1	0	0	0	0	0	0	0	0	0	0	0	0	0	0	0	0
AC005013.1	7	complement(28992974..28998029)	ENSG00000255690	46	145	48	83	52	108	37	51	58	52	111	58	83	96	64	172	129	145	107	0	66	142	63	68	127	246	202	186	153	26	60	16	83	68	34	136	46	51	61	138	19	73	58	46	93	54
AC005013.5	7	28997283..28998961	ENSG00000228421	1	0	1	0	0	2	0	5	2	3	3	2	0	1	0	0	3	1	0	1	0	0	6	0	3	2	1	4	0	1	3	0	0	0	0	0	2	1	0	2	0	0	0	0	0	0
AC005014.5	7	complement(16623407..16626382)	ENSG00000224280	0	0	0	0	4	0	0	0	1	0	1	0	0	0	0	0	1	0	1	0	0	0	0	0	0	7	0	1	1	0	0	0	0	0	0	0	0	0	0	1	0	1	0	0	0	0
AC005017.2	7	complement(28318830..28319319)	ENSG00000174495	0	0	0	0	0	0	0	0	0	0	0	0	0	0	0	0	0	0	0	0	0	0	0	0	0	0	0	0	0	0	0	0	0	0	0	0	0	0	0	0	0	0	0	0	0	0
AC005019.2	7	13911481..13912138	ENSG00000213875	0	0	0	0	0	0	0	0	0	0	0	0	0	0	0	0	0	0	0	0	0	0	0	0	0	0	0	0	0	0	0	0	0	0	0	0	0	0	0	0	0	0	0	0	0	0
AC005019.3	7	complement(13893980..13898650)	ENSG00000224330	0	0	0	0	0	0	0	0	0	0	0	0	0	0	0	0	0	0	0	0	0	0	0	3	0	0	0	0	0	0	0	0	0	0	0	0	0	0	0	0	0	0	0	0	0	0
AC005020.1	7	99184538..99184622	ENSG00000265324	0	0	0	0	0	0	0	0	0	0	0	0	0	0	0	0	0	0	0	0	0	0	0	0	0	0	0	0	0	0	0	0	0	0	0	0	0	0	0	0	0	0	0	0	0	0
AC005022.1	7	41141202..41173105	ENSG00000224017	0	0	0	0	0	0	0	0	0	0	0	0	0	0	1	0	0	0	0	0	0	0	0	0	0	0	0	0	0	0	0	0	0	0	0	0	0	0	0	0	0	0	0	0	0	0
AC005027.3	7	complement(41706766..41744933)	ENSG00000236310	0	0	0	0	0	0	0	0	0	0	0	0	0	0	0	0	0	0	0	0	0	0	0	0	0	0	0	0	0	0	0	0	0	0	0	0	0	0	0	0	0	0	0	0	0	0
AC005029.1	7	complement(41004266..41019537)	ENSG00000232458	0	0	0	0	0	0	0	0	0	0	0	0	0	0	0	0	0	0	0	0	0	0	0	0	0	0	0	0	0	0	0	0	0	0	0	0	0	0	0	0	0	0	0	0	0	0
AC005033.6	2	complement(74845983..74848106)	ENSG00000233872	0	0	0	0	3	0	0	0	0	0	0	0	0	0	0	0	0	0	0	0	0	0	0	0	0	0	0	0	0	0	0	0	0	0	0	0	0	0	0	0	0	0	0	0	0	0
AC005034.2	2	75825197..75825685	ENSG00000230477	0	0	0	0	0	0	0	0	0	0	0	0	0	0	0	0	0	0	0	0	0	0	0	0	0	0	0	0	0	0	0	0	0	0	0	0	0	0	0	0	0	0	0	0	0	0
AC005034.3	2	complement(75878414..75878753)	ENSG00000226247	0	0	0	0	0	0	0	0	0	0	0	0	0	0	0	0	0	0	0	0	0	0	0	0	0	0	0	0	0	0	0	0	0	0	0	0	0	0	0	0	0	0	0	0	0	0
AC005037.1	2	201708963..201710184	ENSG00000224346	0	0	0	0	0	0	0	0	0	0	0	0	0	0	0	0	0	0	0	0	0	0	0	0	0	0	0	0	0	0	0	0	0	0	0	0	0	0	0	0	0	0	0	0	0	0
AC005037.2	2	complement(201707909..201708022)	ENSG00000221530	0	0	0	0	0	0	0	0	0	0	0	0	0	0	0	0	0	0	0	0	0	0	0	0	0	0	0	0	0	0	0	0	0	0	0	0	0	0	0	0	0	0	0	0	0	0
AC005037.3	2	201827986..201873825	ENSG00000183308	1	3	3	3	12	1	0	3	4	0	3	0	0	0	0	5	0	0	3	0	2	5	7	4	7	4	3	5	9	0	0	0	1	0	1	2	0	4	0	2	3	1	0	1	0	0
AC005037.4	2	201931414..201931914	ENSG00000226658	0	0	0	0	0	0	0	0	0	0	0	0	0	0	0	0	0	0	0	0	0	0	0	0	0	0	0	0	0	0	0	0	0	0	0	0	0	0	0	0	0	0	0	0	0	0
AC005037.6	2	complement(202079376..202079673)	ENSG00000235318	0	0	0	0	0	0	0	0	0	0	0	0	0	0	0	0	0	0	0	0	0	0	0	0	0	0	0	0	0	0	0	0	0	0	0	0	0	0	0	0	0	0	0	0	0	0
AC005040.3	2	107579649..107580130	ENSG00000226905	0	0	0	0	0	0	0	0	0	0	0	0	0	0	0	0	0	0	0	0	0	0	0	0	0	0	0	0	0	0	0	0	0	0	0	0	0	0	0	0	0	0	0	0	0	0
AC005041.11	2	complement(74640147..74640608)	ENSG00000234521	0	0	0	0	0	0	0	0	0	0	0	0	0	0	0	0	0	0	0	0	0	0	0	0	0	0	0	0	0	0	0	0	0	0	0	0	0	0	0	0	0	0	0	0	0	0
AC005041.17	2	complement(74725815..74726494)	ENSG00000258821	0	0	0	3	5	0	0	0	3	0	0	0	0	0	0	0	0	0	0	0	0	2	0	0	6	3	4	9	1	6	0	0	0	0	0	0	0	0	0	0	0	0	0	0	0	0
AC005042.2	2	159404937..159405736	ENSG00000227331	2	6	3	0	0	3	0	0	0	1	0	0	0	0	1	0	2	0	1	0	0	0	0	0	0	3	0	0	0	1	0	0	1	0	0	0	0	0	0	4	0	0	1	0	0	0
AC005042.3	2	159559799..159559972	ENSG00000231675	0	0	0	0	0	0	0	0	0	0	0	0	0	0	0	0	0	0	0	0	0	0	0	0	0	0	0	0	0	0	0	0	0	0	0	0	0	0	0	0	0	0	0	0	0	0
AC005042.4	2	complement(159514849..159591514)	ENSG00000204380	5	26	12	0	0	0	1	34	0	23	1	4	9	7	12	5	5	19	14	14	24	0	0	0	0	0	0	4	3	0	8	10	50	9	18	22	19	26	12	13	29	4	28	10	0	10
AC005042.5	2	159542415..159610287	ENSG00000228586	0	0	0	0	0	0	0	0	0	0	0	0	0	0	0	0	0	0	0	0	0	0	0	0	0	0	0	0	0	0	0	0	0	0	0	0	0	0	0	0	0	0	0	0	0	0
AC005048.1	7	complement(107677291..107677381)	ENSG00000216085	0	0	0	0	0	0	0	0	0	0	0	0	0	0	0	0	0	0	0	0	0	0	0	0	0	0	0	0	0	0	0	0	0	0	0	0	0	0	0	0	0	0	0	0	0	0
AC005062.2	7	complement(19958604..20180076)	ENSG00000243004	4	3	10	12	16	10	6	6	16	7	9	2	2	3	4	10	13	10	14	4	13	18	11	12	34	18	20	49	16	19	9	7	8	1	4	2	2	8	7	7	4	4	6	8	25	2
AC005071.1	7	complement(99817650..99817743)	ENSG00000222482	0	0	0	0	0	0	0	0	0	0	0	0	0	0	0	0	0	0	0	0	0	0	0	0	0	0	0	0	0	0	0	0	0	0	0	0	0	0	0	0	0	0	0	0	0	0
AC005076.5	7	complement(86780739..86781736)	ENSG00000224046	2	0	1	1	2	2	0	5	1	1	1	1	0	3	2	4	2	3	1	2	0	7	2	12	4	13	0	4	4	15	3	0	3	5	0	1	0	10	0	6	5	4	2	0	0	1
AC005077.12	7	complement(75719749..75738097)	ENSG00000227038	14	64	49	104	34	5	29	38	13	37	44	38	25	39	52	11	42	16	15	15	15	10	19	21	15	20	11	17	11	3	20	51	39	30	36	60	29	26	46	23	19	36	46	38	74	36
AC005077.14	7	complement(75700787..75704281)	ENSG00000230882	90	217	246	500	111	49	121	250	84	309	138	232	168	175	167	91	166	100	85	25	144	71	49	63	38	52	63	26	74	16	105	79	246	158	182	235	163	98	152	101	54	227	247	147	0	181
AC005077.5	7	75803051..75806523	ENSG00000228829	0	0	0	0	0	0	0	0	0	0	0	0	0	0	0	0	0	0	0	0	0	0	0	0	0	0	0	0	0	0	0	0	0	0	0	0	0	0	0	0	0	0	0	0	0	0
AC005077.7	7	complement(75747043..75761505)	ENSG00000224273	0	0	0	0	0	0	0	0	0	0	0	0	0	0	0	0	0	0	0	0	0	0	0	0	0	0	0	0	0	0	0	0	0	0	0	0	0	0	0	0	0	7	0	0	0	0
AC005077.8	7	complement(75742344..75742718)	ENSG00000213549	0	0	0	0	0	0	0	0	0	0	0	0	0	0	0	0	0	0	0	0	0	0	0	0	0	0	0	0	0	0	0	0	0	0	0	0	0	0	0	0	0	0	0	0	0	0
AC005077.9	7	complement(75737752..75738081)	ENSG00000241778	0	0	0	0	0	0	0	0	0	0	0	0	0	0	0	0	0	0	0	0	0	0	0	0	0	0	0	0	0	0	0	0	0	0	0	0	0	0	0	0	0	0	0	0	0	0
AC005082.1	7	23210760..23234503	ENSG00000214871	0	0	0	0	0	0	0	0	0	0	0	0	0	0	0	0	0	0	0	0	0	0	0	0	0	0	0	0	0	0	0	0	0	0	0	1	0	0	0	0	0	0	0	0	0	0
AC005082.12	7	23245632..23247664	ENSG00000226816	8	0	2	2	0	3	2	3	0	0	6	4	0	7	4	7	3	15	10	1	0	5	15	10	5	1	9	7	8	3	3	1	0	16	2	0	3	0	6	10	4	15	11	13	0	3
AC005083.1	7	20257200..20261323	ENSG00000233834	52	100	47	76	113	65	34	47	107	41	92	25	30	41	38	153	79	147	72	109	116	145	184	112	150	214	119	154	113	168	259	48	116	85	131	85	94	68	130	132	44	202	82	236	27	35
AC005086.1	7	complement(101804400..101804617)	ENSG00000230110	0	0	0	0	0	0	0	0	0	0	0	0	0	0	0	0	0	0	0	0	0	0	0	0	0	0	0	0	0	0	0	0	0	0	0	0	0	0	0	0	0	0	0	0	0	0
AC005086.2	7	complement(101830099..101830319)	ENSG00000256295	0	0	0	0	0	0	0	0	0	0	0	0	0	0	0	0	0	0	0	0	0	0	0	0	0	0	0	0	0	0	0	0	0	0	0	0	0	0	0	0	0	0	0	0	0	0
AC005086.3	7	101805576..101806076	ENSG00000258040	0	0	0	0	0	0	0	0	0	0	0	0	0	0	0	0	0	0	0	0	0	0	0	0	0	0	0	0	0	0	0	0	0	0	0	0	0	0	0	0	0	0	0	0	0	0
AC005086.4	7	complement(101831879..101832108)	ENSG00000258093	0	0	0	0	0	0	0	0	0	0	0	0	0	0	0	0	0	0	0	0	0	0	0	0	0	0	0	0	0	0	0	0	0	0	0	0	0	0	0	0	0	0	0	0	0	0
AC005088.1	7	complement(101881601..101881686)	ENSG00000264642	0	0	0	0	0	0	0	0	0	0	0	0	0	0	0	0	0	0	0	0	0	0	0	0	0	0	0	0	0	0	0	0	0	0	0	0	0	0	0	0	0	0	0	0	0	0
AC005094.2	7	complement(21440538..21441231)	ENSG00000229949	0	0	0	0	0	0	0	0	0	0	0	0	0	0	0	0	0	0	0	0	0	0	0	0	0	0	0	0	0	0	0	0	0	0	0	0	0	0	0	0	0	0	0	0	0	0
AC005102.1	7	75464981..75465459	ENSG00000219039	0	0	0	0	0	0	0	0	0	0	0	0	0	0	0	0	0	0	0	0	0	0	0	0	0	0	0	0	0	0	0	0	0	0	0	0	0	0	0	0	0	0	0	0	0	0
AC005104.3	2	complement(242290755..242292519)	ENSG00000223374	0	0	0	0	0	0	0	0	0	0	0	0	0	0	0	0	0	0	0	0	0	0	0	0	0	0	0	0	0	0	0	0	0	0	0	0	0	0	0	0	0	0	0	0	0	0
AC005105.2	7	complement(28654714..28655505)	ENSG00000225286	0	0	0	0	0	0	0	0	0	0	0	0	0	0	0	0	0	0	0	0	0	0	0	0	0	0	0	0	0	0	0	0	0	0	0	0	0	0	0	0	0	0	0	0	0	0
AC005150.1	4	163661820..163663200	ENSG00000248431	0	0	0	4	0	0	0	0	0	0	0	0	0	0	0	0	0	0	0	0	0	0	0	0	0	0	0	0	0	0	0	0	0	0	0	0	0	0	0	0	0	0	0	0	0	0
AC005152.3	17	complement(70017992..70030233)	ENSG00000228639	0	0	0	0	0	0	0	0	0	0	0	0	0	0	0	0	0	0	0	0	0	0	0	2	0	0	0	0	0	0	0	0	0	0	0	0	0	0	0	0	0	0	0	0	0	0
AC005154.6	7	complement(30555925..30634425)	ENSG00000196295	454	495	385	1073	816	606	438	425	667	358	383	304	236	349	242	959	650	728	369	451	424	495	882	578	829	1084	431	559	610	453	440	454	608	266	386	254	206	195	292	216	147	453	287	241	284	396
AC005154.7	7	complement(30562759..30564151)	ENSG00000244480	11	11	18	49	58	24	27	18	19	10	34	6	3	10	5	57	38	32	5	15	20	12	33	25	34	77	16	32	29	35	10	10	15	5	9	4	0	2	11	1	9	5	16	12	11	22
AC005154.8	7	30583669..30584047	ENSG00000226874	0	0	0	0	0	1	0	0	0	0	0	1	0	0	0	0	0	0	0	0	0	0	0	0	0	0	0	0	0	0	0	0	0	0	0	0	0	0	0	0	0	0	0	1	0	1
AC005159.1	7	81919393..81919478	ENSG00000221262	0	0	0	0	0	0	0	0	0	0	0	0	0	0	0	0	0	0	0	0	0	0	0	0	0	0	0	0	0	0	0	0	0	0	0	0	0	0	0	0	0	0	0	0	0	0
AC005160.3	7	40815157..40824816	ENSG00000227658	0	0	0	0	0	0	0	0	0	0	0	0	0	0	0	0	0	0	0	0	0	0	0	0	0	0	0	0	0	0	0	0	0	0	0	0	0	0	0	0	0	0	0	0	0	0
AC005161.1	7	110568374..110568453	ENSG00000221279	0	0	0	0	0	0	0	0	0	0	0	0	0	0	0	0	0	0	0	0	0	0	0	0	0	0	0	0	0	0	0	0	0	0	0	0	0	0	0	0	0	0	0	0	0	0
AC005162.4	7	29119900..29122143	ENSG00000229452	0	0	0	0	0	0	0	0	0	0	0	0	0	0	0	0	0	0	0	0	0	0	0	0	0	0	0	0	0	0	0	0	0	0	0	0	0	0	0	0	0	0	0	0	0	0
AC005162.5	7	29026644..29028515	ENSG00000233517	3	23	7	3	0	0	3	10	0	47	1	22	20	7	15	0	5	14	2	7	15	1	0	0	3	0	3	0	0	0	51	6	23	22	3	54	24	12	25	37	10	57	25	26	0	7
AC005176.1	19	complement(40121940..40122086)	ENSG00000269519	0	0	0	0	0	0	0	0	0	0	0	0	0	0	0	0	0	0	0	0	0	0	0	0	0	0	0	0	0	0	0	0	0	0	0	0	0	0	0	0	0	0	0	0	0	0
AC005176.2	19	40129325..40133041	ENSG00000268153	0	0	0	0	0	0	0	0	0	0	0	0	0	0	0	0	0	0	0	0	0	0	0	0	0	0	0	0	0	0	0	0	0	0	0	0	0	0	0	0	0	0	0	0	0	0
AC005176.3	19	40135142..40135252	ENSG00000268243	0	0	0	0	0	0	0	0	0	0	0	0	0	0	0	0	0	0	0	0	0	0	0	0	0	0	0	0	0	0	0	0	0	0	0	0	0	0	0	0	0	0	0	0	0	0
AC005178.1	5	complement(133056186..133056625)	ENSG00000251243	0	0	0	0	0	0	0	0	0	0	0	0	0	0	0	0	0	0	0	0	0	0	0	0	0	0	0	0	0	0	0	0	0	0	0	0	0	0	0	0	0	0	0	0	0	0
AC005189.6	7	43806889..43807198	ENSG00000229497	0	0	0	0	0	0	0	0	0	0	0	0	0	0	0	0	0	0	0	0	0	0	0	0	0	0	0	0	0	0	0	0	0	0	0	0	0	0	0	0	0	0	0	0	0	0
AC005195.1	5	complement(132961536..132961639)	ENSG00000263545	0	0	0	0	0	0	0	0	0	0	0	0	0	0	0	0	0	0	0	0	0	0	0	0	0	0	0	0	0	0	0	0	0	0	0	0	0	0	0	0	0	0	0	0	0	0
AC005197.2	19	18992489..18994185	ENSG00000269694	0	0	0	0	0	0	0	0	0	0	0	0	0	0	0	0	0	0	0	0	0	0	0	0	0	0	0	0	0	0	0	0	0	0	0	0	0	0	0	0	0	0	0	0	0	0
AC005215.1	5	complement(141913820..141913910)	ENSG00000252831	0	0	0	0	0	0	0	0	0	0	0	0	0	0	0	0	0	0	0	0	0	0	0	0	0	0	0	0	0	0	0	0	0	0	0	0	0	0	0	0	0	0	0	0	0	0
AC005220.3	20	52556699..52559047	ENSG00000236352	0	0	0	0	0	0	0	0	0	0	0	0	0	0	0	0	1	0	0	0	0	0	0	0	0	0	0	2	0	0	0	0	0	0	0	0	0	0	0	0	0	0	0	0	0	0
AC005224.2	17	14113805..14121239	ENSG00000231595	2	2	10	10	11	9	7	7	15	10	10	3	8	3	4	7	5	18	2	3	23	6	29	11	20	12	12	5	17	6	9	27	10	10	6	7	4	3	6	10	2	3	7	6	0	8
AC005229.1	7	complement(148427921..148428020)	ENSG00000264918	0	0	0	0	0	0	0	0	0	0	0	0	0	0	0	0	0	0	0	0	0	0	0	0	0	0	0	0	0	0	0	0	0	0	0	0	0	0	0	0	0	0	0	0	0	0
AC005229.5	7	148277493..148277891	ENSG00000213210	0	0	0	0	0	0	0	0	0	0	0	0	0	0	0	0	0	0	0	0	0	0	0	0	0	0	0	0	0	0	0	0	0	0	0	0	0	0	0	0	0	0	0	0	0	0
AC005229.7	7	148334271..148334679	ENSG00000213209	0	0	0	0	0	0	0	0	0	0	0	0	0	0	0	0	0	0	0	0	0	0	0	0	0	0	0	0	0	0	0	0	0	0	0	0	0	0	0	0	0	0	0	0	0	0
AC005235.1	2	complement(199164087..199239821)	ENSG00000236653	0	0	0	0	0	0	0	0	0	0	0	0	0	2	0	0	0	0	0	0	0	0	0	0	0	0	0	0	0	0	0	0	0	0	0	0	0	0	0	0	0	0	0	0	0	0
AC005237.2	2	242058140..242058358	ENSG00000235861	0	0	0	0	0	0	0	0	0	0	0	0	0	0	0	0	0	0	0	0	0	0	0	0	0	0	0	0	0	0	0	0	0	0	0	0	0	0	0	0	0	0	0	0	0	0
AC005237.4	2	complement(241955016..242003533)	ENSG00000225521	0	3	2	4	0	0	2	6	0	2	0	4	6	5	18	2	0	1	5	3	0	0	0	0	0	1	0	0	0	0	3	11	1	10	14	4	5	19	7	10	4	3	3	7	0	16
AC005253.2	19	complement(18668585..18672370)	ENSG00000268030	0	0	0	0	0	0	0	0	0	0	0	0	0	0	0	0	0	0	0	0	0	0	0	3	0	1	0	0	0	1	0	0	0	1	0	1	0	0	0	0	0	0	0	0	0	1
AC005253.4	19	complement(18679316..18680185)	ENSG00000268983	0	0	0	0	0	0	0	0	0	0	0	0	0	0	0	0	0	0	0	0	0	0	0	0	0	0	0	0	0	0	0	0	0	0	0	0	0	0	0	0	0	0	0	0	0	0
AC005255.3	19	14903121..14903589	ENSG00000256210	3	0	0	0	0	0	0	0	0	0	0	0	0	0	0	0	0	0	0	0	0	0	0	0	0	0	0	0	0	0	0	0	0	0	0	0	0	0	0	0	0	0	0	0	0	0
AC005255.5	19	complement(14962844..14963756)	ENSG00000269552	0	0	0	0	0	0	0	0	0	0	0	0	0	0	0	0	0	0	0	0	0	0	0	0	0	0	0	0	0	0	0	0	0	0	0	0	0	0	0	0	0	0	0	0	0	0
AC005255.6	19	complement(14974598..14975527)	ENSG00000172148	0	0	0	0	0	0	0	0	0	0	0	0	0	0	0	0	0	0	0	0	0	0	0	0	0	0	0	0	0	0	0	0	0	0	0	0	0	0	0	0	0	0	0	0	0	0
AC005256.1	19	1748055..1748744	ENSG00000267073	3	1	1	0	14	3	5	2	0	0	6	1	0	0	0	4	1	0	3	0	0	6	2	4	0	2	5	1	0	0	1	0	1	0	0	0	0	0	0	0	0	0	2	0	15	0
AC005262.2	19	complement(3121114..3122126)	ENSG00000267688	0	4	4	0	0	0	5	6	0	5	0	0	2	3	5	0	0	5	1	3	20	0	0	0	1	0	0	0	0	0	9	10	14	10	8	6	1	2	8	12	1	7	8	4	0	19
AC005262.3	19	complement(3118663..3119302)	ENSG00000267139	11	11	27	3	4	1	31	88	0	71	1	38	61	42	49	0	6	39	9	69	64	0	0	0	0	0	0	0	0	0	70	40	49	52	46	58	61	32	37	56	38	111	65	52	0	81
AC005262.4	19	3130715..3131396	ENSG00000266944	0	0	0	0	0	0	0	0	0	0	0	0	0	0	0	0	0	0	0	0	0	0	0	0	0	0	0	0	0	0	0	0	0	0	0	0	0	0	0	0	0	0	0	0	0	0
AC005264.2	19	complement(3141574..3155173)	ENSG00000267551	2	0	1	0	0	0	0	0	0	0	0	0	0	0	0	0	0	0	0	0	0	1	0	0	0	0	0	0	0	0	0	0	1	0	0	0	0	0	0	0	0	0	0	1	0	0
AC005276.1	7	125557925..125573886	ENSG00000197462	0	0	0	0	0	0	0	0	0	0	0	0	0	0	0	0	0	0	0	0	0	0	0	0	0	0	0	0	0	0	0	0	0	0	0	0	0	0	0	0	1	0	0	0	0	0
AC005280.1	14	73957644..73960105	ENSG00000170468	18	45	27	7	68	14	29	16	40	13	47	40	8	50	23	75	22	29	35	10	184	0	35	7	15	91	26	0	14	0	74	0	76	17	21	34	17	0	54	51	15	81	6	17	0	18
AC005281.1	7	12536055..12581536	ENSG00000226690	0	0	0	0	0	0	1	0	0	0	0	0	0	0	0	3	0	0	0	0	0	0	3	0	1	0	0	0	1	0	4	0	0	1	0	0	0	0	0	0	0	0	0	0	0	0
AC005281.2	7	complement(12609751..12611017)	ENSG00000225606	0	0	0	2	1	0	4	2	1	0	0	0	0	0	0	0	1	0	1	0	2	1	1	3	0	2	2	0	1	0	0	0	0	0	0	0	0	1	0	1	0	0	0	0	0	0
AC005284.1	17	10957105..10957252	ENSG00000221701	0	0	0	0	0	0	0	0	0	0	0	0	0	0	0	0	0	0	0	0	0	0	0	0	0	0	0	0	0	0	0	0	0	0	0	0	0	0	0	0	0	0	0	0	0	0
AC005288.1	17	complement(37453658..37453742)	ENSG00000265904	0	0	0	0	0	0	0	0	0	0	0	0	0	0	0	0	0	0	0	0	0	0	0	0	0	0	0	0	0	0	0	0	0	0	0	0	0	0	0	0	0	0	0	0	0	0
AC005300.5	22	17673826..17674198	ENSG00000236325	0	0	0	0	0	0	0	0	0	0	0	0	0	0	0	0	0	0	0	0	0	0	0	0	0	0	0	0	0	0	0	0	0	0	0	0	0	0	0	0	0	0	0	0	0	0
AC005301.8	22	complement(17227759..17229535)	ENSG00000235343	0	0	0	0	0	0	0	0	0	0	0	0	0	0	0	0	0	0	0	0	0	0	0	0	0	0	0	0	0	0	0	0	0	0	0	0	0	0	0	0	0	0	0	0	0	0
AC005304.1	17	complement(13836037..13843911)	ENSG00000233852	0	0	0	0	0	0	0	0	0	0	0	0	0	0	0	0	0	0	0	0	0	0	0	0	0	0	0	0	0	0	0	0	0	0	0	0	0	0	0	0	0	0	0	0	0	0
AC005306.3	19	1989400..1990369	ENSG00000267283	7	3	8	8	16	7	14	12	20	7	2	4	9	6	4	8	9	4	2	2	14	12	5	7	6	3	4	5	11	11	5	1	17	6	9	3	2	2	3	1	1	0	1	4	0	8
AC005307.1	19	complement(28909390..28920397)	ENSG00000260725	0	0	0	0	0	0	0	0	0	0	0	0	0	0	0	0	0	0	0	0	0	0	8	0	0	0	0	0	0	0	0	0	0	0	0	0	0	0	0	0	0	0	0	0	0	0
AC005307.3	19	complement(28926295..29218684)	ENSG00000267243	1	0	0	0	0	2	0	0	0	0	0	0	3	0	0	0	0	2	0	0	1	0	4	0	1	0	0	0	0	6	0	0	0	0	0	0	0	0	0	0	0	0	0	0	0	0
AC005324.6	17	complement(15638337..15652506)	ENSG00000233002	0	0	0	0	0	0	0	0	0	0	0	0	0	0	0	0	0	0	0	0	0	0	0	0	0	0	0	0	0	0	0	0	0	0	0	0	0	0	0	0	0	0	0	0	0	0
AC005324.7	17	complement(15664928..15667083)	ENSG00000233193	0	0	0	0	0	0	0	0	0	0	0	0	0	0	0	0	0	0	0	0	0	0	0	0	0	0	0	0	0	0	0	0	0	0	0	0	0	0	0	0	0	0	0	0	0	0
AC005326.2	7	97515180..97515386	ENSG00000231812	0	0	0	0	0	0	0	0	0	0	0	0	0	0	0	0	0	0	0	0	0	0	0	0	0	0	0	0	0	0	0	0	0	0	0	0	0	0	0	0	0	0	0	0	0	0
AC005329.7	19	complement(1392169..1396466)	ENSG00000248015	7	7	4	17	5	1	2	8	2	15	20	4	10	13	5	7	21	46	4	7	7	2	0	27	3	21	5	0	2	15	10	3	19	7	6	6	2	8	5	6	8	0	10	2	0	9
AC005330.2	19	1321224..1322863	ENSG00000267372	0	0	0	0	0	0	0	0	0	0	0	0	0	0	0	0	0	0	0	0	0	0	0	0	0	0	0	0	0	0	0	0	0	0	0	0	0	0	0	0	0	0	0	0	0	0
AC005336.4	19	complement(16021392..16022634)	ENSG00000267056	32	1	93	52	24	26	1	126	63	55	52	5	31	64	3	39	39	35	36	3	11	0	55	30	29	105	0	0	44	61	45	98	70	55	121	58	69	35	76	4	16	46	57	44	0	22
AC005336.5	19	complement(16013110..16014048)	ENSG00000267218	0	0	0	0	0	0	0	0	0	0	0	0	0	0	0	0	0	0	0	0	0	0	0	0	0	0	0	0	0	0	0	0	0	0	0	0	0	0	0	0	0	0	0	0	0	0
AC005339.2	19	complement(4654976..4655536)	ENSG00000268565	0	0	1	0	4	0	0	0	0	0	0	0	1	0	0	0	0	0	0	0	0	0	0	0	0	0	0	0	2	0	0	0	0	1	0	0	0	0	0	0	0	0	0	0	0	0
AC005351.1	5	145376781..145377566	ENSG00000248493	0	2	7	7	6	2	0	3	1	2	0	1	0	0	2	5	3	2	5	0	2	1	0	5	0	0	2	1	1	0	0	5	4	0	3	2	0	1	4	0	0	0	3	1	0	4
AC005355.1	5	133772402..133828210	ENSG00000250994	0	0	0	0	0	0	0	0	0	0	0	0	0	0	0	0	0	0	0	0	0	0	0	0	0	0	0	0	0	0	0	0	0	0	0	0	0	0	0	0	0	0	0	0	0	0
AC005355.2	5	133842243..133844920	ENSG00000251169	60	22	85	67	213	110	116	0	226	0	75	8	0	0	1	125	88	23	45	0	0	157	349	111	180	150	142	141	150	82	0	0	1	0	0	0	1	0	0	1	0	6	0	3	270	0
AC005356.1	16	complement(4374668..4378341)	ENSG00000262686	0	0	0	0	0	0	0	0	1	0	0	0	0	0	0	1	0	0	0	0	0	0	0	2	1	6	0	0	0	0	0	0	0	0	0	0	0	1	0	0	0	2	0	1	0	0
AC005357.1	19	complement(28473940..28474240)	ENSG00000266906	0	0	0	0	0	0	0	0	0	0	0	0	0	0	0	0	0	0	0	0	0	0	0	0	0	0	0	0	0	0	0	0	0	0	0	0	0	0	0	0	0	0	0	0	0	0
AC005358.1	17	12626199..12661542	ENSG00000273452	0	0	0	0	0	0	0	0	0	0	0	0	0	0	0	0	0	0	0	0	0	0	0	0	0	0	0	0	0	0	0	0	0	0	0	0	0	0	0	0	0	0	0	0	0	0
AC005358.3	17	complement(12575179..12609452)	ENSG00000227274	0	0	0	0	0	0	0	0	0	0	0	0	0	0	0	0	0	0	0	0	0	0	0	0	0	0	0	0	0	0	0	0	0	0	0	0	0	0	0	0	0	0	0	0	0	0
AC005363.9	16	complement(2013746..2014096)	ENSG00000255513	0	0	0	0	0	0	0	0	0	0	0	0	0	0	0	0	0	0	0	0	0	0	0	0	0	0	0	0	0	0	0	0	0	0	0	0	0	0	0	0	0	0	0	0	0	0
AC005370.1	5	complement(142029565..142029647)	ENSG00000252968	0	0	0	0	0	0	0	0	0	0	0	0	0	0	0	0	0	0	0	0	0	0	0	0	0	0	0	0	0	0	0	0	0	0	0	0	0	0	0	0	0	0	0	0	0	0
AC005375.1	17	complement(13403571..13403645)	ENSG00000266115	0	0	0	0	0	0	0	0	0	0	0	0	0	0	0	0	0	0	0	0	0	0	0	0	0	0	0	0	0	0	0	0	0	0	0	0	0	0	0	0	0	0	0	0	0	0
AC005387.2	19	18643718..18646998	ENSG00000269191	0	0	0	0	0	0	0	0	0	0	0	0	0	0	0	0	0	0	0	0	0	0	0	0	0	0	0	0	0	0	0	0	0	0	0	0	0	0	0	0	0	0	0	0	0	0
AC005387.3	19	18642423..18643442	ENSG00000268938	0	0	0	0	0	0	0	0	0	0	0	0	0	0	0	0	0	0	0	0	0	0	0	0	0	0	0	0	0	0	0	0	0	0	0	0	0	0	0	0	0	0	0	0	0	0
AC005391.2	19	complement(928257..928817)	ENSG00000267159	0	0	0	0	0	0	0	0	0	0	0	0	0	0	0	0	0	0	0	0	0	0	0	0	0	0	0	0	0	0	0	0	0	0	0	0	0	0	0	0	0	0	0	0	0	0
AC005392.13	19	43657431..43665014	ENSG00000227606	0	0	0	0	0	0	0	2	0	0	0	0	0	0	0	0	0	0	0	0	0	0	0	0	0	0	0	0	0	0	0	0	0	0	0	0	0	0	0	0	0	0	0	0	0	0
AC005394.1	19	complement(29093286..29139210)	ENSG00000267537	0	0	0	0	0	0	0	0	0	0	0	0	0	0	0	0	0	0	0	0	0	0	0	0	0	0	0	0	0	0	0	0	0	0	0	0	0	0	0	0	0	0	0	0	0	0
AC005399.1	22	17690773..17691374	ENSG00000269774	0	0	0	0	0	0	0	0	0	0	0	0	0	0	0	0	0	0	0	0	0	0	0	0	0	0	0	0	0	0	0	0	0	0	0	0	0	0	0	0	0	0	0	0	0	0
AC005477.1	14	complement(72456191..72458326)	ENSG00000257040	0	0	0	0	0	0	0	0	0	0	0	0	0	0	0	0	0	0	0	0	0	0	0	0	0	0	0	0	0	0	0	0	0	0	0	0	0	0	0	0	0	0	0	0	0	0
AC005481.5	7	157406715..157411457	ENSG00000222012	3	1	3	5	5	0	0	0	5	1	0	0	2	0	0	2	8	3	7	0	3	9	0	5	3	9	7	3	5	2	1	0	0	0	2	2	2	6	0	4	0	0	0	0	0	0
AC005484.5	14	74498500..74549566	ENSG00000259114	0	1	2	1	0	1	1	0	2	2	0	5	2	2	0	8	9	2	2	0	3	4	6	1	0	2	2	6	2	4	2	0	1	1	0	3	1	2	1	3	0	3	0	3	0	13
AC005487.2	7	108238819..108254711	ENSG00000225647	0	0	0	0	0	0	0	0	0	0	0	0	0	0	0	0	0	0	0	0	0	0	0	0	0	0	0	0	0	0	0	0	0	0	0	0	0	0	0	0	0	0	0	0	0	0
AC005488.1	7	72459478..72464996	ENSG00000267985	0	0	0	0	0	0	0	0	0	0	0	0	0	0	0	0	0	0	0	0	0	0	0	0	0	0	0	0	0	0	0	0	0	0	0	0	0	0	0	0	0	0	0	0	0	0
AC005488.11	7	72440345..72442258	ENSG00000205584	0	0	0	0	0	0	0	0	0	0	0	0	0	0	0	0	0	0	0	0	0	0	0	0	0	0	0	0	0	0	0	0	0	0	0	0	0	0	0	0	0	0	0	0	0	0
AC005493.1	7	complement(34685709..34699772)	ENSG00000214841	0	0	0	0	0	0	0	0	0	0	0	0	0	0	0	0	0	0	0	0	0	0	0	0	0	0	0	0	0	0	0	0	0	0	0	0	0	0	0	0	0	0	0	0	0	0
AC005498.3	19	complement(57047525..57049944)	ENSG00000267421	0	0	0	0	0	0	0	0	1	0	0	2	0	0	0	3	0	0	0	0	0	0	0	0	0	1	0	0	0	0	0	4	0	0	2	1	2	0	0	0	0	9	0	0	0	0
AC005498.4	19	57046668..57047132	ENSG00000267224	0	0	0	0	0	0	0	0	0	0	0	0	0	0	0	0	0	0	0	0	0	0	0	0	0	5	0	0	0	0	0	0	0	0	0	0	0	0	0	0	0	0	0	0	0	0
AC005513.1	19	complement(13486743..13486827)	ENSG00000252177	0	0	0	0	0	0	0	0	0	0	0	0	0	0	0	0	0	0	0	0	0	0	0	0	0	0	0	0	0	0	0	0	0	0	0	0	0	0	0	0	0	0	0	0	0	0
AC005517.3	17	15410180..15410668	ENSG00000223878	0	0	0	0	0	0	0	0	0	0	0	0	0	0	0	0	0	0	0	0	0	0	0	0	0	0	0	0	0	0	0	0	0	0	0	0	0	0	0	0	0	0	0	0	0	0
AC005518.2	7	147368803..147370235	ENSG00000230190	0	0	0	0	0	0	0	0	0	0	0	0	0	0	0	0	0	0	0	0	0	0	0	0	0	0	0	0	0	0	0	0	0	0	0	0	0	0	0	0	0	0	0	0	0	0
AC005519.4	14	complement(74755830..74761128)	ENSG00000258559	32	19	65	88	58	32	35	52	33	53	32	13	13	42	24	54	41	61	23	29	27	44	80	47	66	67	18	53	56	44	51	35	59	20	36	34	7	1	10	9	1	34	8	14	0	57
AC005522.6	7	75991085..75991430	ENSG00000213548	0	0	0	0	0	0	0	0	0	0	0	0	0	0	0	0	0	0	0	0	0	0	0	0	0	0	0	0	0	0	0	0	0	0	0	0	0	0	0	0	0	0	0	0	0	0
AC005522.7	7	complement(76601996..76606278)	ENSG00000225703	0	0	0	0	0	0	0	0	0	0	0	0	0	0	0	0	0	0	0	0	0	0	0	0	0	0	0	0	0	0	0	0	0	0	0	0	0	0	0	0	0	0	0	0	0	0
AC005523.2	19	complement(4791757..4795571)	ENSG00000269604	4	0	1	1	0	2	2	3	0	1	0	0	1	3	3	1	1	0	1	1	3	2	7	0	0	4	2	2	3	2	2	3	1	1	1	0	0	2	1	3	2	5	2	5	0	2
AC005523.3	19	complement(4785132..4791219)	ENSG00000268536	0	0	0	0	1	4	1	0	0	4	1	0	0	1	1	1	0	1	0	0	0	0	0	1	1	3	5	0	0	0	0	0	2	0	0	0	1	9	0	0	0	0	0	2	0	0
AC005532.5	7	7294785..7317410	ENSG00000230825	2	506	167	7	0	2	206	349	0	175	0	73	100	466	693	21	9	1	101	1442	531	6	0	8	1	18	3	0	0	57	26	111	266	70	941	40	53	139	741	533	1002	127	112	520	0	274
AC005534.6	7	156426049..156426481	ENSG00000234450	0	0	0	0	0	0	0	0	0	0	0	0	0	0	0	0	0	0	0	0	0	0	0	0	0	0	0	0	0	0	0	0	0	0	0	0	0	0	0	0	0	0	0	0	0	0
AC005534.8	7	complement(156446879..156450387)	ENSG00000224903	1	0	0	1	0	0	0	0	0	1	0	0	0	0	0	0	0	0	0	0	0	0	0	2	0	1	0	0	0	7	0	0	0	0	0	0	0	0	0	0	0	0	0	0	0	0
AC005537.2	7	complement(42993734..43099149)	ENSG00000232006	0	10	0	11	3	0	3	0	3	6	3	5	2	0	1	9	0	1	6	7	1	10	0	3	9	1	0	0	1	1	5	2	8	4	2	4	3	2	1	1	4	7	1	7	0	4
AC005538.5	2	complement(234854790..234864079)	ENSG00000237581	0	0	0	0	0	0	0	0	0	0	0	0	0	0	0	0	0	0	0	0	0	0	0	0	0	0	0	0	0	0	0	0	0	0	0	0	0	0	0	0	0	0	0	0	0	0
AC005539.2	2	complement(158817922..158819400)	ENSG00000228937	0	0	0	0	0	0	0	0	0	0	0	0	0	0	0	0	0	0	0	0	0	0	0	0	0	0	0	0	0	0	0	0	0	0	0	0	0	0	0	0	0	0	0	0	0	0
AC005540.3	2	complement(191745523..191746785)	ENSG00000235852	5	0	1	4	0	9	1	0	7	4	8	1	1	3	0	7	3	0	0	0	0	6	8	8	1	5	10	0	2	0	4	0	3	2	1	0	7	4	0	2	0	5	0	1	0	1
AC005544.1	17	65027509..65028198	ENSG00000214167	0	0	0	5	0	0	0	0	0	0	0	0	0	0	0	0	0	0	0	0	0	0	0	0	0	0	0	0	0	0	0	0	0	0	2	0	0	0	0	0	0	0	1	1	0	0
AC005546.2	19	13242385..13243224	ENSG00000266897	0	0	1	0	0	0	0	0	0	0	0	0	0	0	0	0	0	0	2	0	0	0	0	0	0	0	0	0	0	0	0	0	0	0	0	0	0	0	0	0	0	0	0	0	0	1
AC005549.1	17	32501264..32501336	ENSG00000263383	0	0	0	0	0	0	0	0	0	0	0	0	0	0	0	0	0	0	0	0	0	0	0	0	0	0	0	0	0	0	0	0	0	0	0	0	0	0	0	0	0	0	0	0	0	0
AC005549.2	17	complement(32510103..32510154)	ENSG00000265501	0	0	0	0	0	0	0	0	0	0	0	0	0	0	0	0	0	0	0	0	0	0	0	0	0	0	0	0	0	0	0	0	0	0	0	0	0	0	0	0	0	0	0	0	0	0
AC005549.3	17	complement(32581900..32582306)	ENSG00000268024	0	0	0	0	0	0	0	0	0	0	0	0	0	0	0	0	0	0	0	0	0	0	0	0	0	0	0	0	0	0	0	0	0	0	0	0	0	0	0	0	0	0	0	0	0	0
AC005550.3	7	15707572..15721605	ENSG00000237070	8	16	58	19	722	487	224	0	532	0	11	6	0	0	0	2	11	2	1	0	0	176	952	15	539	8	461	65	396	10	0	0	0	0	0	0	0	0	0	0	0	0	0	0	63	0
AC005550.4	7	15728003..15735116	ENSG00000229108	2	0	0	0	1	4	5	0	1	0	0	0	0	0	0	0	1	0	0	0	0	0	0	0	3	0	0	0	0	0	0	0	0	0	0	0	2	0	0	0	0	0	0	0	0	0
AC005550.5	7	complement(15728700..15730479)	ENSG00000225974	0	0	0	0	0	0	0	0	0	0	0	0	0	0	0	0	0	0	0	0	0	0	0	0	0	0	0	0	0	0	0	0	0	0	0	0	0	0	0	0	0	0	0	0	0	0
AC005559.2	19	complement(615886..617159)	ENSG00000266939	0	0	0	0	0	0	0	0	0	0	0	0	0	1	0	0	0	1	0	0	1	0	0	0	0	0	0	0	0	0	0	0	0	0	0	0	0	0	0	0	1	0	0	0	0	2
AC005559.3	19	complement(590277..591603)	ENSG00000267036	0	0	0	0	0	0	0	0	0	0	0	0	0	0	0	0	0	0	0	0	0	0	0	0	0	0	0	0	0	0	0	0	0	0	0	0	0	0	0	0	0	0	0	0	0	0
AC005562.1	17	28903482..28999807	ENSG00000214719	35	124	68	65	61	18	66	56	59	48	67	71	73	53	83	85	47	55	66	38	94	42	97	46	94	114	52	58	53	98	87	63	62	56	69	37	46	84	91	75	35	150	42	77	156	83
AC005588.2	7	complement(153665750..153665911)	ENSG00000226509	0	0	0	0	0	0	0	0	0	0	0	0	0	0	0	0	0	0	0	0	0	0	0	0	0	0	0	0	0	0	0	0	0	0	0	0	0	0	0	0	0	0	0	0	0	0
AC005592.1	5	142125165..142140563	ENSG00000236714	1	0	0	0	0	0	0	0	0	0	0	0	0	0	0	2	0	0	0	0	0	0	0	2	0	1	0	7	0	0	0	0	0	0	0	0	0	0	0	0	0	6	0	0	0	0
AC005592.2	5	141704858..142051566	ENSG00000231185	4	6	0	1	0	0	0	0	1	0	0	0	0	0	0	0	1	0	0	0	0	1	5	0	3	3	3	0	0	0	0	0	0	0	0	0	0	0	0	0	0	0	0	0	0	0
AC005592.3	5	142083347..142084986	ENSG00000261757	0	0	0	0	0	0	0	0	0	0	0	0	0	0	0	0	0	0	0	0	0	0	0	0	0	0	0	0	0	0	0	0	4	0	0	0	0	0	0	0	0	0	0	0	0	0
AC005594.3	19	4679294..4685960	ENSG00000205790	0	2	0	1	1	1	0	0	0	0	0	0	0	0	0	0	0	0	0	0	0	0	0	0	0	0	0	0	0	0	0	0	0	0	0	0	0	0	0	0	0	0	0	0	0	0
AC005597.1	19	complement(30710573..30719622)	ENSG00000267223	0	0	0	0	0	0	0	0	0	0	0	0	0	0	0	0	0	0	0	0	0	0	0	0	0	0	0	0	0	0	0	0	0	0	0	0	0	0	0	0	0	0	0	0	0	0
AC005606.1	16	2031633..2032918	ENSG00000269205	0	0	0	0	0	0	0	0	0	0	0	0	0	0	0	0	0	0	0	0	0	0	0	0	0	0	0	0	0	0	0	0	0	0	0	0	0	0	0	0	0	0	0	0	0	0
AC005606.14	16	complement(2034878..2040358)	ENSG00000261790	0	0	0	1	1	0	0	0	0	0	0	0	0	0	0	0	0	0	0	0	0	0	0	0	0	0	0	0	0	0	0	0	1	0	0	0	0	0	0	0	0	0	0	0	0	2
AC005606.15	16	2047655..2048375	ENSG00000260107	0	0	0	0	0	0	0	0	0	0	0	0	0	0	0	1	0	1	0	0	0	0	0	0	0	0	0	0	0	0	0	0	0	0	0	0	0	0	0	0	0	0	0	0	0	0
AC005609.1	5	complement(140240341..140243224)	ENSG00000249034	0	0	0	1	0	0	2	0	0	0	0	0	0	0	0	0	0	0	0	0	0	11	0	1	12	3	0	0	0	2	0	0	0	0	0	0	0	0	0	0	0	0	0	0	0	0
AC005609.2	5	140143695..140144406	ENSG00000248106	0	0	0	0	0	0	0	0	0	0	0	0	0	0	0	0	0	0	0	0	0	0	0	0	0	0	0	0	0	0	0	0	0	0	0	0	0	0	0	0	0	0	0	0	0	0
AC005614.3	19	40596661..40600313	ENSG00000269296	0	0	0	0	3	1	0	0	0	0	1	0	0	0	0	1	0	0	2	0	2	0	1	0	1	0	0	0	1	0	0	0	0	0	0	0	0	1	3	1	0	0	0	2	0	0
AC005614.5	19	complement(40554664..40596832)	ENSG00000269749	1	0	0	2	3	0	1	3	2	1	0	4	0	7	0	3	3	4	9	2	0	0	0	5	0	0	0	0	3	0	2	2	0	3	0	4	2	4	0	0	0	0	2	5	0	2
AC005616.1	19	complement(28982771..29123635)	ENSG00000266893	0	0	0	0	0	0	0	0	0	0	0	0	0	0	0	0	0	0	0	0	0	0	0	0	0	0	0	0	0	0	0	0	0	0	0	0	0	0	0	0	0	0	0	0	0	0
AC005616.2	19	29000145..29009635	ENSG00000267423	0	0	0	0	0	0	0	0	0	0	0	0	0	0	0	0	0	0	0	0	0	0	0	0	0	0	0	0	0	0	0	0	0	0	0	0	0	0	0	0	0	0	0	0	0	0
AC005618.1	5	complement(140699661..140700339)	ENSG00000255729	36	26	48	34	37	48	41	28	29	53	19	43	32	38	32	51	35	39	54	12	17	42	36	28	34	36	71	39	52	38	32	42	58	32	48	25	56	44	43	50	30	65	33	67	36	42
AC005618.6	5	140705777..140708924	ENSG00000272070	0	0	0	0	0	1	0	0	3	0	1	1	0	0	0	0	0	2	0	0	0	1	0	2	0	0	0	0	0	2	0	0	1	0	0	0	0	0	0	0	1	0	3	0	0	2
AC005621.1	19	complement(32991762..32991847)	ENSG00000263780	0	0	0	0	0	0	0	0	0	0	0	0	0	0	0	0	0	0	0	0	0	0	0	0	0	0	0	0	0	0	0	0	0	0	0	0	0	0	0	0	0	0	0	0	0	0
AC005624.2	19	complement(2458933..2462183)	ENSG00000267201	0	5	0	1	0	0	5	0	0	0	0	0	0	0	0	2	0	0	0	0	0	0	0	0	0	0	0	0	0	0	1	0	2	0	0	3	0	0	0	0	0	0	0	4	0	0
AC005625.1	19	complement(38852435..38853124)	ENSG00000266963	0	0	0	0	0	0	0	0	0	0	0	0	0	0	0	0	0	0	0	0	0	0	0	0	0	0	0	0	0	0	0	0	0	0	0	0	0	0	0	0	0	0	0	0	0	0
AC005626.3	19	complement(42146027..42146970)	ENSG00000269354	0	0	0	0	0	0	0	2	0	0	0	0	0	0	0	0	0	0	0	0	0	0	0	0	0	0	0	0	0	0	0	0	0	0	0	0	0	0	0	0	0	0	0	0	0	0
AC005631.1	7	152136306..152136393	ENSG00000221454	0	0	0	0	0	0	0	0	0	0	0	0	0	0	0	0	0	0	0	0	0	0	0	0	0	0	0	0	0	0	0	0	0	0	0	0	0	0	0	0	0	0	0	0	0	0
AC005682.5	7	22893797..22901021	ENSG00000228649	22	35	5	9	3	1	7	4	3	21	3	11	12	11	17	8	8	48	11	4	9	5	6	8	7	7	11	2	1	0	8	22	27	10	7	21	5	21	26	5	5	13	25	7	130	12
AC005682.6	7	complement(22903493..22920969)	ENSG00000226329	0	0	0	0	0	0	0	0	0	0	0	1	0	0	0	0	0	0	0	0	0	0	0	0	0	0	0	0	0	0	1	0	0	0	0	0	0	0	0	0	0	0	0	0	0	0
AC005682.7	7	22921512..22922009	ENSG00000226279	0	0	0	0	0	0	0	0	0	0	0	0	0	0	0	0	0	0	0	0	0	0	0	0	1	0	0	0	0	0	0	0	0	0	0	0	0	0	0	0	0	0	0	0	0	0
AC005682.8	7	complement(22928990..22980809)	ENSG00000235664	0	0	0	0	0	0	0	3	0	0	0	0	0	0	0	0	0	0	0	0	0	0	0	0	0	1	0	0	0	0	0	0	0	0	0	0	2	0	0	0	0	2	0	0	0	0
AC005686.1	7	complement(34352562..34352657)	ENSG00000265985	0	0	0	0	0	0	0	0	0	0	0	0	0	0	0	0	0	0	0	0	0	0	0	0	0	0	0	0	0	0	0	0	0	0	0	0	0	0	0	0	0	0	0	0	0	0
AC005701.1	17	complement(11644693..11644781)	ENSG00000263623	0	0	0	0	0	0	0	0	0	0	0	0	0	0	0	0	0	0	0	0	0	0	0	0	0	0	0	0	0	0	0	0	0	0	0	0	0	0	0	0	0	0	0	0	0	0
AC005702.1	17	complement(58119722..58119803)	ENSG00000263422	0	0	0	0	0	0	0	0	0	0	0	0	0	0	0	0	0	0	0	0	0	0	0	0	0	0	0	0	0	0	0	0	0	0	0	0	0	0	0	0	0	0	0	0	0	0
AC005702.2	17	complement(58120166..58120243)	ENSG00000263820	0	0	0	0	0	0	0	0	0	0	0	0	0	0	0	0	0	0	0	0	0	0	0	0	0	0	0	0	0	0	0	0	0	0	0	0	0	0	0	0	0	0	0	0	0	0
AC005702.3	17	complement(58120055..58120133)	ENSG00000265638	0	0	0	0	0	0	0	0	0	0	0	0	0	0	0	0	0	0	0	0	0	0	0	0	0	0	0	0	0	0	0	0	0	0	0	0	0	0	0	0	0	0	0	0	0	0
AC005702.4	17	complement(58119907..58119988)	ENSG00000266701	0	0	0	0	0	0	0	0	0	0	0	0	0	0	0	0	0	0	0	0	0	0	0	0	0	0	0	0	0	0	0	0	0	0	0	0	0	0	0	0	0	0	0	0	0	0
AC005703.2	17	complement(15179879..15182794)	ENSG00000237377	0	0	0	0	0	0	0	0	0	0	0	0	0	0	0	0	0	0	0	0	0	0	0	0	0	0	0	0	0	0	0	0	0	0	0	0	0	0	0	0	0	0	0	0	0	0
AC005703.3	17	complement(15170778..15175607)	ENSG00000230971	0	0	0	0	0	0	0	0	0	0	0	0	0	0	0	0	0	0	0	0	0	0	0	0	0	0	0	0	0	0	0	0	0	0	0	0	0	0	0	0	0	0	0	0	0	0
AC005722.4	17	19658557..19659520	ENSG00000230607	0	0	0	0	0	0	0	3	0	0	0	0	0	0	0	0	0	0	0	0	1	0	0	0	0	0	0	0	0	0	0	0	3	0	2	0	0	0	0	0	0	0	0	0	0	0
AC005725.1	17	complement(11170622..11170696)	ENSG00000253002	0	0	0	0	0	0	0	0	0	0	0	0	0	0	0	0	0	0	0	0	0	0	0	0	0	0	0	0	0	0	0	0	0	0	0	0	0	0	0	0	0	0	0	0	0	0
AC005730.2	17	19959600..19959943	ENSG00000225681	0	0	0	0	0	0	0	0	0	0	0	0	0	0	0	0	0	0	0	0	0	0	0	0	0	0	0	0	0	0	0	0	0	0	0	0	0	1	0	0	0	0	0	0	0	0
AC005740.3	5	complement(141275733..141276254)	ENSG00000226040	0	0	0	0	0	0	0	0	0	0	0	0	0	0	0	0	0	0	0	0	0	0	0	0	0	0	0	0	0	0	0	0	0	0	0	0	0	0	0	0	0	0	0	0	0	0
AC005740.4	5	complement(141416272..141416690)	ENSG00000250347	0	0	0	0	0	0	0	0	0	0	0	0	0	0	0	0	0	0	0	0	0	0	0	0	0	0	0	0	0	0	0	0	0	0	0	0	0	0	0	0	0	0	0	0	0	0
AC005740.5	5	complement(141350202..141362252)	ENSG00000254099	0	0	0	0	0	0	0	0	0	0	0	0	0	0	0	0	0	0	0	0	0	0	0	0	0	0	0	0	0	0	0	0	0	0	0	0	0	0	0	0	0	0	0	0	0	0
AC005740.6	5	141331984..141332940	ENSG00000271871	3	0	4	10	5	2	1	5	3	2	5	2	1	7	2	1	2	4	4	0	2	3	4	7	4	8	5	4	4	10	0	0	1	2	4	2	0	7	0	2	0	3	0	0	0	0
AC005741.2	5	129934041..129934472	ENSG00000249418	0	0	0	0	0	0	0	0	0	0	0	0	0	0	0	0	0	0	0	0	0	0	0	0	0	0	0	0	0	0	0	0	0	0	0	0	0	0	0	0	0	0	0	0	0	0
AC005754.7	5	complement(140479829..140481794)	ENSG00000272154	0	0	0	0	0	0	0	0	0	0	0	0	0	0	0	0	0	0	0	0	0	0	0	0	0	0	0	0	0	0	0	0	0	0	0	0	0	0	0	0	0	0	0	0	0	0
AC005754.8	5	140498262..140500347	ENSG00000272108	2	5	3	3	1	2	6	3	0	5	3	2	1	3	5	4	4	4	1	6	0	3	4	2	6	4	2	3	0	1	3	1	0	2	0	0	2	4	3	1	0	0	1	0	0	2
AC005757.6	19	complement(45639251..45640235)	ENSG00000267044	0	0	0	0	0	0	0	0	0	0	0	0	0	0	0	0	0	0	0	0	0	0	0	0	0	0	0	0	0	0	0	0	0	0	0	0	0	0	0	0	0	0	0	0	0	0
AC005757.7	19	complement(45653008..45653863)	ENSG00000267037	0	13	0	0	0	0	0	0	0	0	1	0	0	0	0	0	0	0	0	0	0	0	2	0	0	0	0	1	0	0	0	2	0	0	0	0	0	0	0	0	0	0	0	0	0	0
AC005758.1	19	28409851..28420278	ENSG00000267630	0	0	0	0	0	0	0	0	0	0	0	0	0	0	0	0	0	0	0	0	0	0	0	0	0	0	0	0	0	0	0	0	0	0	0	0	0	0	0	0	0	0	0	0	0	0
AC005772.2	17	14918122..14955593	ENSG00000232058	0	0	0	0	0	0	0	0	0	0	0	0	0	0	0	0	0	0	0	0	0	0	0	0	0	0	0	0	0	0	0	0	0	0	0	0	0	0	0	0	0	0	0	0	0	0
AC005775.2	19	complement(490046..507813)	ENSG00000266933	1	7	1	4	0	0	4	6	0	8	3	0	4	1	0	1	2	2	0	5	5	2	0	1	2	8	2	6	0	3	5	0	6	3	3	2	1	4	2	0	2	2	0	2	0	8
AC005776.1	19	15449759..15450048	ENSG00000270802	0	0	0	0	0	0	0	0	0	0	0	1	0	0	0	1	2	0	0	3	0	0	0	0	0	0	1	0	0	4	1	11	3	0	0	0	0	1	1	0	0	0	0	0	0	2
AC005777.3	19	complement(3775994..3776180)	ENSG00000267148	0	0	0	0	0	0	0	0	0	0	0	0	0	0	0	0	0	0	0	0	0	0	0	0	0	0	0	0	0	0	0	0	0	0	0	0	0	0	0	0	0	0	0	0	0	0
AC005779.1	19	complement(45687584..45688190)	ENSG00000225157	0	0	0	0	0	0	0	0	0	0	0	0	0	0	0	0	0	0	0	0	0	0	0	0	0	0	0	0	0	0	0	0	0	0	0	0	0	0	0	0	0	0	0	0	0	0
AC005779.2	19	45683080..45705702	ENSG00000267545	0	0	0	0	0	0	0	0	0	0	0	0	0	0	0	1	0	0	0	0	0	0	0	0	0	1	0	0	0	0	0	0	0	1	0	0	0	0	0	0	0	0	0	0	0	0
AC005780.1	19	complement(28807612..28877111)	ENSG00000267320	0	0	0	0	0	0	0	0	0	0	0	0	0	0	0	0	0	0	0	0	0	0	0	0	0	0	0	0	0	0	0	0	0	0	0	0	0	0	0	0	0	0	0	0	0	0
AC005783.1	19	complement(4726303..4726391)	ENSG00000266209	0	0	0	0	0	0	0	0	0	0	0	0	0	0	0	0	0	0	0	0	0	0	0	0	0	0	0	0	0	0	0	0	0	0	0	0	0	0	0	0	0	0	0	0	0	0
AC005785.2	19	15489887..15492005	ENSG00000268189	0	0	0	0	0	0	1	0	0	0	0	0	0	0	0	0	0	0	0	0	0	0	0	0	0	0	0	0	0	0	0	0	0	0	0	0	0	0	0	0	0	0	0	0	0	0
AC005786.3	19	complement(3568118..3568271)	ENSG00000266959	0	0	0	0	0	0	0	0	0	0	0	0	0	0	0	0	0	0	0	0	0	0	0	0	0	0	0	0	0	0	0	0	0	0	0	0	0	0	0	0	0	0	0	0	0	0
AC005786.5	19	3558013..3558484	ENSG00000267231	0	0	0	0	0	0	0	0	0	0	0	0	0	0	0	0	0	0	0	0	0	0	0	0	0	0	0	0	0	0	0	0	0	0	0	0	0	0	0	0	0	0	0	0	0	0
AC005786.7	19	3544197..3557567	ENSG00000267436	7	4	11	22	9	11	7	8	10	12	16	1	0	7	5	16	13	8	6	4	3	23	15	16	7	14	12	8	5	14	10	3	2	1	2	11	2	2	4	8	0	3	3	10	0	9
AC005789.11	19	38888821..38890521	ENSG00000267473	5	7	1	1	2	3	5	2	6	5	15	9	7	5	18	16	24	12	6	9	13	4	2	31	10	17	5	3	9	9	10	1	3	2	8	0	5	5	8	6	11	24	4	18	0	9
AC005789.9	19	38876162..38877399	ENSG00000267090	0	0	0	0	0	0	0	0	0	0	0	0	0	0	0	0	0	0	0	0	0	0	0	0	0	0	0	0	0	0	0	0	0	0	0	0	0	0	0	0	0	0	0	0	0	0
AC005794.1	19	42156601..42156888	ENSG00000268582	0	0	0	0	0	0	0	0	0	0	0	0	0	0	0	0	0	0	0	0	0	0	0	0	0	0	0	0	0	0	0	0	0	0	0	0	0	0	0	0	0	0	0	0	0	0
AC005795.1	19	42012068..42012814	ENSG00000268034	0	0	0	0	0	0	0	0	0	0	0	0	0	0	0	0	0	0	0	0	0	0	0	0	0	0	0	0	0	0	0	0	0	0	0	0	0	0	0	0	0	3	0	2	0	0
AC005808.3	20	52224893..52251129	ENSG00000235415	0	0	0	0	0	0	0	0	0	0	0	0	0	0	0	0	0	0	0	0	0	0	0	0	0	0	0	0	0	0	0	0	0	0	0	0	0	0	0	0	0	0	0	0	0	0
AC005822.1	17	complement(16520162..16521195)	ENSG00000235554	0	0	0	1	0	0	2	0	1	0	0	0	1	2	0	0	2	1	3	0	0	0	5	0	0	3	0	3	0	5	0	0	1	0	0	1	0	1	2	0	0	0	0	1	0	0
AC005831.1	12	complement(3797876..3799650)	ENSG00000196138	8	4	2	29	15	9	1	0	5	1	10	0	0	1	0	23	27	14	0	6	5	10	31	12	16	9	6	16	21	7	0	9	2	0	0	1	4	0	0	0	0	0	1	0	1	1
AC005838.2	17	15492166..15492398	ENSG00000223544	0	0	0	0	0	0	0	0	0	0	0	0	0	0	0	0	0	0	0	0	0	0	0	0	0	0	0	0	0	0	0	0	0	0	0	0	0	0	0	0	0	0	0	0	0	0
AC005841.1	12	complement(2958397..2966213)	ENSG00000206044	0	0	0	0	0	0	0	0	1	0	2	0	0	0	0	0	0	0	0	0	0	0	0	0	0	0	0	0	0	0	0	0	0	0	0	0	0	0	0	0	0	0	0	0	0	0
AC005863.1	17	complement(14670900..14683520)	ENSG00000205325	0	0	0	0	0	0	0	1	0	0	0	0	0	0	0	0	0	0	0	0	0	0	0	0	0	0	0	0	0	0	0	0	0	0	0	0	0	0	0	2	0	3	0	0	0	0
AC005863.2	17	14737955..14803871	ENSG00000238212	0	0	0	0	0	0	0	0	0	0	0	0	0	0	0	0	0	0	0	0	0	0	0	0	0	0	0	0	0	0	0	0	0	0	0	0	0	0	0	0	0	0	0	0	0	0
AC005884.1	17	59147232..59147702	ENSG00000227694	0	5	0	2	0	0	0	0	1	0	0	0	0	0	0	1	0	0	0	0	0	0	2	0	1	0	2	2	2	0	0	0	1	0	1	0	2	2	0	0	0	0	0	0	12	0
AC005926.1	X	complement(30333202..30333295)	ENSG00000266257	0	0	0	0	0	0	0	0	0	0	0	0	0	0	0	0	0	0	0	0	0	0	0	0	0	0	0	0	0	0	0	0	0	0	0	0	0	0	0	0	0	0	0	0	0	0
AC005932.1	19	19051131..19057640	ENSG00000269019	0	0	0	1	0	0	0	0	3	1	0	0	1	0	0	0	0	0	3	0	0	0	0	0	2	0	0	0	3	0	0	0	1	0	0	0	0	0	0	2	0	3	0	0	0	0
AC005943.4	19	complement(1581789..1582322)	ENSG00000266926	2	2	3	3	7	0	10	12	4	11	0	3	1	1	5	4	9	7	6	0	9	3	2	2	8	5	0	3	6	5	12	0	6	1	3	4	1	3	7	0	2	3	7	0	0	5
AC005943.5	19	complement(1573595..1575474)	ENSG00000267161	24	10	8	8	1	4	17	10	5	11	13	13	10	16	5	22	20	30	28	16	35	12	11	18	7	15	5	0	16	22	11	7	11	11	8	6	17	5	8	9	3	20	14	16	41	24
AC005944.2	19	3052908..3053722	ENSG00000267469	0	4	1	1	3	0	5	1	2	3	2	1	0	2	4	5	1	1	0	1	1	0	2	4	7	1	4	6	4	5	0	0	0	3	1	0	3	2	3	0	0	10	3	0	0	0
AC005954.3	19	complement(3754618..3756657)	ENSG00000267138	0	0	0	0	0	0	0	0	0	0	0	0	0	0	0	1	0	0	0	0	0	0	0	0	0	0	0	0	0	0	0	0	0	0	0	0	0	0	0	0	0	0	0	0	0	0
AC005954.4	19	3753838..3756515	ENSG00000267205	0	0	0	0	0	0	0	0	0	0	0	0	0	0	0	0	0	0	0	0	0	0	0	0	0	0	0	0	0	0	0	0	0	0	0	0	0	0	0	0	0	0	0	0	0	0
AC006000.5	7	complement(13378826..13404674)	ENSG00000237713	0	0	0	0	0	0	0	0	0	0	0	0	0	0	0	0	0	0	0	0	0	0	0	0	0	0	0	0	0	0	0	0	0	0	0	0	0	0	0	0	0	0	0	0	0	0
AC006001.1	7	complement(66021832..66022349)	ENSG00000177418	0	0	0	0	0	0	1	0	0	0	0	0	0	0	0	0	0	0	0	0	0	0	0	0	0	0	0	0	0	0	2	0	0	0	1	0	0	0	1	0	0	0	0	2	0	0
AC006003.3	7	complement(157531702..157533148)	ENSG00000231515	0	0	0	0	0	0	0	0	0	0	0	0	0	0	0	0	0	0	0	1	0	0	0	0	0	0	0	0	0	0	0	0	0	0	0	0	0	0	0	0	0	0	0	0	0	0
AC006004.1	7	complement(146778026..146794701)	ENSG00000236795	0	0	0	0	0	0	0	0	0	0	0	0	0	0	0	0	0	0	0	0	0	0	0	0	0	0	0	0	0	0	0	0	0	0	0	0	0	0	0	0	0	0	0	0	0	0
AC006007.1	7	complement(145372975..145378462)	ENSG00000230746	0	2	0	0	0	0	0	0	0	0	4	0	0	0	0	1	1	3	1	0	0	0	2	2	6	19	1	0	1	0	0	0	0	0	0	0	0	0	0	0	0	0	0	0	0	0
AC006011.4	2	complement(128604310..128604658)	ENSG00000244563	0	0	0	0	0	0	0	0	0	0	0	0	0	0	0	0	0	0	0	0	0	0	0	0	0	0	0	0	0	0	0	0	0	0	0	0	0	0	0	0	0	0	0	0	0	0
AC006014.1	7	complement(74999908..75005425)	ENSG00000268891	0	0	0	0	0	0	0	0	0	0	0	0	0	0	0	0	0	0	0	0	0	0	0	0	0	0	0	0	0	0	0	0	0	0	0	0	0	0	0	0	0	0	0	0	0	0
AC006014.10	7	74966356..74974606	ENSG00000205505	0	0	0	0	0	0	0	0	0	0	4	0	0	0	0	0	2	0	0	0	0	0	0	0	0	0	0	3	0	0	0	0	0	0	0	0	0	0	0	0	0	0	0	0	0	0
AC006014.7	7	complement(75103973..75115385)	ENSG00000242073	0	1	2	2	2	4	2	0	2	2	0	1	5	5	2	3	2	3	2	0	0	7	3	1	5	2	3	2	4	11	3	0	9	4	3	0	2	1	1	2	1	0	2	7	0	16
AC006014.8	7	complement(75021229..75024708)	ENSG00000146722	0	0	2	1	0	0	0	0	0	0	0	1	0	0	0	0	0	0	0	0	1	0	0	0	0	0	0	0	0	0	0	0	0	0	0	0	0	0	0	0	0	0	0	0	0	0
AC006019.3	7	complement(153752670..153756646)	ENSG00000203335	0	0	0	0	0	0	0	0	0	0	0	0	0	0	0	0	0	0	0	0	0	0	0	0	0	0	0	0	0	0	0	0	0	0	0	0	0	0	0	0	0	0	0	0	0	0
AC006019.4	7	complement(153789286..153793128)	ENSG00000233363	0	0	0	0	0	0	0	0	0	0	0	0	0	0	0	0	0	0	0	0	0	0	0	0	0	0	0	0	0	0	0	0	0	0	0	0	0	0	0	0	0	0	0	0	0	0
AC006022.4	7	complement(30782047..30782434)	ENSG00000223419	0	0	0	0	0	0	0	0	0	0	0	0	0	0	0	0	0	0	0	0	0	0	0	0	0	0	0	0	0	0	0	0	0	0	0	0	0	0	0	0	0	0	0	0	0	0
AC006023.8	7	40191212..40193750	ENSG00000248711	0	0	4	0	0	0	0	0	0	0	0	0	0	0	0	2	1	2	0	0	0	0	0	0	0	0	0	0	0	0	0	0	0	0	0	0	0	0	0	0	0	0	0	0	0	0
AC006024.4	7	48959361..48965612	ENSG00000218305	0	0	0	0	0	0	0	0	0	0	0	0	0	0	0	0	0	0	0	0	0	0	0	0	0	0	0	0	0	0	0	0	0	0	0	0	0	0	0	0	0	0	0	0	0	0
AC006026.1	7	complement(23708896..23708973)	ENSG00000223275	0	0	0	0	0	0	0	0	0	0	0	0	0	0	0	0	0	0	0	0	0	0	0	0	0	0	0	0	0	0	0	0	0	0	0	0	0	0	0	0	0	0	0	0	0	0
AC006026.10	7	complement(23624681..23625974)	ENSG00000232553	0	0	0	0	0	0	0	0	0	0	0	0	0	0	0	0	0	0	0	0	0	0	0	0	0	0	0	0	0	0	0	0	0	0	0	0	0	0	0	0	2	0	0	0	0	0
AC006026.12	7	23695301..23695480	ENSG00000228953	0	0	0	0	0	0	0	0	0	0	0	0	0	0	0	0	0	0	0	0	0	0	0	0	0	0	0	0	0	0	0	0	0	0	0	0	0	0	0	0	0	0	0	0	0	0
AC006026.13	7	complement(23719814..23720405)	ENSG00000234286	0	0	0	0	0	0	0	0	0	0	0	0	0	0	0	0	0	0	0	0	0	0	0	0	0	0	0	0	0	0	0	0	0	0	0	0	0	0	0	0	0	0	0	0	0	0
AC006026.9	7	complement(23602078..23603880)	ENSG00000224785	0	0	0	0	0	0	0	0	0	0	0	0	0	0	0	0	0	0	0	0	0	0	0	0	0	0	0	0	0	0	0	0	0	0	0	0	0	0	0	0	0	0	0	0	0	0
AC006028.11	7	2875255..2875656	ENSG00000231357	0	0	0	0	0	0	0	0	0	0	0	0	0	0	0	0	0	0	0	0	0	0	0	0	0	0	0	0	0	0	0	0	0	0	0	0	0	0	0	0	0	0	0	0	0	0
AC006033.22	7	38350984..38351409	ENSG00000231916	0	0	0	0	0	0	0	0	0	0	0	0	0	0	0	1	0	0	0	0	0	0	0	0	0	0	0	0	1	0	0	0	0	0	0	0	0	0	0	0	0	0	0	0	0	0
AC006035.1	7	complement(16128696..16129261)	ENSG00000230981	0	0	0	0	0	0	0	0	0	0	0	0	0	0	0	0	0	0	0	0	0	0	0	0	0	0	0	0	0	0	0	0	0	0	0	0	0	0	0	0	0	0	0	0	0	0
AC006037.2	2	235017725..235018125	ENSG00000226442	0	0	0	0	0	0	0	0	0	0	0	0	0	0	0	0	0	0	0	0	0	0	0	0	0	0	0	0	0	0	0	0	0	0	0	0	0	0	0	0	0	0	0	0	0	0
AC006041.1	7	complement(15880922..15881985)	ENSG00000229379	0	0	0	0	0	0	0	0	0	0	0	0	0	0	0	0	0	0	0	0	0	0	0	0	0	0	0	0	0	0	0	0	0	0	0	0	0	0	0	0	0	0	0	0	0	0
AC006042.6	7	8153655..8156191	ENSG00000227719	0	0	0	1	0	0	0	0	0	0	0	0	0	0	0	0	0	0	0	0	0	0	0	0	0	0	0	0	0	0	0	0	0	0	0	0	0	0	0	0	0	0	0	0	0	0
AC006042.7	7	complement(7997814..8009534)	ENSG00000233108	0	0	0	1	0	1	0	0	0	0	1	0	0	0	0	0	0	1	1	0	0	0	0	0	0	0	0	0	0	0	0	0	0	0	0	0	0	0	0	0	0	0	0	0	0	0
AC006042.8	7	8019943..8021859	ENSG00000233264	6	4	12	14	11	2	3	2	3	3	5	2	0	2	2	2	17	5	0	7	4	13	0	8	7	4	4	1	3	0	0	0	2	1	4	1	1	0	1	1	2	0	2	0	0	3
AC006045.3	7	complement(15025003..15025699)	ENSG00000225816	0	0	0	0	0	0	0	0	0	0	0	0	0	0	0	0	0	0	0	0	0	0	0	0	0	0	0	0	0	0	0	0	0	0	0	0	0	0	0	0	0	0	0	0	0	0
AC006050.2	17	complement(28900489..28904018)	ENSG00000231421	2	0	0	0	0	0	0	0	0	0	0	0	0	0	0	0	1	0	0	0	0	0	0	2	0	0	0	0	0	0	0	0	0	0	0	0	0	0	0	0	0	2	0	0	0	0
AC006070.12	17	complement(39343196..39343388)	ENSG00000251439	0	0	0	0	0	0	0	0	0	0	0	0	0	0	0	0	0	0	0	0	0	0	0	0	0	0	0	0	0	0	0	0	0	0	0	0	0	0	0	0	0	0	0	0	0	0
AC006076.1	20	complement(52416362..52417857)	ENSG00000225563	0	0	0	0	0	0	0	0	0	0	0	0	0	0	0	0	0	0	0	0	0	0	0	0	0	0	0	0	0	0	0	0	0	0	0	0	0	0	0	0	0	0	0	0	0	0
AC006077.4	5	complement(134198781..134199123)	ENSG00000270892	0	0	0	0	0	0	0	0	0	0	0	0	0	0	0	0	0	0	0	0	0	0	0	0	0	0	0	0	0	0	0	0	0	0	0	0	0	0	0	0	0	0	0	0	0	0
AC006080.1	17	complement(63416701..63416778)	ENSG00000265189	0	0	0	0	0	0	0	0	0	0	0	0	0	0	0	0	0	0	0	0	0	0	0	0	0	0	0	0	0	0	0	0	0	0	0	0	0	0	0	0	0	0	0	0	0	0
AC006111.1	16	3725411..3727060	ENSG00000178430	0	2	2	9	5	5	2	0	3	2	8	1	0	0	5	7	1	1	3	1	1	0	0	6	0	4	0	4	2	4	0	1	0	0	0	6	1	0	4	0	0	1	1	0	0	0
AC006115.1	19	complement(57230571..57230655)	ENSG00000265070	0	0	0	0	0	0	0	0	0	0	0	0	0	0	0	0	0	0	0	0	0	0	0	0	0	0	0	0	0	0	0	0	0	0	0	0	0	0	0	0	0	0	0	0	0	0
AC006115.3	19	57202054..57311014	ENSG00000269793	0	4	1	0	2	1	0	2	0	0	1	0	0	0	0	0	6	1	0	0	0	2	4	6	1	7	1	0	0	1	0	0	0	0	0	0	0	0	0	0	0	7	0	0	0	0
AC006115.6	19	complement(57304416..57304617)	ENSG00000268407	0	0	0	0	0	0	0	0	0	0	0	0	0	0	0	0	0	0	0	0	0	0	0	0	0	0	0	0	0	0	0	0	0	0	0	0	0	0	0	0	0	0	0	0	0	0
AC006116.1	19	complement(56907685..56907770)	ENSG00000266631	0	0	0	0	0	0	0	0	0	0	0	0	0	0	0	0	0	0	0	0	0	0	0	0	0	0	0	0	0	0	0	0	0	0	0	0	0	0	0	0	0	0	0	0	0	0
AC006116.12	19	56898781..56899793	ENSG00000267192	0	0	0	0	0	0	0	0	0	0	0	0	0	0	0	0	0	0	0	0	0	2	0	0	0	0	0	0	0	0	0	0	0	0	0	0	0	0	0	0	0	0	0	0	0	0
AC006116.13	19	complement(56853801..56854788)	ENSG00000266932	0	0	0	0	0	0	1	0	0	0	0	0	2	0	0	1	0	0	0	0	0	0	0	0	0	0	0	0	0	0	0	0	0	0	0	0	0	0	0	0	0	0	0	0	0	0
AC006116.14	19	complement(56849657..56850017)	ENSG00000267145	0	0	0	0	0	0	0	0	0	0	0	0	0	0	0	0	0	0	0	1	0	0	0	0	0	0	0	0	0	0	0	0	0	0	0	0	0	0	0	0	0	0	0	0	0	0
AC006116.15	19	complement(56858450..56859552)	ENSG00000267429	0	0	0	0	0	0	0	0	0	0	2	0	0	0	0	0	0	0	0	0	0	0	0	0	0	0	0	0	0	0	0	0	0	0	0	0	0	0	0	0	0	0	0	0	0	0
AC006116.17	19	56826072..56852656	ENSG00000267549	0	0	0	4	0	0	0	0	0	0	0	0	0	0	0	0	0	0	0	0	0	0	0	0	0	0	0	0	1	0	0	0	0	0	0	0	0	0	0	0	0	0	0	0	0	0
AC006116.19	19	complement(56823297..56823855)	ENSG00000267298	0	0	6	1	0	0	0	0	2	1	0	0	0	0	0	1	1	2	0	0	0	1	1	1	0	1	0	0	0	0	3	0	2	0	0	2	0	2	1	0	0	0	0	2	0	1
AC006116.20	19	56784138..56821819	ENSG00000267710	2	6	8	6	0	1	5	15	0	13	0	3	9	4	4	2	2	10	0	11	28	1	0	0	0	0	0	2	1	0	17	18	24	9	5	13	0	6	15	7	7	4	9	6	0	1
AC006116.21	19	complement(56865862..56879422)	ENSG00000267606	0	0	0	0	0	0	0	0	0	0	5	0	0	0	0	0	0	0	0	0	0	0	0	0	0	0	0	0	0	0	0	0	0	0	0	0	0	0	0	0	0	0	0	0	0	0
AC006116.22	19	complement(56831159..56833679)	ENSG00000266907	2	0	0	0	0	0	0	0	0	3	3	0	0	0	1	1	0	1	0	0	0	1	1	2	0	1	0	0	0	0	0	0	0	0	0	2	0	0	0	0	0	0	0	0	0	0
AC006116.24	19	complement(56888073..56888653)	ENSG00000267776	0	0	1	0	0	1	0	0	1	0	1	0	0	0	0	1	0	0	2	0	0	1	1	0	0	0	0	0	2	4	0	0	0	0	0	0	0	0	0	0	1	0	0	2	0	0
AC006116.27	19	complement(56888406..56889161)	ENSG00000267459	7	5	0	4	0	1	0	0	0	0	5	0	4	2	0	1	0	2	0	0	0	1	3	4	2	7	0	0	4	4	1	6	2	0	4	0	0	0	2	0	0	3	0	2	0	0
AC006126.3	19	45690646..45720191	ENSG00000266958	0	0	0	0	0	0	0	0	0	0	0	0	3	0	0	1	0	0	0	0	2	0	0	1	0	0	0	0	0	0	0	0	0	0	0	0	0	0	0	0	0	0	0	0	0	1
AC006126.4	19	complement(45741890..45748628)	ENSG00000267045	38	3	9	18	18	27	20	7	26	1	31	5	7	6	6	47	37	25	12	2	1	27	24	27	15	24	47	14	39	3	0	2	4	1	10	1	8	3	3	2	3	0	2	2	0	6
AC006129.1	19	42037566..42038534	ENSG00000268355	2	0	0	1	0	0	0	0	0	3	0	0	0	0	0	0	0	0	0	0	0	0	0	0	0	0	0	0	0	0	0	0	0	0	0	0	0	0	0	0	0	0	0	0	0	0
AC006129.2	19	42051554..42061832	ENSG00000268027	6	12	16	41	9	0	5	5	5	3	17	0	6	4	3	15	16	16	17	0	2	12	15	29	16	32	6	6	0	8	3	23	8	1	2	10	10	6	0	3	0	3	7	2	0	11
AC006129.4	19	42041545..42043266	ENSG00000270164	6	0	0	10	2	1	1	0	1	1	4	1	0	0	0	0	2	6	4	0	0	2	2	1	7	0	2	1	0	11	0	0	2	0	0	0	0	0	0	0	0	0	0	0	0	0
AC006130.1	19	complement(2872343..2872428)	ENSG00000263997	0	0	0	0	0	0	0	0	0	0	0	0	0	0	0	0	0	0	0	0	0	0	0	0	0	0	0	0	0	0	0	0	0	0	0	0	0	0	0	0	0	0	0	0	0	0
AC006130.3	19	complement(2847225..2858714)	ENSG00000267063	0	0	0	0	0	0	0	0	0	0	0	0	0	0	0	0	0	0	0	0	0	0	0	0	0	0	0	0	0	0	0	0	0	0	0	0	0	0	0	0	0	0	0	0	0	0
AC006130.4	19	complement(2874948..2875590)	ENSG00000267398	0	0	0	0	0	0	0	0	0	0	0	0	0	0	0	0	0	0	0	0	0	0	0	0	0	0	0	0	0	0	0	0	0	0	0	0	0	0	0	0	0	0	0	0	0	0
AC006133.3	19	40188544..40188713	ENSG00000240320	0	0	0	0	0	0	0	0	0	0	0	0	0	0	0	0	0	0	0	0	0	0	0	0	0	0	0	0	0	0	0	0	0	0	0	0	0	0	0	0	0	0	0	0	0	0
AC006145.1	7	complement(81549519..81549586)	ENSG00000263416	0	0	0	0	0	0	0	0	0	0	0	0	0	0	0	0	0	0	0	0	0	0	0	0	0	0	0	0	0	0	0	0	0	0	0	0	0	0	0	0	0	0	0	0	0	0
AC006150.1	7	14853756..14856190	ENSG00000226323	0	0	0	0	0	0	0	0	0	0	0	0	0	0	0	0	0	0	0	0	0	0	0	0	0	0	0	0	0	0	0	0	0	0	0	0	0	0	0	0	0	0	0	0	0	0
AC006150.2	7	14815031..14815148	ENSG00000221428	0	0	0	0	0	0	0	0	0	0	0	0	0	0	0	0	0	0	0	0	0	0	0	0	0	0	0	0	0	0	0	0	0	0	0	0	0	0	0	0	0	0	0	0	0	0
AC006153.3	7	90099101..90118278	ENSG00000251154	0	0	0	0	0	2	0	0	0	0	0	0	0	0	0	0	0	0	0	0	0	0	0	0	0	0	0	2	0	0	0	0	0	0	0	0	0	0	0	0	0	0	0	0	0	0
AC006156.1	Y	complement(9293012..9344176)	ENSG00000225516	0	0	0	0	0	0	0	0	0	0	0	0	0	0	0	0	0	0	0	0	0	0	0	0	0	0	0	0	0	0	0	0	0	0	0	0	0	0	0	0	0	0	0	0	0	0
AC006156.2	Y	9345205..9347784	ENSG00000270073	0	0	0	0	0	0	0	0	0	0	0	0	0	0	0	0	0	0	0	0	0	0	0	0	0	0	0	0	0	0	0	0	0	0	0	0	0	0	0	0	0	0	0	0	0	0
AC006159.3	7	complement(116211014..116254874)	ENSG00000231210	0	0	0	0	0	0	0	0	0	0	0	0	0	0	0	0	0	0	0	0	0	0	0	1	0	1	0	0	0	0	0	0	0	0	0	0	0	0	0	0	0	0	0	0	0	0
AC006159.4	7	complement(116203648..116211288)	ENSG00000243220	0	0	0	0	0	0	0	0	0	0	0	0	0	0	0	0	0	0	0	0	0	0	0	0	0	2	0	0	0	0	0	0	0	0	0	0	0	0	1	1	0	0	0	0	0	0
AC006159.5	7	complement(116182772..116192023)	ENSG00000235427	0	0	0	0	0	0	0	0	0	0	0	0	0	0	0	0	0	0	0	0	0	0	0	0	0	0	0	0	0	0	0	0	0	0	0	0	0	0	0	0	0	0	0	0	0	0
AC006160.5	4	complement(17589090..17616194)	ENSG00000249502	1	6	2	4	0	0	0	1	1	1	0	3	1	0	0	0	2	5	3	0	3	1	1	3	0	1	1	0	0	0	1	0	0	0	0	0	0	0	0	1	0	0	0	1	0	0
AC006195.2	7	33419576..33420498	ENSG00000238090	0	0	0	0	2	0	0	0	0	0	1	0	0	0	0	1	0	3	0	0	0	0	0	2	0	0	0	0	0	0	0	0	0	1	0	0	0	0	0	0	0	0	0	0	0	0
AC006196.1	2	195595319..195626159	ENSG00000230173	0	0	0	0	0	0	0	0	0	0	0	0	0	0	0	0	0	0	0	0	0	0	0	0	0	0	0	0	0	0	0	0	0	0	0	0	0	0	0	0	0	0	0	0	0	0
AC006227.1	2	complement(107871147..107982329)	ENSG00000229457	0	0	0	0	0	0	0	0	0	0	0	0	0	0	0	0	0	0	0	0	0	0	0	0	0	0	0	0	0	0	0	0	0	0	0	0	0	0	0	0	0	0	0	0	0	0
AC006262.10	19	complement(46732221..46733645)	ENSG00000269745	0	0	0	0	0	0	1	0	0	0	0	0	5	0	0	0	1	0	0	2	0	0	0	0	0	0	0	0	0	0	0	0	0	0	4	0	0	5	0	1	4	7	0	1	0	1
AC006262.4	19	complement(46667150..46683904)	ENSG00000269729	0	0	0	0	0	0	0	0	0	0	0	0	0	0	0	0	0	0	0	0	0	0	0	0	0	0	0	0	0	0	0	0	0	0	0	0	0	0	0	0	0	0	0	0	0	0
AC006262.5	19	complement(46692423..46706340)	ENSG00000268621	13	32	6	5	0	0	62	89	0	1	1	146	63	48	27	2	19	26	17	63	84	0	0	0	0	0	0	0	0	0	33	103	324	9	54	7	18	51	72	11	58	28	1	21	0	21
AC006262.6	19	46706683..46718094	ENSG00000268460	8	9	1	5	0	0	16	7	0	1	0	17	6	31	19	0	0	3	1	15	3	0	0	0	1	1	0	0	0	0	23	9	26	3	12	0	5	3	16	2	13	5	1	9	0	5
AC006272.1	19	complement(52343177..52346577)	ENSG00000269483	0	0	2	4	1	4	0	1	2	0	3	0	1	1	2	0	2	0	0	3	0	0	0	0	0	9	1	0	1	3	0	0	2	0	0	0	1	0	1	0	0	0	0	0	0	0
AC006272.2	19	complement(52343024..52344198)	ENSG00000268316	0	0	0	0	0	0	0	0	0	0	0	0	0	0	0	0	0	0	0	0	0	0	0	0	0	0	0	0	0	0	0	0	0	0	0	0	0	0	0	0	0	0	0	0	0	0
AC006273.4	19	complement(781002..781862)	ENSG00000272473	0	0	1	0	0	0	0	2	0	1	1	0	0	0	0	0	0	2	1	0	0	0	0	0	0	1	1	0	0	0	0	0	0	0	0	1	0	0	0	0	0	0	0	0	0	0
AC006273.5	19	782755..785080	ENSG00000267530	2	15	18	32	8	7	4	18	8	13	26	4	2	11	17	18	20	15	17	7	5	7	10	42	17	55	12	13	22	16	0	0	3	11	13	20	3	9	8	8	6	22	6	12	70	12
AC006273.7	19	786650..787037	ENSG00000266927	0	4	3	3	1	3	0	1	0	1	3	1	0	0	1	0	2	1	2	4	0	3	2	2	0	0	2	0	6	2	5	0	0	0	0	2	0	0	0	0	0	0	2	0	0	0
AC006277.2	19	complement(2915144..2926805)	ENSG00000253392	0	10	3	5	1	0	0	7	2	1	3	1	0	5	0	3	1	1	0	2	0	0	3	0	1	1	1	2	1	2	1	0	0	1	1	0	0	0	1	2	0	4	1	3	0	7
AC006296.1	4	complement(14384747..14410702)	ENSG00000251412	0	0	0	0	0	0	0	0	0	0	0	0	0	0	0	0	0	0	0	0	0	0	0	0	0	0	0	0	0	0	0	0	0	0	0	0	0	0	0	0	0	0	0	0	0	0
AC006296.2	4	14392063..14395616	ENSG00000248425	0	0	0	0	0	0	0	0	0	0	0	0	0	0	0	0	0	0	0	0	0	0	0	0	0	0	0	0	0	0	0	0	0	0	0	0	0	0	0	0	0	0	0	0	0	0
AC006322.1	7	complement(83548918..83549019)	ENSG00000222994	0	0	0	0	0	0	0	0	0	0	0	0	0	0	0	0	0	0	0	0	0	0	0	0	0	0	0	0	0	0	0	0	0	0	0	0	0	0	0	0	0	0	0	0	0	0
AC006326.3	7	complement(116902972..116904942)	ENSG00000230785	0	0	0	0	0	0	0	0	0	0	0	0	0	0	0	0	0	0	0	0	0	0	0	0	0	0	0	0	0	0	0	0	0	0	0	0	0	0	0	0	0	0	0	0	0	0
AC006326.5	7	complement(116904447..116904584)	ENSG00000230605	0	0	0	0	0	0	0	0	0	0	0	0	0	0	0	0	0	0	0	0	0	0	0	0	0	0	0	0	0	0	0	0	0	0	0	0	0	0	0	0	0	0	0	0	0	0
AC006328.1	Y	27606157..27606239	ENSG00000252471	0	0	0	0	0	0	0	0	0	0	0	0	0	0	0	0	0	0	0	0	0	0	0	0	0	0	0	0	0	0	0	0	0	0	0	0	0	0	0	0	0	0	0	0	0	0
AC006328.9	Y	complement(27633431..27633809)	ENSG00000233619	0	0	0	0	0	0	0	0	0	0	0	0	0	0	0	0	0	0	0	0	0	0	0	0	0	0	0	0	0	0	0	0	0	0	0	0	0	0	0	0	0	0	0	0	0	0
AC006335.10	Y	6174083..6175961	ENSG00000235094	0	0	0	0	0	0	0	0	0	0	0	0	0	0	0	0	0	0	0	0	0	0	0	0	0	0	0	0	0	0	0	0	0	0	0	0	0	0	0	0	0	0	0	0	0	0
AC006335.11	Y	6175751..6177628	ENSG00000242879	0	0	0	0	0	0	0	0	0	0	0	0	0	0	0	0	0	0	0	0	0	0	0	0	0	0	0	0	0	0	0	0	0	0	0	0	0	0	0	0	0	0	0	0	0	0
AC006335.2	Y	complement(6109809..6111670)	ENSG00000251275	0	0	0	0	0	0	0	0	0	0	0	0	0	0	0	0	0	0	0	0	0	0	0	0	0	0	0	0	0	0	0	0	0	0	0	0	0	0	0	0	0	0	0	0	0	0
AC006335.6	Y	complement(6111336..6113324)	ENSG00000250204	0	0	0	0	0	0	0	0	0	0	0	0	0	0	0	0	0	0	0	0	0	0	0	0	0	0	0	0	0	0	0	0	0	0	0	0	0	0	0	0	0	0	0	0	0	0
AC006355.3	7	78754055..78755066	ENSG00000229110	0	0	0	0	0	0	0	0	0	0	0	0	0	0	0	0	0	0	0	0	0	0	0	0	0	0	0	0	0	0	0	0	0	0	0	0	0	0	0	0	0	0	0	0	0	0
AC006366.3	Y	25163210..25163968	ENSG00000244000	0	0	0	0	0	1	0	0	0	0	0	0	0	0	0	0	0	0	0	0	0	2	0	0	0	0	0	0	0	0	0	0	0	0	0	0	0	0	0	0	0	0	0	0	0	0
AC006369.2	2	37827279..37873841	ENSG00000236213	0	0	0	2	0	0	0	0	0	0	0	0	0	0	0	0	0	0	0	0	0	0	0	0	0	0	0	0	0	0	0	0	0	1	0	0	0	0	0	0	0	0	0	0	0	0
AC006369.3	2	37971476..37974189	ENSG00000236572	0	0	0	0	0	0	0	0	0	0	0	0	0	0	0	0	0	0	0	0	0	0	0	0	0	0	0	0	0	0	0	0	0	0	0	0	0	0	0	0	0	0	0	0	0	0
AC006371.1	Y	complement(15779840..15779936)	ENSG00000252694	0	0	0	0	0	0	0	0	0	0	0	0	0	0	0	0	0	0	0	0	0	0	0	0	0	0	0	0	0	0	0	0	0	0	0	0	0	0	0	0	0	0	0	0	0	0
AC006372.1	7	157318477..157320019	ENSG00000236669	0	0	0	0	0	0	0	0	0	0	0	0	0	0	0	0	0	0	0	0	0	0	0	0	0	0	0	0	0	0	0	0	0	0	0	0	0	0	0	0	0	0	0	0	0	0
AC006372.4	7	157258925..157292410	ENSG00000234210	1	0	0	0	0	0	0	1	0	0	0	0	0	0	0	0	0	0	0	0	0	0	0	0	0	0	0	0	0	0	0	0	0	0	0	2	0	0	0	0	0	0	0	0	0	0
AC006372.5	7	157294016..157296271	ENSG00000223872	0	0	0	0	0	0	0	0	0	0	0	0	0	0	0	0	0	0	0	0	0	0	0	0	0	0	0	0	0	0	0	0	0	0	0	0	0	0	0	0	0	0	0	0	0	0
AC006372.6	7	157305988..157309535	ENSG00000233191	0	0	0	0	0	0	0	0	0	0	0	0	0	0	0	0	0	0	0	0	0	0	0	0	0	0	0	0	0	0	0	0	0	0	0	0	0	0	0	0	0	0	0	0	0	0
AC006373.1	7	10000651..10021444	ENSG00000235431	0	0	0	0	0	0	0	0	0	0	0	0	0	0	0	0	0	0	0	0	0	0	0	0	0	0	0	0	0	0	0	0	0	0	0	0	0	0	0	0	0	0	0	0	0	0
AC006377.1	7	31833862..31833959	ENSG00000223070	0	0	0	0	0	0	0	0	0	0	0	0	0	0	0	0	0	0	0	0	0	0	0	0	0	0	0	0	0	0	0	0	0	0	0	0	0	0	0	0	0	0	0	0	0	0
AC006378.2	7	93598754..93640425	ENSG00000236861	0	0	0	0	0	0	0	0	0	0	0	0	0	0	0	0	0	0	0	0	0	0	0	0	0	0	0	0	0	0	0	0	0	0	0	0	0	0	0	0	0	0	0	0	0	0
AC006380.1	7	31356612..31356738	ENSG00000221751	0	0	0	0	0	0	0	0	0	0	0	0	0	0	0	0	0	0	0	0	0	0	0	0	0	0	0	0	0	0	0	0	0	0	0	0	0	0	0	0	0	0	0	0	0	0
AC006380.3	7	complement(31454259..31460900)	ENSG00000231418	0	0	0	0	0	0	0	0	0	0	0	0	0	0	0	0	0	0	0	0	0	0	0	3	0	0	0	0	0	0	0	0	0	0	0	0	0	0	0	0	0	0	0	0	0	0
AC006390.4	4	24769671..24769953	ENSG00000251638	0	0	0	0	0	0	0	0	0	0	0	0	0	0	0	0	0	0	0	0	0	0	0	0	0	0	0	0	0	0	0	0	0	0	0	0	0	0	0	0	0	0	0	0	0	0
AC006427.2	4	16309079..16309790	ENSG00000248851	0	0	0	0	0	0	0	0	0	0	0	0	0	0	0	0	0	0	0	0	0	0	0	0	0	0	0	0	0	0	0	0	0	0	0	0	0	0	0	0	0	0	0	0	0	0
AC006432.1	12	9699564..9699633	ENSG00000266633	0	0	0	0	0	0	0	0	0	0	0	0	0	0	0	0	0	0	0	0	0	0	0	0	0	0	0	0	0	0	0	0	0	0	0	0	0	0	0	0	0	0	0	0	0	0
AC006435.1	17	complement(2310279..2318731)	ENSG00000205821	0	0	0	0	0	1	0	0	0	1	0	0	0	0	0	2	0	0	5	0	0	0	0	0	0	0	0	0	0	0	0	0	0	0	0	0	0	0	0	1	0	0	0	0	0	0
AC006445.6	4	complement(13649321..13650024)	ENSG00000242209	0	0	0	0	0	0	0	0	0	0	0	0	0	0	0	0	0	0	0	0	0	0	0	0	0	0	0	0	0	0	0	0	0	0	0	0	0	0	0	0	0	0	0	0	0	0
AC006445.7	4	complement(13633444..13634223)	ENSG00000249148	0	0	0	0	0	0	0	0	0	0	0	0	0	0	0	0	0	0	0	0	0	0	0	0	0	0	0	0	0	0	0	0	0	0	0	0	0	0	0	0	0	0	0	0	0	0
AC006449.1	17	complement(36884086..36884451)	ENSG00000269094	0	0	0	0	0	0	1	2	0	0	0	0	0	1	0	0	0	0	2	2	3	1	0	0	0	2	0	0	0	0	2	0	0	0	0	0	0	0	1	1	0	0	0	1	0	1
AC006452.1	7	140280087..140280149	ENSG00000221732	0	0	0	0	0	0	0	0	0	0	0	0	0	0	0	0	0	0	0	0	0	0	0	0	0	0	0	0	0	0	0	0	0	0	0	0	0	0	0	0	0	0	0	0	0	0
AC006455.1	7	62809239..62812151	ENSG00000230000	0	0	0	0	0	0	0	0	0	0	0	0	0	0	0	0	0	0	0	0	0	0	0	0	0	0	0	0	0	0	0	0	0	0	0	0	0	0	0	0	0	0	0	0	0	0
AC006458.3	7	15105832..15108276	ENSG00000227489	0	0	0	0	0	0	0	0	0	0	0	0	0	0	0	0	0	0	0	0	0	0	0	0	0	0	0	0	0	0	0	0	0	0	0	0	0	0	0	0	0	0	0	0	0	0
AC006460.2	2	complement(191541670..191573442)	ENSG00000228509	0	0	0	0	0	3	0	0	0	0	0	0	0	0	0	0	0	2	0	0	0	0	0	0	0	0	0	0	0	0	0	0	0	0	0	0	0	0	0	0	0	0	0	0	0	0
AC006461.2	2	72515914..72516239	ENSG00000228568	0	0	0	0	0	0	0	0	0	0	0	0	0	0	0	0	0	0	0	0	0	0	0	0	0	0	0	0	0	0	0	0	0	0	0	0	0	0	0	0	0	0	0	0	0	0
AC006465.4	7	complement(7948931..7950080)	ENSG00000214998	0	0	0	0	0	0	0	0	0	0	0	0	0	0	0	1	0	0	0	0	0	0	0	0	0	0	0	0	0	0	0	0	0	0	0	0	0	0	0	0	0	0	0	0	0	0
AC006466.5	7	complement(31158898..31159186)	ENSG00000232887	0	0	0	0	0	0	0	0	0	0	0	0	0	0	0	0	0	0	0	0	0	0	0	0	0	0	0	0	0	0	0	0	0	0	0	0	0	0	0	0	0	0	0	0	0	0
AC006480.1	7	66821667..66821766	ENSG00000265600	0	0	0	0	0	0	0	0	0	0	0	0	0	0	0	0	0	0	0	0	0	0	0	0	0	0	0	0	0	0	0	0	0	0	0	0	0	0	0	0	0	0	0	0	0	0
AC006482.1	7	17719173..17720283	ENSG00000228675	0	0	0	0	0	0	0	0	0	0	0	0	0	0	0	0	0	0	0	0	0	0	0	0	0	0	0	0	0	0	0	0	0	0	0	0	0	0	0	0	0	0	0	0	0	0
AC006483.1	7	complement(5567734..5567817)	ENSG00000263900	0	0	0	0	0	0	0	0	0	0	0	0	0	0	0	0	0	0	0	0	0	0	0	0	0	0	0	0	0	0	0	0	0	0	0	0	0	0	0	0	0	0	0	0	0	0
AC006483.5	7	5600374..5600686	ENSG00000228974	0	0	0	0	0	0	0	0	0	0	0	0	0	0	0	0	0	0	0	0	0	0	0	0	0	0	0	0	0	0	0	0	0	0	0	0	0	0	0	0	0	0	0	0	0	0
AC006486.1	19	42746927..42749125	ENSG00000204957	5	9	6	7	4	11	9	12	5	6	4	4	5	5	7	6	9	10	2	2	11	3	3	13	2	13	7	16	4	1	2	1	15	5	5	6	2	4	3	7	6	5	2	3	0	4
AC006486.9	19	complement(42738735..42759284)	ENSG00000268643	0	0	0	0	0	0	3	0	0	0	0	2	0	0	1	0	0	0	0	0	0	7	0	0	0	0	5	0	0	0	0	0	0	0	0	1	0	0	0	0	0	5	0	0	0	0
AC006487.1	17	complement(47638364..47638447)	ENSG00000252789	0	0	0	0	0	0	0	0	0	0	0	0	0	0	0	0	0	0	0	0	0	0	0	0	0	0	0	0	0	0	0	0	0	0	0	0	0	0	0	0	0	0	0	0	0	0
AC006499.1	4	complement(10296087..10297203)	ENSG00000251338	0	0	0	0	0	0	0	0	0	0	0	0	0	0	0	0	0	0	0	0	0	0	0	0	0	0	0	0	0	0	0	0	0	0	0	0	0	0	0	0	0	0	0	0	0	0
AC006499.2	4	complement(10293819..10294332)	ENSG00000251278	0	0	0	0	0	0	0	0	0	0	0	0	0	0	0	0	0	0	0	0	0	0	0	0	0	0	0	0	0	0	0	0	0	0	0	0	0	0	0	0	0	0	0	0	0	0
AC006499.3	4	complement(10286585..10287332)	ENSG00000250505	0	0	0	0	0	0	0	0	0	0	0	0	0	0	0	0	0	0	0	0	0	0	0	0	0	0	0	0	0	0	0	0	0	0	0	0	0	0	0	0	0	0	0	0	0	0
AC006499.4	4	complement(10269519..10269855)	ENSG00000250074	0	0	0	0	0	0	0	0	0	0	0	0	0	0	0	0	0	0	0	0	0	0	0	0	0	0	0	0	0	0	0	0	0	0	0	0	0	0	0	0	0	0	0	0	0	0
AC006499.5	4	complement(10261069..10261762)	ENSG00000250573	0	0	0	0	0	0	0	0	0	0	0	0	0	0	0	0	0	0	0	0	0	0	0	0	0	0	0	0	0	0	0	0	0	0	0	0	0	0	0	0	0	0	0	0	0	0
AC006499.6	4	complement(10201447..10202296)	ENSG00000248777	0	0	0	0	0	0	0	0	0	0	0	0	0	0	0	0	0	0	0	0	0	0	0	0	0	0	0	0	0	0	0	0	0	0	0	0	0	0	0	0	0	0	0	0	0	0
AC006499.7	4	complement(10168783..10169389)	ENSG00000251296	0	0	0	0	0	0	0	0	0	0	0	0	0	0	0	0	0	0	0	0	0	0	0	0	0	0	0	0	0	0	0	0	0	0	0	0	0	0	0	0	0	0	0	0	0	0
AC006499.8	4	complement(10256550..10258245)	ENSG00000250040	0	0	0	0	0	0	0	0	0	0	0	0	0	0	0	0	0	0	0	0	0	0	0	0	0	0	0	0	0	0	0	0	0	0	0	0	0	0	0	0	0	0	0	0	0	0
AC006499.9	4	complement(10239837..10239859)	ENSG00000271544	0	0	0	0	0	0	0	0	0	0	0	0	0	0	0	0	0	0	0	0	0	0	0	0	0	0	0	0	0	0	0	0	0	0	0	0	0	0	0	0	0	0	0	0	0	0
AC006509.4	2	47932607..47933118	ENSG00000224443	0	0	0	0	0	0	0	0	0	0	0	0	0	0	0	0	0	0	0	0	0	0	0	0	0	0	0	0	0	0	0	0	0	0	0	0	0	0	0	0	0	0	0	0	0	0
AC006509.7	2	complement(47958541..47959174)	ENSG00000224058	0	0	0	0	0	0	0	0	0	0	0	0	0	0	0	0	0	0	0	0	0	0	0	0	0	0	0	0	0	0	0	0	0	0	0	0	0	0	0	0	0	0	0	0	0	0
AC006534.1	17	65809698..65809770	ENSG00000222548	0	0	0	0	0	0	0	0	0	0	0	0	0	0	0	0	0	0	0	0	0	0	0	0	0	0	0	0	0	0	0	0	0	0	0	0	0	0	0	0	0	0	0	0	0	0
AC006534.2	17	65840061..65840130	ENSG00000265086	0	0	0	0	0	0	0	0	0	0	0	0	0	0	0	0	0	0	0	0	0	0	0	0	0	0	0	0	0	0	0	0	0	0	0	0	0	0	0	0	0	0	0	0	0	0
AC006538.1	19	complement(2727741..2729325)	ENSG00000261342	3	0	4	7	2	0	4	4	1	6	11	4	3	0	1	5	4	3	2	0	2	5	0	4	13	7	2	1	1	3	5	3	7	4	6	3	4	1	0	2	1	2	4	0	0	3
AC006538.4	19	complement(2717767..2740046)	ENSG00000267001	0	0	0	0	0	0	0	0	0	0	1	0	0	0	0	0	0	0	0	0	0	0	0	0	0	0	0	0	2	0	0	0	0	0	3	0	0	0	0	0	0	0	0	0	0	0
AC006539.1	19	complement(20137836..20137926)	ENSG00000264441	0	0	0	0	0	0	0	0	0	0	0	0	0	0	0	0	0	0	0	0	0	0	0	0	0	0	0	0	0	0	0	0	0	0	0	0	0	0	0	0	0	0	0	0	0	0
AC006539.2	19	complement(20190627..20191348)	ENSG00000240673	0	0	0	0	0	0	0	0	0	0	0	0	0	0	0	0	0	0	0	0	0	0	0	0	0	0	0	0	0	0	0	0	0	0	0	0	0	0	0	0	0	0	0	0	0	0
AC006539.3	19	20144253..20145141	ENSG00000268070	0	0	0	0	0	0	0	0	0	0	0	0	0	0	0	0	0	0	0	0	0	0	0	0	0	0	0	0	0	0	0	0	0	0	0	0	0	0	0	0	0	0	0	0	0	0
AC006539.4	19	20173564..20174129	ENSG00000269154	0	0	0	0	0	0	0	0	0	0	0	0	0	0	0	0	0	0	0	0	0	0	0	0	0	0	0	0	0	0	0	0	0	0	0	0	0	0	0	0	0	0	0	0	0	0
AC006547.13	22	complement(20050503..20058066)	ENSG00000236540	0	0	0	0	0	0	0	0	0	0	0	0	0	0	0	0	0	0	0	0	0	0	0	0	0	0	0	0	1	0	0	0	0	0	0	0	0	0	0	0	0	0	0	0	0	0
AC006547.14	22	complement(20135950..20138399)	ENSG00000234409	4	2	2	7	11	3	15	0	7	1	12	0	0	4	2	5	4	5	9	3	0	5	4	13	6	14	12	3	12	7	0	0	2	0	0	3	0	0	3	1	0	0	0	0	0	1
AC006547.15	22	complement(20052075..20053228)	ENSG00000268292	0	0	0	0	0	0	0	0	0	0	0	0	0	0	0	0	0	0	0	0	0	0	0	0	0	0	0	0	0	0	0	0	0	0	0	0	0	0	0	0	0	0	0	0	0	0
AC006547.8	22	complement(20098344..20099398)	ENSG00000243762	0	0	1	0	0	1	0	0	0	0	0	0	0	0	0	0	0	0	0	0	0	0	0	0	0	0	4	0	0	0	0	0	0	0	0	0	0	0	0	0	0	4	0	0	0	0
AC006548.19	22	17378335..17378436	ENSG00000225480	0	0	0	0	0	0	0	0	0	0	0	0	0	0	0	0	0	0	0	0	0	0	0	0	0	0	0	0	0	0	0	0	0	0	0	0	0	0	0	0	0	0	0	0	0	0
AC006548.26	22	17493294..17493822	ENSG00000270226	0	0	0	0	0	0	0	0	0	0	0	0	0	0	0	0	0	0	0	0	0	0	0	0	0	0	0	0	0	0	0	0	0	0	0	0	0	0	0	0	0	0	0	0	0	0
AC006552.1	4	complement(55469378..55473298)	ENSG00000250456	0	0	1	0	0	0	0	0	0	0	0	0	0	0	0	0	0	0	0	0	0	0	0	0	0	0	0	0	0	0	0	0	0	0	1	0	0	0	0	0	0	0	0	0	0	0
AC006557.1	18	complement(14118593..14118701)	ENSG00000252234	0	0	0	0	0	0	0	0	0	0	0	0	0	0	0	0	0	0	0	0	0	0	0	0	0	0	0	0	0	0	0	0	0	0	0	0	0	0	0	0	0	0	0	0	0	0
AC006926.1	7	118102553..118102648	ENSG00000222226	0	0	0	0	0	0	0	0	0	0	0	0	0	0	0	0	0	0	0	0	0	0	0	0	0	0	0	0	0	0	0	0	0	0	0	0	0	0	0	0	0	0	0	0	0	0
AC006942.4	19	50312190..50312995	ENSG00000269194	3	1	3	2	2	0	8	8	4	4	12	0	2	9	2	14	3	3	3	5	6	3	1	19	2	7	8	3	9	2	0	0	2	1	3	7	11	2	8	2	4	4	3	8	2	5
AC006946.12	22	complement(17574502..17574829)	ENSG00000235328	0	0	0	0	0	0	0	0	0	0	0	0	0	0	0	0	0	0	0	0	0	0	0	0	0	0	0	0	0	0	0	0	0	0	0	0	0	0	0	0	0	0	0	0	0	0
AC006946.15	22	17602476..17612994	ENSG00000235478	0	0	0	0	0	0	0	0	0	0	1	0	0	0	0	0	0	1	0	0	0	0	0	0	0	0	0	0	0	0	0	0	0	0	0	0	0	0	0	0	0	0	0	0	0	0
AC006946.16	22	17548711..17551565	ENSG00000273203	12	23	15	13	1	14	9	6	2	21	3	19	5	14	1	18	5	13	8	18	19	9	0	21	6	7	6	2	6	9	10	5	13	13	8	25	7	9	2	1	4	29	2	13	0	7
AC006946.17	22	17561591..17562346	ENSG00000273442	0	5	2	0	0	0	0	2	0	1	0	0	1	2	2	0	2	1	1	3	1	0	0	0	3	0	1	0	0	2	1	0	2	3	1	0	2	5	0	0	4	0	0	1	0	0
AC006947.1	17	64672490..64673522	ENSG00000229330	0	0	0	0	0	0	0	0	0	0	0	0	0	0	0	0	0	0	0	0	0	0	0	0	0	0	0	0	0	0	0	0	0	0	0	0	0	0	0	0	0	0	0	0	0	0
AC006953.1	19	complement(44167328..44167426)	ENSG00000264133	0	0	0	0	0	0	0	0	0	0	0	0	0	0	0	0	0	0	0	0	0	0	0	0	0	0	0	0	0	0	0	0	0	0	0	0	0	0	0	0	0	0	0	0	0	0
AC006960.5	7	36345240..36345513	ENSG00000234457	0	0	0	0	0	0	0	0	0	0	0	0	0	0	0	0	0	0	0	0	0	0	0	0	0	0	0	0	0	0	0	0	0	0	0	0	0	0	0	0	0	0	0	0	0	0
AC006960.7	7	36502632..36544121	ENSG00000237400	0	0	0	0	0	0	0	0	0	0	0	0	0	0	0	0	0	0	0	0	0	0	0	0	0	0	0	0	0	0	0	0	0	0	0	0	0	0	0	0	0	0	0	0	0	0
AC006967.1	7	156902674..156903764	ENSG00000269446	0	1	0	0	0	0	0	0	0	0	0	0	0	0	0	0	0	0	2	0	0	0	0	0	0	0	0	0	0	0	0	0	0	0	0	0	0	0	0	0	0	0	0	0	0	0
AC006978.6	7	30410987..30412357	ENSG00000235859	178	198	235	254	252	161	113	118	168	188	270	116	74	146	122	266	236	276	160	271	173	195	308	219	160	360	141	227	193	292	181	163	153	168	129	182	175	125	157	162	141	334	221	183	159	109
AC006987.4	Y	9925635..9927195	ENSG00000235193	0	0	0	0	0	0	0	0	0	0	0	0	0	0	0	0	0	0	0	0	0	0	0	0	0	0	0	0	0	0	0	0	0	0	0	0	0	0	0	0	0	0	0	0	0	0
AC006987.5	Y	9928411..9928816	ENSG00000235691	0	0	0	0	0	0	0	0	0	0	0	0	0	0	0	0	0	0	0	0	0	0	0	0	0	0	0	0	0	0	0	0	0	0	0	0	0	0	0	0	0	0	0	0	0	0
AC006987.6	Y	complement(10007397..10007923)	ENSG00000226975	0	0	0	0	0	0	0	0	0	0	0	0	0	0	0	0	0	0	0	0	0	1	0	0	0	0	0	0	0	0	0	0	0	0	0	0	0	0	0	0	0	0	0	0	0	0
AC006987.7	Y	complement(10009199..10010334)	ENSG00000231411	0	0	0	0	0	0	0	0	0	0	0	0	0	0	0	0	0	0	0	0	0	0	0	0	0	0	0	0	0	0	0	0	0	0	0	0	0	0	0	0	0	0	0	0	0	0
AC006988.1	7	88269835..88269941	ENSG00000211518	0	0	0	0	0	0	0	0	0	0	0	0	0	0	0	0	0	0	0	0	0	0	0	0	0	0	0	0	0	0	0	0	0	0	0	0	0	0	0	0	0	0	0	0	0	0
AC006989.2	Y	17053626..17054595	ENSG00000224518	0	0	0	0	0	0	0	0	0	0	0	0	0	0	0	0	0	0	0	0	0	0	0	0	0	0	0	0	0	0	0	0	0	0	0	0	0	0	0	0	0	0	0	0	0	0
AC006994.1	2	210952950..210953788	ENSG00000231063	1	0	0	0	0	0	0	0	2	0	0	0	0	0	0	0	1	0	0	0	0	0	0	0	0	0	0	0	0	0	0	0	0	0	0	0	0	0	0	0	0	0	0	0	0	0
AC006994.2	2	211036242..211095107	ENSG00000231294	0	0	0	2	0	0	0	0	0	0	0	0	0	0	0	0	3	0	0	0	0	1	0	0	0	0	0	0	0	0	0	0	0	0	1	0	0	0	0	0	0	0	0	0	0	0
AC006994.3	2	complement(211036020..211036115)	ENSG00000263530	0	0	0	0	0	0	0	0	0	0	0	0	0	0	0	0	0	0	0	0	0	0	0	0	0	0	0	0	0	0	0	0	0	0	0	0	0	0	0	0	0	0	0	0	0	0
AC006995.8	7	complement(72518503..72525485)	ENSG00000205580	0	0	0	1	0	0	0	0	0	0	0	0	0	0	2	0	0	0	0	0	0	0	0	0	0	0	0	0	0	0	0	0	0	0	0	1	0	2	0	0	0	0	0	0	0	0
AC007000.10	7	complement(76701068..76701554)	ENSG00000225726	0	0	0	0	0	0	0	0	0	0	2	0	0	0	0	1	1	0	2	0	3	2	0	0	0	0	0	0	3	0	0	2	0	0	0	0	0	3	0	0	0	0	0	0	0	0
AC007000.11	7	complement(76689662..76689796)	ENSG00000237815	0	0	0	0	0	0	0	0	0	0	0	0	0	0	0	0	0	0	0	0	0	0	0	0	0	0	0	0	0	0	0	0	0	0	0	0	0	0	0	0	0	0	0	0	0	0
AC007000.12	7	complement(76682095..76688757)	ENSG00000205482	3	0	1	5	1	4	3	0	1	0	3	3	2	1	0	6	6	4	4	0	4	4	0	2	3	6	3	3	1	2	0	0	2	0	0	1	0	1	0	0	0	8	0	0	0	3
AC007003.1	7	76531808..76548508	ENSG00000231183	0	0	0	0	0	0	0	0	0	0	0	0	0	0	0	0	0	0	0	0	0	0	0	0	0	0	0	0	0	0	0	0	0	0	0	0	0	0	0	0	0	0	0	0	0	0
AC007009.1	7	8301863..8302451	ENSG00000244239	2	6	3	9	7	10	12	4	16	3	21	6	3	2	1	10	9	9	6	3	3	18	3	22	8	24	40	8	29	18	0	3	0	0	1	7	2	2	0	3	0	1	5	1	19	4
AC007009.2	7	complement(8194566..8194652)	ENSG00000265212	0	0	0	0	0	0	0	0	0	0	0	0	0	0	0	0	0	0	0	0	0	0	0	0	0	0	0	0	0	0	0	0	0	0	0	0	0	0	0	0	0	0	0	0	0	0
AC007016.3	4	complement(15494353..15494596)	ENSG00000249930	0	0	0	0	0	0	0	0	0	0	0	0	0	0	0	0	0	0	0	0	0	0	0	0	0	0	0	0	0	0	0	0	0	0	0	0	0	0	0	0	0	0	0	0	0	0
AC007025.1	X	113870731..113870837	ENSG00000263653	0	0	0	0	0	0	0	0	0	0	0	0	0	0	0	0	0	0	0	0	0	0	0	0	0	0	0	0	0	0	0	0	0	0	0	0	0	0	0	0	0	0	0	0	0	0
AC007036.4	7	30180486..30181033	ENSG00000230751	5	0	0	1	0	6	0	0	0	0	0	0	0	0	0	0	0	0	0	0	0	0	0	0	0	0	0	0	0	0	0	0	0	1	0	0	0	0	0	0	0	0	0	0	0	0
AC007036.5	7	30197147..30199150	ENSG00000251660	0	0	0	0	0	0	0	0	0	0	0	0	0	0	0	0	0	0	0	0	0	0	0	0	0	0	0	0	0	0	0	0	0	0	0	0	0	0	0	0	0	0	0	0	0	0
AC007036.6	7	complement(30216003..30218630)	ENSG00000227017	0	0	0	1	1	2	0	0	2	0	0	0	0	0	0	1	2	0	0	0	0	1	0	0	3	0	0	2	1	5	0	0	0	0	0	0	0	0	0	0	0	0	0	0	0	0
AC007038.7	2	210895457..210929080	ENSG00000229127	15	24	17	29	28	6	13	21	21	7	6	6	2	13	6	24	20	11	7	3	13	7	24	10	23	42	13	16	16	16	7	6	3	6	10	10	1	8	12	6	1	2	9	5	0	15
AC007040.1	2	71244154..71244239	ENSG00000265812	0	0	0	0	0	0	0	0	0	0	0	0	0	0	0	0	0	0	0	0	0	0	0	0	0	0	0	0	0	0	0	0	0	0	0	0	0	0	0	0	0	0	0	0	0	0
AC007040.11	2	complement(71166448..71222466)	ENSG00000258881	2	0	0	0	0	0	0	0	0	1	0	0	0	0	3	0	0	0	1	0	0	1	1	0	0	2	1	0	2	0	1	0	1	0	0	0	0	1	0	0	0	0	0	0	0	0
AC007040.2	2	71239461..71239537	ENSG00000266029	0	0	0	0	0	0	0	0	0	0	0	0	0	0	0	0	0	0	0	0	0	0	0	0	0	0	0	0	0	0	0	0	0	0	0	0	0	0	0	0	0	0	0	0	0	0
AC007040.3	2	complement(71240219..71240287)	ENSG00000266186	0	0	0	0	0	0	0	0	0	0	0	0	0	0	0	0	0	0	0	0	0	0	0	0	0	0	0	0	0	0	0	0	0	0	0	0	0	0	0	0	0	0	0	0	0	0
AC007040.6	2	71221573..71229884	ENSG00000228384	0	0	0	0	0	0	0	0	0	0	0	0	0	0	0	0	0	0	0	0	0	0	0	0	0	0	0	0	0	0	0	0	0	0	0	0	0	0	0	0	0	0	0	0	0	0
AC007040.7	2	complement(71168947..71175740)	ENSG00000239322	3	0	0	0	0	0	0	0	0	1	0	0	0	0	0	1	0	0	1	0	1	0	1	0	0	0	0	3	1	1	4	0	0	0	0	1	0	0	0	0	0	0	0	0	0	0
AC007040.8	2	complement(71229661..71291873)	ENSG00000236469	1	0	2	0	0	0	5	0	0	1	0	1	0	0	1	0	0	0	0	0	0	0	0	0	0	0	0	0	0	0	0	3	0	0	3	1	1	0	11	3	1	0	0	4	0	1
AC007041.1	2	complement(20553403..20553477)	ENSG00000252216	0	0	0	0	0	0	0	0	0	0	0	0	0	0	0	0	0	0	0	0	0	0	0	0	0	0	0	0	0	0	0	0	0	0	0	0	0	0	0	0	0	0	0	0	0	0
AC007041.2	2	complement(20439653..20440807)	ENSG00000235411	2	0	0	1	2	0	3	0	0	0	0	0	0	0	0	0	0	0	0	0	0	0	0	1	0	0	2	0	0	0	4	0	1	0	0	0	1	0	2	0	0	0	0	0	0	4
AC007050.1	22	21011322..21011403	ENSG00000264718	0	0	0	0	0	0	0	0	0	0	0	0	0	0	0	0	0	0	0	0	0	0	0	0	0	0	0	0	0	0	0	0	0	0	0	0	0	0	0	0	0	0	0	0	0	0
AC007050.17	22	complement(20876357..20878157)	ENSG00000236003	0	0	0	0	0	0	0	0	0	0	0	0	0	0	0	0	0	0	0	0	0	0	0	0	0	0	0	0	0	0	0	0	0	0	0	0	0	0	0	0	0	0	0	0	0	0
AC007050.18	22	complement(20941783..20946505)	ENSG00000250261	0	0	0	0	0	0	0	0	0	0	0	0	0	0	0	0	0	0	0	0	0	0	0	0	0	0	0	0	0	0	0	0	0	0	0	0	0	0	0	0	0	0	0	0	0	0
AC007056.1	14	complement(78864221..78864302)	ENSG00000239163	0	0	0	0	0	0	0	0	0	0	0	0	0	0	0	0	0	0	0	0	0	0	0	0	0	0	0	0	0	0	0	0	0	0	0	0	0	0	0	0	0	0	0	0	0	0
AC007064.22	22	17336694..17337052	ENSG00000237835	0	0	0	0	0	0	0	0	0	0	0	0	0	0	0	0	0	0	0	0	0	0	0	0	0	0	0	0	0	0	0	0	0	0	0	0	0	0	0	0	0	0	0	0	0	0
AC007064.24	22	17350368..17352016	ENSG00000237689	0	0	0	0	0	0	0	4	0	2	0	2	0	0	0	0	0	0	0	5	0	0	0	0	0	2	0	0	0	0	0	0	0	0	0	0	0	0	0	0	0	0	2	0	0	1
AC007064.25	22	complement(17357442..17357792)	ENSG00000237358	0	0	0	0	0	0	0	0	0	0	0	0	0	0	0	0	0	0	0	0	0	0	0	0	0	0	0	0	0	0	0	0	0	0	0	0	0	0	0	0	0	0	0	0	0	0
AC007078.4	7	complement(76103904..76108173)	ENSG00000250614	0	0	0	0	0	0	0	0	0	0	0	0	0	0	0	0	0	0	0	0	0	0	0	0	0	0	0	0	0	0	0	0	0	0	0	0	0	0	0	0	0	0	0	0	0	0
AC007091.1	7	19393157..19618229	ENSG00000223838	0	0	0	0	0	0	0	0	0	0	0	0	0	0	0	0	0	0	0	0	0	0	0	0	0	0	0	0	0	0	0	0	0	0	0	0	0	0	0	0	0	0	0	0	0	0
AC007096.1	7	complement(29127804..29127927)	ENSG00000223052	0	0	0	0	0	0	0	0	0	0	0	0	0	0	0	0	0	0	0	0	0	0	0	0	0	0	0	0	0	0	0	0	0	0	0	0	0	0	0	0	0	0	0	0	0	0
AC007098.1	2	complement(63053199..63085573)	ENSG00000226605	0	0	0	0	0	0	0	0	0	0	0	0	0	0	0	0	0	0	0	0	0	0	0	0	0	0	0	0	0	0	0	0	0	0	0	0	0	0	0	0	0	0	0	0	0	0
AC007099.1	2	75751194..75769832	ENSG00000231172	0	0	0	0	0	0	0	0	2	0	0	0	0	0	0	0	0	0	0	0	0	0	3	0	5	0	0	0	0	0	0	0	1	0	0	0	0	0	0	0	0	0	0	0	0	0
AC007099.2	2	75701579..75709705	ENSG00000237293	0	0	0	0	0	0	0	0	0	0	0	0	0	0	0	0	0	0	0	0	0	0	0	0	0	0	0	0	0	0	0	0	0	0	0	0	0	0	0	0	0	0	0	0	0	0
AC007106.1	4	complement(27969345..27986685)	ENSG00000251410	0	0	0	0	0	0	0	0	0	0	0	0	0	0	0	0	0	0	0	0	0	0	0	0	0	0	0	0	0	0	0	0	0	0	0	0	0	0	0	0	0	0	0	0	0	0
AC007114.1	17	55080344..55080444	ENSG00000265809	0	0	0	0	0	0	0	0	0	0	0	0	0	0	0	0	0	0	0	0	0	0	0	0	0	0	0	0	0	0	0	0	0	0	0	0	0	0	0	0	0	0	0	0	0	0
AC007115.3	12	91587486..91587719	ENSG00000258148	0	0	0	0	0	0	0	0	0	0	0	0	0	0	0	0	0	0	0	0	0	0	0	0	0	0	0	0	0	0	0	0	0	0	0	0	0	0	0	0	0	0	0	0	0	0
AC007126.1	4	complement(13779001..13783781)	ENSG00000250497	0	0	0	0	0	0	0	0	1	0	0	0	0	0	0	0	0	1	0	0	0	7	1	0	0	0	0	0	0	0	0	0	0	0	0	0	0	0	0	0	0	0	0	0	0	0
AC007128.1	7	8301894..8384146	ENSG00000229970	0	0	5	1	1	3	4	0	36	0	0	0	0	0	0	0	0	0	0	0	0	38	83	0	0	4	0	16	24	0	0	0	0	0	0	0	0	0	0	0	0	0	0	0	0	0
AC007131.1	2	59444843..59506535	ENSG00000222030	0	0	0	0	0	0	0	0	0	0	0	0	0	0	0	0	0	0	0	0	0	0	0	0	0	0	0	0	0	0	0	0	0	0	0	0	0	0	0	0	0	0	0	0	0	0
AC007131.2	2	complement(59465851..59960531)	ENSG00000233891	0	0	0	0	0	0	0	0	0	0	0	0	0	0	0	0	0	0	0	0	0	0	0	0	0	0	0	0	0	0	0	0	0	0	0	0	0	0	0	0	0	0	0	0	0	0
AC007131.3	2	complement(59468756..59468837)	ENSG00000221653	0	0	0	0	0	0	0	0	0	0	0	0	0	0	0	0	0	0	0	0	0	0	0	0	0	0	0	0	0	0	0	0	0	0	0	0	0	0	0	0	0	0	0	0	0	0
AC007136.1	19	complement(2030852..2031050)	ENSG00000267180	0	0	0	0	0	0	0	0	0	0	0	0	0	0	0	0	0	0	0	0	0	0	0	0	0	0	0	0	0	0	0	0	0	0	0	0	0	0	0	0	0	0	0	0	0	0
AC007161.5	7	complement(7778165..7782204)	ENSG00000234718	0	0	0	0	0	0	0	0	0	0	0	1	0	0	0	0	0	0	0	0	0	0	0	0	0	0	0	0	0	0	0	0	0	0	0	0	0	0	0	0	0	0	0	0	0	0
AC007163.10	2	202418411..202418754	ENSG00000224590	0	0	0	0	0	0	0	0	0	0	0	0	0	0	0	0	0	0	0	0	0	0	0	0	0	0	0	0	0	0	0	0	0	0	0	0	0	0	0	0	0	0	0	0	0	0
AC007163.11	2	202418819..202419113	ENSG00000234731	0	0	0	0	0	0	0	0	0	0	0	0	0	0	0	0	0	0	0	0	0	0	0	0	0	0	0	0	0	0	0	0	0	0	0	0	0	0	0	0	0	0	0	0	0	0
AC007163.3	2	complement(201577028..201599900)	ENSG00000237166	0	0	0	1	0	0	0	0	0	0	0	0	0	0	0	0	0	0	0	0	4	0	0	0	0	0	0	0	0	0	4	0	0	0	3	0	0	4	1	1	0	3	1	1	0	1
AC007163.6	2	complement(201645218..201676893)	ENSG00000230408	0	0	0	0	0	0	0	0	0	0	0	0	0	0	0	0	0	0	0	0	0	0	0	0	0	0	0	0	0	0	1	0	0	0	0	0	0	2	1	0	0	0	0	1	0	0
AC007163.8	2	202414354..202415030	ENSG00000234842	0	0	0	0	0	0	0	0	0	0	0	0	0	0	0	0	0	0	0	0	0	0	0	0	0	0	0	0	0	0	0	0	0	0	0	0	0	0	0	0	0	0	0	0	0	0
AC007163.9	2	202417582..202418335	ENSG00000227736	0	0	0	0	0	0	0	0	0	0	0	0	0	0	0	0	0	0	0	0	0	0	0	0	0	0	0	0	0	0	0	0	0	0	0	0	0	0	0	0	0	0	1	0	0	0
AC007179.1	2	59662348..59669396	ENSG00000231815	0	0	0	0	0	0	0	0	0	0	0	0	0	0	0	0	0	0	0	0	0	0	0	0	0	0	0	0	0	0	0	0	0	0	0	0	0	0	0	0	0	0	0	0	0	0
AC007179.2	2	complement(59760119..59760210)	ENSG00000252455	0	0	0	0	0	0	0	0	0	0	0	0	0	0	0	0	0	0	0	0	0	0	0	0	0	0	0	0	0	0	0	0	0	0	0	0	0	0	0	0	0	0	0	0	0	0
AC007182.6	14	complement(76041231..76045931)	ENSG00000224721	5	1	66	0	66	27	55	8	157	20	0	2	3	0	1	0	4	4	5	4	0	45	180	0	77	0	94	7	23	0	22	19	62	7	1	0	12	6	2	2	8	32	0	4	0	4
AC007192.6	19	complement(18255332..18262501)	ENSG00000269145	0	0	0	0	0	0	0	0	0	0	0	0	0	0	0	0	0	0	0	0	0	0	0	0	0	0	0	0	0	0	0	0	0	0	0	0	0	0	0	0	0	0	0	0	0	0
AC007193.10	19	complement(46823454..46843261)	ENSG00000269124	0	0	0	0	0	0	0	0	0	0	0	0	0	0	0	0	0	0	0	0	0	0	0	0	0	0	0	0	0	0	0	0	0	0	0	0	0	0	0	0	0	0	0	0	0	0
AC007193.6	19	46604380..46699475	ENSG00000267922	0	0	0	0	0	0	0	0	0	0	0	0	0	0	0	0	3	0	0	0	0	0	0	0	0	0	0	0	0	0	0	0	0	0	0	0	0	0	0	0	0	0	0	0	0	0
AC007193.8	19	complement(46893772..46894109)	ENSG00000269151	0	0	0	0	0	0	0	0	0	0	0	0	0	0	0	0	0	0	0	0	0	0	0	0	0	0	0	0	0	0	0	0	0	0	0	0	0	0	0	0	0	0	0	0	0	0
AC007193.9	19	complement(46885749..46886426)	ENSG00000268810	0	0	0	0	0	0	0	0	0	0	0	0	0	0	0	0	0	0	0	0	0	0	0	0	0	0	0	0	0	0	0	0	0	0	0	0	0	0	0	0	0	0	0	0	0	0
AC007204.1	19	complement(20047769..20048639)	ENSG00000268461	0	0	0	0	0	0	0	0	0	0	0	0	0	0	0	0	0	0	0	0	0	0	0	0	0	0	0	0	0	0	0	0	0	0	0	0	0	0	0	0	0	0	0	0	0	0
AC007204.2	19	20011777..20074273	ENSG00000267268	0	0	0	0	0	0	0	0	0	0	0	0	0	0	0	0	0	0	0	0	0	0	0	2	0	0	0	0	0	0	0	0	0	0	0	0	0	0	0	0	0	0	0	0	0	0
AC007216.1	16	complement(12009518..12009595)	ENSG00000266163	0	0	0	0	0	0	0	0	0	0	0	0	0	0	0	0	0	0	0	0	0	0	0	0	0	0	0	0	0	0	0	0	0	0	0	0	0	0	0	0	0	0	0	0	0	0
AC007216.2	16	complement(12062000..12062333)	ENSG00000269121	0	0	0	0	0	0	0	0	0	0	0	0	0	0	0	0	0	0	0	0	0	0	0	0	0	0	0	0	0	0	0	0	0	0	0	0	0	0	0	0	0	0	0	0	0	0
AC007228.11	19	complement(57056935..57078780)	ENSG00000269696	9	25	3	20	2	2	4	2	5	9	16	7	1	18	2	23	12	13	12	8	6	6	1	21	7	26	9	7	8	5	4	3	3	5	14	8	8	7	5	14	0	4	5	11	0	11
AC007228.5	19	57183636..57196021	ENSG00000268352	0	0	0	0	0	0	0	0	0	0	0	0	0	0	0	0	0	0	0	0	0	2	0	0	1	4	0	0	0	0	0	0	0	0	0	0	0	0	0	0	0	0	0	0	0	0
AC007228.8	19	57125178..57125319	ENSG00000268036	0	0	0	0	0	0	0	0	0	0	0	0	0	0	0	0	0	0	0	0	0	0	0	0	0	0	0	0	0	0	0	0	0	0	0	0	0	0	0	0	0	0	0	0	0	0
AC007228.9	19	complement(57183942..57185269)	ENSG00000268568	2	2	3	0	5	5	3	2	10	2	0	0	10	3	4	1	2	5	0	3	0	0	18	2	9	8	5	9	8	13	2	8	2	4	1	6	0	2	1	5	0	9	3	0	0	0
AC007229.3	19	10952515..10952926	ENSG00000267544	1	0	0	1	0	0	0	0	0	0	0	0	0	0	0	0	0	2	0	0	0	0	0	0	0	0	0	0	0	0	0	0	0	0	0	0	0	0	0	0	0	0	0	0	0	0
AC007237.2	7	78115847..78116345	ENSG00000226230	0	0	0	0	0	0	0	0	0	0	0	0	0	0	0	0	0	0	0	0	0	0	0	0	0	0	0	0	0	0	0	0	0	0	0	0	0	0	0	0	0	0	0	0	0	0
AC007238.1	2	complement(58687427..58689167)	ENSG00000231043	0	0	0	0	0	0	0	0	0	0	2	0	0	0	0	0	0	2	3	0	0	0	2	0	2	0	3	0	3	0	0	0	1	0	0	0	0	3	0	0	1	0	0	0	0	0
AC007241.1	Y	20444739..20444833	ENSG00000252439	0	0	0	0	0	0	0	0	0	0	0	0	0	0	0	0	0	0	0	0	0	0	0	0	0	0	0	0	0	0	0	0	0	0	0	0	0	0	0	0	0	0	0	0	0	0
AC007242.1	2	202705852..202705953	ENSG00000221374	0	0	0	0	0	0	0	0	0	0	0	0	0	0	0	0	0	0	0	0	0	0	0	0	0	0	0	0	0	0	0	0	0	0	0	0	0	0	0	0	0	0	0	0	0	0
AC007246.3	2	39663778..39892483	ENSG00000231312	116	84	103	143	174	225	127	50	163	72	183	64	77	96	102	290	125	129	179	86	127	180	303	174	219	338	139	370	177	431	58	71	73	90	70	73	73	117	124	70	88	221	69	122	367	61
AC007248.6	2	complement(102866317..102866715)	ENSG00000205716	0	0	0	0	2	3	0	0	0	0	0	0	0	0	0	0	0	2	0	0	0	0	0	0	0	2	0	1	0	0	0	0	0	0	0	0	0	0	0	0	0	0	0	0	0	0
AC007248.7	2	103027703..103028568	ENSG00000236785	0	0	0	0	0	0	0	1	0	0	0	0	0	0	0	0	0	0	0	0	0	0	0	0	0	0	0	0	0	0	0	0	0	0	0	0	0	0	0	0	0	0	0	0	0	0
AC007249.3	2	10592445..10595678	ENSG00000217258	0	0	0	0	0	0	0	0	0	0	0	0	0	0	0	4	1	0	0	0	0	1	0	0	0	0	0	0	0	0	0	0	0	0	0	0	0	0	0	0	0	0	0	0	0	0
AC007250.4	2	58503012..58523683	ENSG00000225226	0	0	0	0	0	0	0	0	0	0	0	0	0	0	0	0	1	0	0	0	0	0	0	0	0	0	0	0	0	0	0	0	0	0	0	0	0	0	0	0	0	0	0	0	0	0
AC007251.2	2	complement(103489798..103512180)	ENSG00000236757	0	0	0	0	0	0	0	0	0	0	0	0	0	0	0	0	0	0	0	0	0	0	0	0	0	0	0	0	0	0	0	0	0	0	0	0	0	0	0	0	0	0	0	0	0	0
AC007253.1	2	40156250..40157138	ENSG00000235653	0	0	1	0	0	0	0	0	0	0	0	0	0	0	0	0	0	0	0	0	0	0	0	0	0	0	0	0	0	0	0	0	1	0	0	0	0	0	0	0	0	0	0	0	0	0
AC007255.8	7	complement(29553841..29603286)	ENSG00000223813	42	11	49	156	155	72	29	1	99	6	71	0	4	5	7	99	60	19	25	1	1	102	188	69	104	146	91	128	92	37	2	0	0	1	13	0	0	0	2	0	1	5	4	0	28	0
AC007256.5	2	complement(202275267..202278031)	ENSG00000213090	0	3	3	6	0	2	1	7	2	1	6	3	1	5	5	2	2	5	2	2	0	1	6	0	0	1	0	4	0	4	8	3	0	2	6	3	1	7	2	0	3	2	6	2	0	1
AC007271.3	2	complement(102789081..102798568)	ENSG00000226925	0	0	0	0	0	0	0	0	0	0	0	0	0	0	0	0	0	0	0	0	0	0	0	0	0	0	0	0	0	0	0	0	0	0	0	4	0	0	1	0	0	1	0	0	0	0
AC007272.1	2	201973424..201973553	ENSG00000237078	0	0	0	0	0	0	0	0	0	0	0	0	0	0	0	0	0	0	0	0	0	0	0	0	0	0	0	0	0	0	0	0	0	0	0	0	0	0	0	0	0	0	0	0	0	0
AC007272.3	2	complement(201966812..201967680)	ENSG00000224672	2	0	4	7	5	0	4	5	3	0	1	0	1	1	1	1	5	4	3	0	0	2	0	0	3	3	1	2	0	4	3	0	0	0	0	1	0	0	0	1	0	0	0	0	0	1
AC007274.2	Y	7546940..7549069	ENSG00000223422	0	0	0	0	0	0	0	0	0	0	0	0	0	0	0	0	0	0	0	0	0	0	0	0	0	0	0	0	0	0	0	0	0	0	0	0	0	0	0	0	0	0	0	0	0	0
AC007274.5	Y	7558552..7560719	ENSG00000236690	0	0	0	0	0	0	0	0	0	0	0	0	0	0	0	0	0	0	0	0	0	0	0	0	0	0	0	0	0	0	0	0	0	0	0	0	0	0	0	0	0	0	0	0	0	0
AC007277.3	2	complement(171475138..171551884)	ENSG00000213981	4	0	1	0	0	2	0	0	1	0	2	3	0	0	0	3	0	0	3	0	0	1	0	2	1	5	1	0	0	0	0	0	0	0	0	0	0	0	0	0	0	0	0	0	0	0
AC007278.2	2	103050417..103051800	ENSG00000236525	1	0	0	2	0	0	0	2	0	0	4	0	0	0	2	0	3	1	0	0	0	0	2	0	0	0	0	0	1	0	2	0	0	0	0	0	0	0	0	0	0	0	0	0	0	0
AC007278.3	2	103055173..103056935	ENSG00000234389	0	0	0	4	3	0	4	0	2	1	0	1	1	3	0	0	6	5	0	0	0	3	4	2	6	0	0	6	0	0	3	16	0	1	1	3	0	0	0	0	0	0	1	0	0	0
AC007279.2	2	202627460..202628296	ENSG00000230799	0	0	0	0	0	0	0	0	0	0	0	0	0	0	0	0	0	0	0	0	0	0	0	0	0	0	0	0	0	0	0	0	0	0	0	0	0	0	0	0	0	0	0	0	0	0
AC007282.6	2	202415247..202415772	ENSG00000224299	0	0	0	0	0	0	0	0	0	0	0	0	0	0	0	0	0	0	0	0	0	0	0	0	0	0	0	0	0	0	0	0	0	0	0	0	0	0	0	0	0	0	0	0	0	0
AC007283.4	2	complement(202027207..202027403)	ENSG00000235579	0	0	0	0	0	0	0	0	0	0	0	0	0	0	0	0	0	0	0	0	0	0	0	0	0	0	0	0	0	0	0	0	0	0	0	0	0	0	0	0	0	0	0	0	0	0
AC007283.5	2	202031688..202032269	ENSG00000234431	0	0	0	0	0	0	0	0	0	0	0	0	0	0	0	0	0	0	0	0	0	0	0	0	0	0	0	0	0	0	0	0	0	0	0	0	0	0	0	0	0	0	0	0	0	0
AC007285.6	7	30028216..30065276	ENSG00000227014	0	1	1	4	0	1	0	2	0	1	0	6	0	3	5	1	1	5	0	1	2	2	0	3	0	3	5	1	1	0	7	0	2	5	0	1	1	0	2	0	1	7	2	1	0	0
AC007285.7	7	complement(30109274..30114731)	ENSG00000231519	0	0	0	0	0	0	0	0	0	0	0	0	0	0	0	0	0	0	0	0	0	0	0	0	0	0	0	0	0	0	0	0	0	0	0	0	0	0	0	0	0	0	0	0	0	0
AC007292.1	19	complement(4347777..4349058)	ENSG00000267938	0	0	0	0	0	0	0	0	0	0	0	0	0	0	0	0	0	0	0	0	0	0	0	0	0	0	0	0	0	0	0	0	0	0	0	0	0	0	0	0	0	0	0	0	0	0
AC007292.3	19	complement(4356634..4358445)	ENSG00000269318	12	20	59	17	6	13	48	178	13	89	8	63	33	49	65	23	27	90	37	50	63	12	8	4	6	4	15	3	10	10	114	65	92	62	68	76	29	110	70	67	60	205	128	146	0	90
AC007292.4	19	complement(4347241..4354054)	ENSG00000269807	0	0	0	0	1	0	0	1	0	0	0	0	2	0	0	0	0	0	0	0	2	0	0	0	0	0	0	0	0	0	4	0	0	1	0	0	0	0	4	3	5	0	0	0	0	0
AC007292.6	19	4363786..4364637	ENSG00000267980	4	3	10	3	9	13	11	1	34	8	5	1	3	2	1	5	14	7	3	7	3	17	26	12	16	7	22	0	12	15	0	0	7	3	10	2	3	2	11	1	1	4	4	3	0	5
AC007292.7	19	4339574..4343488	ENSG00000269425	0	0	0	0	0	0	0	0	0	0	0	0	1	0	0	0	0	0	0	0	0	0	0	0	0	0	0	0	0	0	0	0	0	0	0	0	0	0	0	0	0	0	0	0	0	0
AC007308.6	22	21077335..21080208	ENSG00000234252	0	0	0	0	0	0	0	0	0	0	0	0	0	0	0	0	0	0	0	0	0	0	0	0	0	0	0	0	0	0	0	0	0	0	0	0	0	0	0	0	0	0	0	0	0	0
AC007308.7	22	complement(21243494..21245502)	ENSG00000272600	0	0	0	0	0	0	0	0	0	0	0	0	0	0	0	0	0	0	0	0	0	0	0	0	0	0	0	0	0	0	0	0	0	0	0	0	0	0	0	0	0	0	0	0	0	0
AC007312.3	7	complement(33316446..33316703)	ENSG00000224946	0	0	0	0	0	0	0	0	0	0	0	0	0	0	0	0	0	0	0	0	0	0	0	0	0	0	0	0	0	0	0	0	0	0	0	0	0	0	0	0	0	0	0	0	0	0
AC007316.3	7	97066830..97067208	ENSG00000226046	0	0	0	0	0	0	0	0	0	0	0	0	0	0	0	0	0	0	0	0	0	0	0	0	0	0	0	0	0	0	0	0	0	0	0	0	0	0	0	0	0	0	0	0	0	0
AC007317.1	2	40973627..40994592	ENSG00000233128	0	0	0	0	0	0	0	0	0	0	0	0	0	0	0	0	0	0	0	0	0	0	0	0	0	0	0	0	0	0	0	0	0	0	0	0	0	0	0	0	0	0	0	0	0	0
AC007318.5	2	65432137..65433396	ENSG00000172974	9	8	8	4	7	5	13	15	12	3	9	9	8	16	7	3	5	14	13	17	15	3	12	3	10	19	16	9	11	6	9	15	21	26	18	16	12	23	20	8	3	23	11	21	0	5
AC007319.1	2	187867947..188419390	ENSG00000224063	4	3	4	0	3	0	6	1	0	13	2	20	12	10	27	2	7	5	1	3	7	0	0	1	0	3	2	2	4	0	18	41	26	13	0	8	32	13	7	18	4	53	6	6	0	19
AC007322.1	Y	24017478..24019697	ENSG00000229725	0	0	0	0	0	0	0	0	0	0	0	0	0	0	0	0	0	0	0	0	0	0	0	0	0	0	0	0	0	0	0	0	0	0	0	0	0	0	0	0	0	0	0	0	0	0
AC007322.3	Y	24041541..24043706	ENSG00000251618	0	0	0	0	0	0	0	0	0	0	0	0	0	0	0	0	0	0	0	0	0	0	0	0	0	0	0	0	0	0	0	0	0	0	0	0	0	0	0	0	0	0	0	0	0	0
AC007322.5	Y	24065082..24067253	ENSG00000227444	0	0	0	0	0	0	0	0	0	0	0	0	0	0	0	0	0	0	0	0	0	0	0	0	0	0	0	0	0	0	0	0	0	0	0	0	0	0	0	0	0	0	0	0	0	0
AC007322.7	Y	24086159..24087740	ENSG00000237968	0	0	0	0	0	0	0	0	0	0	0	0	0	0	0	0	0	0	0	0	0	0	0	0	0	0	0	0	0	0	0	0	0	0	0	0	0	0	0	0	0	0	0	0	0	0
AC007326.9	22	complement(18984651..18985108)	ENSG00000271275	0	0	0	0	0	0	0	0	0	0	0	0	0	0	0	0	0	0	0	0	0	0	0	0	0	0	0	0	0	0	0	0	0	0	0	0	0	0	0	0	0	0	0	0	0	0
AC007327.5	7	complement(36268889..36270716)	ENSG00000229679	0	0	0	0	0	0	0	0	0	0	0	0	0	0	0	0	0	0	0	0	0	0	0	0	0	0	0	0	0	0	0	0	0	0	0	0	0	0	0	0	0	0	0	0	0	0
AC007327.6	7	complement(36268230..36268493)	ENSG00000228770	0	0	0	0	0	0	0	0	0	0	0	0	0	0	0	0	0	0	0	0	0	0	0	0	0	0	0	0	0	0	0	0	0	0	0	0	0	0	0	0	0	0	0	0	0	0
AC007333.1	16	complement(52289363..52289461)	ENSG00000221515	0	0	0	0	0	0	0	0	0	0	0	0	0	0	0	0	0	0	0	0	0	0	0	0	0	0	0	0	0	0	0	0	0	0	0	0	0	0	0	0	0	0	0	0	0	0
AC007339.1	16	49713131..49713212	ENSG00000221134	0	0	0	0	0	0	0	0	0	0	0	0	0	0	0	0	0	0	0	0	0	0	0	0	0	0	0	0	0	0	0	0	0	0	0	0	0	0	0	0	0	0	0	0	0	0
AC007347.1	16	54146970..54148378	ENSG00000214696	60	63	44	12	29	74	56	39	22	10	77	51	31	36	24	76	42	122	82	59	134	99	68	65	65	198	92	89	94	75	58	14	57	50	53	16	53	18	62	32	37	135	97	40	164	50
AC007349.4	7	36790292..36802686	ENSG00000229424	0	0	0	0	0	0	0	0	0	0	0	0	0	0	0	0	0	0	0	0	0	0	0	0	0	0	0	0	0	0	0	0	0	0	0	0	0	0	0	0	0	0	0	0	0	0
AC007349.5	7	36820613..36822394	ENSG00000235728	0	0	0	0	0	0	0	0	0	0	0	0	0	0	0	0	0	0	0	0	0	0	0	0	0	0	0	0	0	0	0	0	0	0	0	0	0	0	0	0	0	0	0	0	0	0
AC007349.7	7	36878577..36880978	ENSG00000230831	0	0	0	0	0	0	0	0	0	0	0	0	0	0	0	0	0	0	0	0	0	0	0	0	0	0	0	0	0	0	0	0	0	0	0	0	0	0	0	0	0	0	0	0	0	0
AC007353.1	16	34510863..34510964	ENSG00000221532	0	0	0	0	0	0	0	0	0	0	0	0	0	0	0	0	0	0	0	0	0	0	0	0	0	0	0	0	0	0	0	0	0	0	0	0	0	0	0	0	0	0	0	0	0	0
AC007358.1	2	complement(202817980..202818059)	ENSG00000221489	0	0	0	0	0	0	0	0	0	0	0	0	0	0	0	0	0	0	0	0	0	0	0	0	0	0	0	0	0	0	0	0	0	0	0	0	0	0	0	0	0	0	0	0	0	0
AC007359.6	Y	complement(24246961..24293631)	ENSG00000236951	0	0	0	0	0	0	0	0	0	0	0	0	0	0	0	0	0	0	0	0	0	0	0	0	0	0	0	0	0	0	0	0	0	0	0	0	0	0	0	0	0	0	0	0	0	0
AC007362.1	2	206642540..206644433	ENSG00000180672	108	81	35	49	33	50	21	9	13	24	34	17	4	8	25	34	26	171	57	15	18	44	27	64	100	109	74	124	84	26	24	32	51	9	10	25	11	5	13	16	16	23	19	7	205	11
AC007362.3	2	complement(206621193..206628730)	ENSG00000225216	0	0	0	0	0	0	0	0	0	0	0	0	0	0	0	0	0	0	0	0	0	0	0	0	0	0	0	0	0	0	0	0	0	0	0	0	0	0	0	0	0	0	0	0	0	0
AC007364.1	2	complement(150624020..150715705)	ENSG00000162947	0	0	0	0	0	0	0	0	0	0	0	0	0	0	0	0	0	0	0	0	0	1	0	0	0	0	0	0	0	0	0	0	0	0	0	0	0	0	0	0	0	0	0	0	0	0
AC007365.1	2	64834109..64843616	ENSG00000233694	3	1	0	0	0	2	0	3	3	0	2	0	3	2	3	0	0	0	0	0	0	0	0	0	0	0	0	0	4	0	6	12	0	3	6	1	6	8	6	0	2	5	5	7	0	0
AC007365.2	2	65003238..65003321	ENSG00000253082	0	0	0	0	0	0	0	0	0	0	0	0	0	0	0	0	0	0	0	0	0	0	0	0	0	0	0	0	0	0	0	0	0	0	0	0	0	0	0	0	0	0	0	0	0	0
AC007365.3	2	64871746..64873832	ENSG00000226756	0	7	0	0	0	0	1	1	0	2	0	0	0	1	0	0	2	0	3	0	0	0	2	1	0	2	1	0	0	0	0	0	4	0	0	0	0	0	0	0	0	2	2	0	0	0
AC007365.4	2	64892741..64893198	ENSG00000227791	0	0	0	0	0	0	0	0	0	0	0	0	0	0	0	0	0	0	0	0	0	0	0	0	0	0	0	0	0	0	0	0	0	0	0	0	0	0	0	0	0	0	0	0	0	0
AC007375.1	14	77607026..77609339	ENSG00000269883	0	0	0	0	0	0	0	0	1	0	0	0	0	0	0	0	0	0	0	0	0	0	0	0	0	0	0	0	0	0	0	0	0	0	0	0	0	0	0	0	0	0	0	0	0	0
AC007377.1	2	40488147..40490117	ENSG00000268898	0	0	0	0	0	0	0	0	0	0	0	0	0	0	0	0	0	0	0	0	0	0	0	0	0	0	0	0	0	0	0	0	0	0	0	0	0	0	0	0	0	0	0	0	0	0
AC007381.2	2	complement(60586351..60618510)	ENSG00000223929	0	0	0	0	0	0	0	0	0	0	0	0	0	0	0	0	0	0	0	0	0	0	0	0	0	0	0	0	0	0	0	4	0	0	0	0	0	0	0	0	0	0	0	0	0	0
AC007381.3	2	complement(60577730..60580151)	ENSG00000228590	0	9	7	2	2	0	2	6	0	7	1	2	6	9	12	1	2	2	2	3	22	0	0	0	0	0	2	0	0	0	9	6	1	8	10	5	6	12	13	5	25	12	4	23	0	8
AC007382.1	2	complement(37068327..37068530)	ENSG00000268688	0	3	0	0	0	0	0	0	0	0	0	0	0	0	0	0	0	0	4	0	0	1	0	0	0	0	0	0	0	0	0	0	1	0	0	0	0	0	0	1	0	0	0	1	0	0
AC007383.3	2	206949329..206951288	ENSG00000227946	12	35	28	45	29	18	22	20	23	22	25	15	22	24	28	37	31	33	43	42	43	37	34	46	37	64	33	42	28	52	20	26	27	30	21	22	23	28	52	18	21	54	16	26	0	24
AC007383.4	2	206980271..206987047	ENSG00000231955	0	0	0	0	2	0	0	0	1	2	0	0	0	0	0	0	3	0	2	0	0	0	3	0	0	1	0	2	1	0	0	0	1	2	0	2	0	0	0	0	0	0	0	0	0	0
AC007383.6	2	complement(207100960..207101595)	ENSG00000159186	0	0	0	0	0	0	0	0	0	0	0	0	0	0	0	0	0	0	0	0	0	0	0	0	0	0	0	0	0	0	0	0	0	0	0	0	0	0	0	0	0	0	0	0	0	0
AC007386.2	2	complement(65128974..65132271)	ENSG00000237638	8	0	1	8	8	0	6	4	0	0	2	0	0	1	0	5	2	5	3	0	0	5	0	4	0	5	0	0	0	5	0	0	0	0	0	0	0	0	0	0	0	2	0	0	0	0
AC007386.3	2	complement(65187187..65187768)	ENSG00000227394	0	0	0	0	0	0	3	4	0	1	0	0	2	0	0	1	2	1	1	0	0	0	2	1	0	0	0	0	0	0	0	0	0	0	0	0	0	0	0	0	0	0	0	1	0	2
AC007386.4	2	complement(65257861..65264631)	ENSG00000232613	0	0	0	0	0	0	0	0	0	0	0	0	0	0	0	0	0	0	0	0	0	0	0	0	0	0	0	0	0	0	0	0	0	0	0	0	0	0	0	0	0	0	0	0	0	0
AC007387.2	2	complement(74981797..74981946)	ENSG00000224646	0	0	0	0	0	0	0	0	0	0	0	0	0	0	0	0	0	0	0	0	0	0	0	0	0	0	0	0	0	0	0	0	0	0	0	0	0	0	0	0	0	0	0	0	0	0
AC007389.1	2	complement(65728127..65729272)	ENSG00000237979	0	0	0	0	0	0	0	0	0	0	0	0	0	0	0	0	0	0	0	0	0	0	0	0	0	0	0	0	0	0	0	0	0	0	0	0	0	0	0	0	0	0	0	0	0	0
AC007389.2	2	complement(65738905..65739210)	ENSG00000223739	0	0	0	0	0	0	0	0	0	0	0	0	0	0	0	0	0	0	0	0	0	0	0	0	0	0	0	0	0	0	0	0	0	0	0	0	0	0	0	0	0	0	0	0	0	0
AC007389.3	2	complement(65816700..65867311)	ENSG00000235725	0	0	0	0	0	0	0	0	0	2	0	0	1	1	0	0	0	0	0	1	0	0	0	0	0	0	0	0	0	0	0	0	0	1	0	0	0	0	2	0	0	0	1	0	0	0
AC007389.4	2	65894390..65894480	ENSG00000265899	0	0	0	0	0	0	0	0	0	0	0	0	0	0	0	0	0	0	0	0	0	0	0	0	0	0	0	0	0	0	0	0	0	0	0	0	0	0	0	0	0	0	0	0	0	0
AC007390.4	2	complement(37421525..37421880)	ENSG00000233159	0	0	0	0	0	0	0	0	0	0	0	0	0	0	0	0	0	0	0	0	0	0	0	0	0	0	0	0	0	0	0	0	0	0	0	0	0	0	0	0	0	0	0	0	0	0
AC007391.2	2	37552483..37553940	ENSG00000232028	0	0	0	0	0	0	0	0	0	0	0	0	0	0	0	0	0	0	0	0	0	0	0	0	0	0	0	0	0	0	0	0	0	0	0	0	0	0	0	0	0	0	0	0	0	0
AC007392.3	2	66801162..66957289	ENSG00000232046	0	0	0	0	0	0	0	0	0	0	0	0	0	0	0	0	0	0	0	0	2	0	0	0	0	0	0	0	0	0	0	0	0	0	0	0	0	1	0	0	0	0	0	0	0	0
AC007392.4	2	complement(66924257..66930359)	ENSG00000237179	0	0	0	0	0	0	0	0	1	0	0	0	0	0	0	0	0	0	0	0	0	0	0	0	0	0	0	0	0	0	0	0	0	0	0	0	0	0	0	0	0	0	2	0	0	0
AC007394.3	2	150296411..150296941	ENSG00000223604	0	0	0	0	1	0	0	0	0	0	0	0	0	0	0	0	0	0	0	0	0	0	0	0	0	0	0	0	0	0	0	0	0	0	0	0	0	0	0	0	0	0	0	0	0	0
AC007395.3	2	70914274..70918956	ENSG00000235035	0	0	0	0	0	0	0	0	0	0	0	0	0	0	0	0	0	0	0	0	0	0	0	0	0	0	0	0	0	0	0	0	0	0	0	0	0	0	0	0	0	0	0	0	0	0
AC007395.4	2	complement(71037930..71038606)	ENSG00000231386	0	0	0	0	0	0	2	0	0	0	0	0	0	1	0	0	0	0	3	1	0	0	6	0	0	0	0	0	0	0	1	3	0	0	0	0	0	0	0	0	0	0	0	1	0	0
AC007401.1	2	complement(36816784..36818696)	ENSG00000256845	0	0	4	2	0	0	0	1	2	0	2	0	0	0	0	1	0	0	3	6	0	0	0	0	0	1	0	0	0	0	1	0	0	0	1	1	0	0	0	0	0	0	2	1	0	1
AC007401.2	2	complement(36758948..36779411)	ENSG00000217075	0	0	0	0	0	0	0	0	0	0	0	0	0	0	0	0	0	0	0	0	0	0	0	0	0	0	0	0	1	0	0	0	0	0	0	0	0	0	2	0	0	0	0	0	0	0
AC007402.1	2	complement(51662260..51662356)	ENSG00000222692	0	0	0	0	0	0	0	0	0	0	0	0	0	0	0	0	0	0	0	0	0	0	0	0	0	0	0	0	0	0	0	0	0	0	0	0	0	0	0	0	0	0	0	0	0	0
AC007403.1	2	complement(67148642..67149589)	ENSG00000232688	0	0	0	0	0	0	0	0	0	0	0	0	0	0	0	0	0	0	0	0	0	0	0	0	0	0	0	0	0	0	0	0	0	0	0	0	0	0	0	0	0	0	0	0	0	0
AC007403.2	2	67131568..67198594	ENSG00000230525	0	0	0	0	0	0	0	0	0	0	0	0	0	0	0	0	0	0	0	0	0	0	0	0	0	0	0	0	0	0	0	0	0	0	0	0	0	0	0	0	0	0	0	0	0	0
AC007403.3	2	67267678..67269098	ENSG00000223859	0	0	0	0	0	0	0	0	0	0	0	0	0	0	0	0	0	0	0	0	0	0	0	0	0	0	0	0	0	0	0	0	0	0	0	0	0	0	0	0	0	0	0	0	0	0
AC007405.4	2	complement(171579719..171627276)	ENSG00000234350	1	0	0	2	2	1	1	0	1	2	11	0	0	2	0	9	4	5	5	2	0	7	6	17	1	7	1	3	3	11	0	0	0	0	0	0	0	0	0	0	0	0	0	0	0	1
AC007405.6	2	171627623..171634658	ENSG00000239467	7	3	5	11	6	5	2	0	6	0	20	0	6	0	2	26	6	21	23	7	0	16	15	37	20	59	7	25	6	40	0	4	2	3	0	0	0	4	0	1	0	1	1	0	34	0
AC007405.8	2	complement(171672803..171674547)	ENSG00000235934	0	0	0	0	0	0	0	0	0	2	0	0	0	2	0	1	0	0	0	0	0	1	0	0	0	0	0	0	0	0	0	0	0	0	0	0	0	0	0	0	0	0	0	0	0	0
AC007421.1	17	7517264..7517427	ENSG00000268503	0	0	0	0	0	0	0	0	0	0	0	0	0	0	0	0	0	0	0	0	0	0	0	0	0	0	0	0	0	0	0	0	0	0	0	0	0	0	0	0	0	0	0	0	0	0
AC007422.1	2	67789199..67801176	ENSG00000224173	0	0	0	0	0	0	0	0	0	0	0	0	0	0	0	0	0	0	0	0	0	0	0	0	0	0	0	0	0	0	0	0	0	0	0	0	0	0	0	0	0	0	0	0	0	0
AC007435.1	2	complement(175899245..175899318)	ENSG00000266510	0	0	0	0	0	0	0	0	0	0	0	0	0	0	0	0	0	0	0	0	0	0	0	0	0	0	0	0	0	0	0	0	0	0	0	0	0	0	0	0	0	0	0	0	0	0
AC007436.1	12	9280467..9280581	ENSG00000211542	0	0	0	0	0	0	0	0	0	0	0	0	0	0	0	0	0	0	0	0	0	0	0	0	0	0	0	0	0	0	0	0	0	0	0	0	0	0	0	0	0	0	0	0	0	0
AC007450.1	12	complement(11694857..11694979)	ENSG00000221128	0	0	0	0	0	0	0	0	0	0	0	0	0	0	0	0	0	0	0	0	0	0	0	0	0	0	0	0	0	0	0	0	0	0	0	0	0	0	0	0	0	0	0	0	0	0
AC007461.1	17	70036164..70036872	ENSG00000267893	0	0	0	0	0	0	0	0	0	0	0	0	0	0	0	0	0	0	1	1	0	0	2	1	2	0	0	0	0	6	0	0	0	0	0	0	0	0	0	0	0	0	0	0	0	0
AC007461.2	17	70068474..70089622	ENSG00000226101	0	0	0	0	0	0	0	0	0	0	0	0	0	0	0	0	0	0	0	0	0	0	0	0	0	0	0	0	0	0	0	0	0	0	0	0	0	0	0	0	0	0	0	0	0	0
AC007463.2	2	complement(8026901..8039786)	ENSG00000226506	0	0	0	0	0	0	0	0	0	0	0	0	0	0	0	0	0	0	0	0	0	0	0	0	0	0	0	0	0	0	0	0	0	0	0	0	0	0	0	0	0	0	0	0	0	0
AC007486.1	X	complement(120466408..120466492)	ENSG00000212032	0	0	0	0	0	0	0	0	0	0	0	0	0	0	0	0	0	0	0	0	0	0	0	0	0	0	0	0	0	0	0	0	0	0	0	0	0	0	0	0	0	0	0	0	0	0
AC007528.1	12	complement(16562189..16562265)	ENSG00000215923	0	0	0	0	0	0	0	0	0	0	0	0	0	0	0	0	0	0	0	0	0	0	0	0	0	0	0	0	0	0	0	0	0	0	0	0	0	0	0	0	0	0	0	0	0	0
AC007535.1	12	complement(13740814..13740918)	ENSG00000252445	0	0	0	0	0	0	0	0	0	0	0	0	0	0	0	0	0	0	0	0	0	0	0	0	0	0	0	0	0	0	0	0	0	0	0	0	0	0	0	0	0	0	0	0	0	0
AC007551.1	7	35882499..35882583	ENSG00000221156	0	0	0	0	0	0	0	0	0	0	0	0	0	0	0	0	0	0	0	0	0	0	0	0	0	0	0	0	0	0	0	0	0	0	0	0	0	0	0	0	0	0	0	0	0	0
AC007551.2	7	complement(35807732..35808250)	ENSG00000232736	0	0	2	1	0	0	0	0	0	0	0	0	0	0	0	0	0	0	0	0	0	0	0	0	0	0	0	4	0	0	0	0	0	0	0	0	0	0	0	0	0	0	0	0	0	0
AC007551.3	7	complement(35791466..35840226)	ENSG00000228878	10	18	15	8	5	16	4	4	9	2	10	3	3	4	18	22	16	7	19	5	6	23	24	17	25	65	12	18	20	46	2	2	3	9	7	3	3	7	10	5	6	15	2	11	0	1
AC007556.3	2	169957253..169957720	ENSG00000235321	0	0	0	0	0	0	0	0	0	0	0	0	0	0	0	0	0	0	0	0	0	0	0	0	0	0	0	0	0	0	0	0	0	0	0	0	0	0	0	0	0	0	0	0	0	0
AC007557.1	2	217735495..217736362	ENSG00000223874	0	0	0	0	0	0	0	0	0	0	0	0	0	0	0	0	0	0	0	0	0	0	0	0	0	0	0	0	0	0	0	0	0	0	0	0	0	0	0	0	0	0	0	0	0	0
AC007557.2	2	complement(217731055..217732536)	ENSG00000237479	0	0	0	0	0	0	0	0	0	0	0	0	0	0	0	0	0	0	0	0	0	0	0	0	0	0	0	0	0	0	0	0	0	0	0	0	0	0	0	0	0	0	0	0	0	0
AC007557.3	2	217732735..217733879	ENSG00000227021	0	0	0	0	0	0	0	0	0	0	0	0	0	0	0	0	0	0	0	0	0	0	0	0	0	0	0	0	0	0	0	0	0	0	0	0	0	0	0	0	0	0	0	0	0	0
AC007557.4	2	complement(217719112..217719855)	ENSG00000231597	0	0	0	0	0	0	0	0	0	0	0	0	0	0	0	0	0	0	0	0	0	0	0	0	0	0	0	0	0	0	0	0	0	0	0	0	0	0	0	0	0	0	0	0	0	0
AC007559.1	2	230566510..230566864	ENSG00000235993	0	0	0	0	0	0	0	0	0	0	0	0	0	0	0	0	0	0	0	0	0	0	0	0	0	0	0	0	0	0	0	0	0	0	0	0	0	0	0	0	0	0	0	0	0	0
AC007560.1	2	complement(51056580..51056816)	ENSG00000238165	0	0	0	0	0	0	0	0	0	0	0	0	0	0	0	0	0	0	0	0	0	0	0	0	0	0	0	0	0	0	0	0	0	0	0	0	0	0	0	0	0	0	0	0	0	0
AC007560.2	2	complement(51026102..51026193)	ENSG00000215968	0	0	0	0	0	0	0	0	0	0	0	0	0	0	0	0	0	0	0	0	0	0	0	0	0	0	0	0	0	0	0	0	0	0	0	0	0	0	0	0	0	0	0	0	0	0
AC007562.1	Y	complement(27658448..27673933)	ENSG00000235583	0	0	0	0	0	0	0	0	0	0	0	0	0	0	0	0	0	0	0	0	0	0	0	0	0	0	0	0	0	0	0	0	0	0	0	0	0	0	0	0	0	0	0	0	0	0
AC007563.1	2	complement(217735164..217738655)	ENSG00000236295	0	0	0	0	0	0	0	0	0	0	0	0	0	0	0	0	0	0	0	0	0	0	0	0	0	0	0	0	0	0	0	0	0	0	0	0	0	0	0	0	0	0	0	0	0	0
AC007563.3	2	217664331..217670058	ENSG00000229352	0	0	0	0	0	0	0	0	0	0	0	0	1	2	0	1	1	0	2	0	3	0	0	0	0	1	0	0	0	1	0	0	0	0	0	0	0	0	0	0	0	0	0	0	0	0
AC007563.4	2	complement(217650497..217650867)	ENSG00000237930	0	0	0	0	0	0	0	0	0	0	0	0	0	0	0	0	0	0	0	0	0	0	0	0	0	0	0	0	0	0	0	0	0	0	0	0	0	0	0	0	0	0	0	0	0	0
AC007563.5	2	217559187..217858802	ENSG00000236886	0	0	0	0	0	0	0	0	0	1	0	0	0	0	2	0	0	0	0	0	0	0	0	0	0	2	2	2	0	0	1	0	0	0	0	0	0	2	0	0	0	0	0	0	0	0
AC007566.10	7	92086878..92120924	ENSG00000244055	7	7	4	9	11	6	8	1	7	7	8	0	2	1	10	8	4	9	2	4	1	3	22	10	10	13	8	13	5	11	2	15	0	5	4	3	1	0	0	3	1	0	1	1	0	3
AC007567.1	7	107998751..107998849	ENSG00000266112	0	0	0	0	0	0	0	0	0	0	0	0	0	0	0	0	0	0	0	0	0	0	0	0	0	0	0	0	0	0	0	0	0	0	0	0	0	0	0	0	0	0	0	0	0	0
AC007568.1	7	117522913..117523729	ENSG00000224136	0	0	0	0	0	0	0	0	0	0	0	0	0	0	0	0	0	0	0	0	0	0	0	0	0	0	0	0	0	0	0	0	0	0	0	0	0	0	0	0	0	0	0	0	0	0
AC007611.1	16	48685242..48685334	ENSG00000220993	0	0	0	0	0	0	0	0	0	0	0	0	0	0	0	0	0	0	0	0	0	0	0	0	0	0	0	0	0	0	0	0	0	0	0	0	0	0	0	0	0	0	0	0	0	0
AC007618.3	12	2769103..2770135	ENSG00000203648	0	0	0	2	0	0	0	0	3	0	0	0	0	0	0	0	2	0	1	1	0	0	0	0	1	0	0	0	0	0	0	0	0	0	0	0	0	0	0	0	0	0	0	0	0	0
AC007620.3	3	179114749..179116979	ENSG00000242539	5	16	13	5	4	9	9	11	4	4	3	4	5	5	7	5	13	10	7	6	6	2	5	1	10	13	1	6	4	0	9	17	9	3	10	5	1	5	1	0	0	21	3	1	0	6
AC007631.1	18	62853395..62854254	ENSG00000264131	0	0	0	0	0	0	0	0	0	0	0	0	0	0	0	0	0	0	0	0	0	0	0	0	0	0	0	0	0	0	0	0	0	0	0	0	0	0	0	0	0	0	0	0	0	0
AC007652.1	7	complement(35535631..35549873)	ENSG00000235464	0	0	0	0	0	0	0	0	0	0	0	0	0	0	0	0	0	0	0	0	0	0	0	0	0	0	0	0	0	0	0	0	0	0	0	0	0	0	0	0	0	0	0	0	0	0
AC007677.2	2	229868602..229869116	ENSG00000226297	0	0	0	0	0	0	0	0	0	0	0	0	0	0	0	0	0	0	0	0	0	0	0	0	0	0	0	0	0	0	0	0	0	0	0	0	0	0	0	0	0	0	0	0	0	0
AC007679.1	2	206813815..206814869	ENSG00000213739	0	0	0	0	0	0	0	0	0	0	0	0	0	0	0	0	0	0	0	0	0	0	0	0	0	0	0	0	0	0	0	0	0	0	0	0	0	0	0	0	0	0	0	0	0	0
AC007679.3	2	206854309..206865582	ENSG00000225610	0	0	0	0	0	0	0	0	0	0	0	0	0	0	0	0	0	0	0	0	0	0	4	0	0	4	0	1	0	0	0	0	0	0	0	0	0	0	0	0	0	0	0	0	0	0
AC007679.4	2	206905156..206905569	ENSG00000237041	0	0	0	0	0	0	0	0	0	0	0	0	0	0	0	0	0	0	0	0	0	1	0	0	0	0	0	0	0	0	0	0	0	0	0	0	0	0	0	0	0	0	0	0	0	0
AC007680.2	2	complement(51429219..51448902)	ENSG00000237374	0	0	0	0	0	0	0	0	0	0	0	0	0	0	0	0	0	0	0	0	0	0	0	0	0	0	0	0	0	0	0	0	0	0	0	0	0	0	0	0	0	0	0	0	0	0
AC007682.1	2	51259739..52635055	ENSG00000231918	0	0	0	0	0	0	0	0	0	0	0	0	0	0	0	0	0	0	0	0	0	2	0	0	0	0	0	0	0	0	0	0	0	0	0	0	0	0	0	0	0	0	0	0	0	0
AC007682.2	2	complement(51170430..51170524)	ENSG00000216011	0	0	0	0	0	0	0	0	0	0	0	0	0	0	0	0	0	0	0	0	0	0	0	0	0	0	0	0	0	0	0	0	0	0	0	0	0	0	0	0	0	0	0	0	0	0
AC007682.3	2	51188383..51188471	ENSG00000272385	0	0	0	0	0	0	0	0	0	0	0	0	0	0	0	0	0	0	0	0	0	0	0	0	0	0	0	0	0	0	0	0	0	0	0	0	0	0	0	0	0	0	0	0	0	0
AC007690.1	3	186650337..186652182	ENSG00000203632	1	6	5	5	1	10	1	0	0	0	6	1	1	0	1	8	6	26	2	0	0	1	0	3	7	4	2	0	0	0	1	0	1	0	1	3	0	0	0	1	0	0	0	2	0	2
AC007731.1	22	complement(20837512..20837603)	ENSG00000265300	0	0	0	0	0	0	0	0	0	0	0	0	0	0	0	0	0	0	0	0	0	0	0	0	0	0	0	0	0	0	0	0	0	0	0	0	0	0	0	0	0	0	0	0	0	0
AC007740.1	2	163625446..163654482	ENSG00000237750	0	0	0	0	0	0	0	0	0	0	0	0	0	0	0	0	0	0	0	0	0	0	0	0	0	0	0	0	0	0	0	0	0	0	0	0	0	0	0	0	0	0	0	0	0	0
AC007742.3	Y	19838632..19838960	ENSG00000225896	0	0	0	0	0	0	0	0	0	0	0	0	0	0	0	0	0	0	0	0	0	0	0	0	0	0	0	0	0	0	0	0	0	0	0	0	0	0	0	0	0	0	0	0	0	0
AC007742.7	Y	complement(19880862..19889280)	ENSG00000250868	0	0	0	0	0	0	0	0	0	0	0	0	0	0	0	0	0	0	0	0	0	0	0	0	0	0	0	0	0	0	0	0	0	0	0	0	0	0	0	0	0	0	0	0	0	0
AC007743.1	2	complement(56400669..56412905)	ENSG00000233251	19	24	26	9	12	7	7	4	2	3	14	2	1	9	4	10	15	32	18	2	2	14	16	17	36	45	10	40	29	2	0	0	0	4	3	3	1	7	9	1	0	1	1	1	64	3
AC007750.5	2	163016272..163029426	ENSG00000236841	0	0	0	0	0	0	0	0	0	0	0	0	1	0	0	0	0	0	0	0	0	0	0	0	0	0	3	0	0	0	0	0	0	0	0	0	0	0	0	0	0	0	0	0	0	0
AC007773.1	19	complement(32868188..32868273)	ENSG00000263960	0	0	0	0	0	0	0	0	0	0	0	0	0	0	0	0	0	0	0	0	0	0	0	0	0	0	0	0	0	0	0	0	0	0	0	0	0	0	0	0	0	0	0	0	0	0
AC007773.2	19	complement(32880956..32896466)	ENSG00000267213	6	0	5	14	1	1	7	1	2	2	2	2	0	0	0	3	2	5	1	0	7	4	6	7	2	11	1	6	4	0	3	15	3	1	4	4	4	2	2	4	1	3	0	5	0	5
AC007773.3	19	32895915..32896466	ENSG00000269093	0	0	0	0	0	0	0	0	0	0	0	0	0	0	0	0	0	0	0	0	0	0	0	0	0	0	0	0	0	0	0	0	0	0	0	0	0	0	0	0	0	0	3	0	0	0
AC007787.2	19	complement(13180610..13182188)	ENSG00000267610	0	0	0	0	0	0	0	0	0	0	0	0	0	0	0	1	0	0	0	0	0	0	0	0	0	0	0	0	0	0	0	0	0	0	0	0	0	0	0	0	0	0	0	0	0	0
AC007790.4	7	complement(133417246..133418348)	ENSG00000226205	0	0	0	0	0	0	0	0	0	0	0	0	0	0	0	0	0	0	0	0	0	0	0	0	0	0	0	0	0	0	0	0	0	0	0	0	0	0	0	0	0	0	0	0	0	0
AC007795.1	19	29360703..29370077	ENSG00000267617	0	0	0	0	0	0	0	0	0	0	0	0	0	0	0	0	0	0	0	0	0	0	0	0	0	0	0	0	0	0	0	0	0	0	0	0	0	0	0	0	0	0	0	0	0	0
AC007796.1	19	31839787..31908700	ENSG00000267662	0	0	0	0	0	0	0	0	0	0	0	0	0	0	0	0	0	0	0	0	0	0	0	0	0	0	0	0	0	0	0	0	0	0	0	0	0	0	0	0	0	0	0	0	0	0
AC007842.1	19	complement(40497851..40497946)	ENSG00000221233	0	0	0	0	0	0	0	0	0	0	0	0	0	0	0	0	0	0	0	0	0	0	0	0	0	0	0	0	0	0	0	0	0	0	0	0	0	0	0	0	0	0	0	0	0	0
AC007875.2	7	97535741..97536134	ENSG00000231859	0	0	0	0	0	0	0	0	0	0	0	0	0	0	0	0	0	0	0	0	0	0	0	0	0	0	0	0	0	0	0	0	0	0	0	0	0	0	0	0	0	0	0	0	0	0
AC007875.3	7	97512594..97513107	ENSG00000235982	0	0	0	0	0	0	0	0	0	0	0	0	0	0	0	0	0	2	0	0	0	0	0	0	0	0	0	0	0	0	0	0	0	0	0	0	0	0	0	0	0	0	0	0	0	0
AC007879.1	2	208038358..208087514	ENSG00000224342	0	0	0	0	0	0	0	0	0	0	0	0	0	0	0	0	0	0	0	0	0	0	0	0	0	0	0	0	0	0	0	0	0	0	0	0	0	0	0	0	0	0	0	0	0	0
AC007879.2	2	complement(208051441..208100790)	ENSG00000234902	0	7	0	0	3	2	3	0	0	0	5	0	0	0	0	3	0	0	0	0	0	0	0	0	3	1	0	0	0	8	0	0	0	0	0	0	1	3	0	0	0	0	0	0	0	0
AC007879.3	2	complement(208100023..208102599)	ENSG00000240440	0	0	0	0	0	0	0	0	0	0	0	0	0	0	0	0	0	0	0	0	0	0	0	0	0	0	0	0	0	0	0	0	0	0	0	0	0	0	0	0	0	0	0	0	0	0
AC007879.4	2	208091673..208093032	ENSG00000225916	0	0	0	0	0	0	0	0	0	0	0	0	0	0	0	0	0	0	0	0	0	0	0	0	0	0	0	0	0	1	0	0	0	0	0	0	0	0	0	0	0	0	0	0	0	0
AC007879.5	2	complement(208104588..208394519)	ENSG00000223725	2	0	6	0	0	3	2	1	6	0	1	3	0	0	3	3	0	1	6	0	1	1	0	1	1	4	2	1	2	0	0	0	0	0	8	0	1	0	1	1	2	0	2	0	0	0
AC007879.6	2	208125169..208135414	ENSG00000225064	0	0	0	0	0	0	0	0	0	0	0	0	0	0	0	0	0	0	0	0	0	0	0	0	0	0	0	0	0	0	0	0	0	0	0	0	0	0	0	0	0	0	0	0	0	0
AC007879.7	2	208104374..208110611	ENSG00000229647	13	1	7	1	1	0	5	5	0	24	1	10	12	5	10	4	1	8	8	0	22	0	0	0	0	0	0	0	0	0	14	22	26	4	5	10	1	5	5	15	10	31	7	8	0	5
AC007880.1	2	complement(65073264..65090760)	ENSG00000234572	0	0	0	3	0	0	0	0	0	0	0	0	0	1	0	0	0	3	0	0	2	0	0	0	0	1	0	0	0	0	0	0	0	6	0	0	0	0	0	0	0	0	1	0	0	0
AC007881.1	2	71352653..71352722	ENSG00000264051	0	0	0	0	0	0	0	0	0	0	0	0	0	0	0	0	0	0	0	0	0	0	0	0	0	0	0	0	0	0	0	0	0	0	0	0	0	0	0	0	0	0	0	0	0	0
AC007881.2	2	71266437..71266490	ENSG00000264382	0	0	0	0	0	0	0	0	0	0	0	0	0	0	0	0	0	0	0	0	0	0	0	0	0	0	0	0	0	0	0	0	0	0	0	0	0	0	0	0	0	0	0	0	0	0
AC007881.4	2	71405717..71405903	ENSG00000233870	0	2	2	0	1	0	1	1	0	0	0	0	0	1	1	0	0	0	1	0	1	0	0	0	0	0	0	0	0	0	0	1	0	1	2	0	0	3	0	0	4	1	0	3	0	0
AC007899.3	2	37375673..37376447	ENSG00000224891	0	0	0	0	0	0	0	0	0	0	0	0	0	0	0	0	0	0	0	0	0	0	0	0	0	0	0	0	0	0	0	0	0	0	0	0	0	0	0	1	0	0	0	0	0	0
AC007919.1	3	complement(172389349..172389429)	ENSG00000264711	0	0	0	0	0	0	0	0	0	0	0	0	0	0	0	0	0	0	0	0	0	0	0	0	0	0	0	0	0	0	0	0	0	0	0	0	0	0	0	0	0	0	0	0	0	0
AC007919.18	3	172240018..172240234	ENSG00000224611	0	0	0	0	0	0	0	0	0	0	0	0	0	0	0	0	0	0	0	0	0	0	0	0	0	0	0	0	0	0	0	0	0	0	0	0	0	0	0	0	0	0	0	0	0	0
AC007919.19	3	172398504..172399014	ENSG00000231384	0	0	0	0	0	0	0	0	0	0	0	0	0	0	0	0	0	0	0	0	0	0	0	0	0	0	0	0	0	0	0	0	0	0	0	0	0	0	0	0	0	0	0	0	0	0
AC007919.2	3	172361483..172361740	ENSG00000269496	0	0	0	0	0	0	0	0	0	0	0	0	0	0	0	0	0	0	0	0	0	0	0	0	0	0	0	0	0	0	0	0	0	0	1	0	0	0	0	0	0	0	0	0	0	0
AC007948.1	18	complement(62773109..62792946)	ENSG00000263863	0	0	0	0	0	0	0	0	0	0	0	0	0	0	0	0	0	0	0	0	0	0	0	0	0	0	0	0	0	0	0	0	0	0	0	0	0	0	0	0	0	0	0	0	0	0
AC007950.1	15	complement(63748493..63761550)	ENSG00000259268	0	0	0	0	1	0	0	0	0	0	0	0	0	0	0	0	0	0	0	0	0	0	2	0	1	0	0	0	2	0	0	0	0	0	0	0	0	0	0	0	0	0	0	0	0	0
AC007952.1	17	complement(19041448..19041895)	ENSG00000214844	0	0	0	0	0	0	0	0	0	0	0	0	0	0	0	0	0	0	0	0	0	0	0	0	0	0	0	0	0	0	0	0	0	0	0	0	0	0	0	0	0	0	0	0	0	0
AC007952.4	17	complement(19067522..19077749)	ENSG00000266311	0	0	0	1	0	0	0	0	0	0	0	0	0	0	0	1	0	0	1	0	0	1	0	0	0	2	1	0	2	0	0	1	0	2	0	1	0	0	0	0	0	0	0	0	0	0
AC007952.5	17	18996287..19000150	ENSG00000228157	0	2	0	0	0	0	0	0	0	3	0	0	0	0	1	0	0	2	0	0	0	0	0	0	0	0	0	2	0	0	0	0	0	0	0	0	0	0	0	0	0	0	3	0	0	0
AC007952.6	17	complement(19059040..19062424)	ENSG00000197665	1	3	2	1	2	0	0	1	0	3	3	0	0	0	0	1	1	5	4	0	0	2	4	0	4	0	2	1	0	1	5	0	2	0	0	8	2	0	0	0	1	4	1	0	0	0
AC007956.1	14	complement(75158879..75179800)	ENSG00000214670	0	0	0	0	0	0	0	0	0	0	0	0	0	0	0	0	0	0	0	5	0	0	0	0	0	0	0	0	0	0	0	1	0	0	5	8	0	0	0	0	0	5	0	0	0	0
AC007965.1	Y	complement(28111776..28114889)	ENSG00000269393	0	0	0	0	0	0	0	0	0	0	0	0	0	0	0	0	0	0	0	0	0	0	0	0	0	0	0	0	0	0	0	0	0	0	0	0	0	0	0	0	0	0	0	0	0	0
AC007966.1	2	complement(186584601..186605206)	ENSG00000226747	0	5	0	0	0	4	2	0	2	1	0	0	0	0	0	3	0	0	0	0	0	0	12	0	0	3	0	3	0	0	0	0	0	0	0	0	0	0	0	0	0	0	0	0	0	0
AC007967.2	Y	complement(8769244..8771317)	ENSG00000228207	0	0	0	0	0	0	0	0	0	0	0	0	0	0	0	0	0	0	0	0	0	0	0	0	0	0	0	0	0	0	0	0	0	0	0	0	0	0	0	0	0	0	0	0	0	0
AC007967.3	Y	8774265..8784114	ENSG00000173357	0	0	0	0	0	0	0	0	0	0	0	0	0	0	0	0	0	0	0	0	0	0	0	0	0	0	0	0	0	0	0	0	0	0	0	0	0	0	0	0	0	0	0	0	0	0
AC007967.4	Y	complement(8839792..8842136)	ENSG00000230025	0	0	0	0	0	0	0	0	0	0	0	0	0	0	0	0	0	0	0	0	0	0	0	0	0	0	0	0	0	0	0	0	0	0	0	0	0	0	0	0	0	0	0	0	0	0
AC007969.4	2	172349415..172349605	ENSG00000234061	0	0	0	0	0	0	0	0	0	0	0	0	0	0	0	0	0	0	0	0	0	0	0	0	0	0	0	0	0	0	0	0	0	0	0	0	0	0	0	0	0	0	0	0	0	0
AC007969.5	2	complement(172373749..172374232)	ENSG00000233762	2	4	2	0	1	4	0	0	0	0	0	0	0	0	0	0	0	3	5	0	0	0	0	2	2	1	0	2	3	4	1	1	2	1	3	0	0	0	3	1	1	1	0	1	0	0
AC007970.1	2	211189483..211333970	ENSG00000234281	0	0	0	0	0	0	0	0	0	0	0	0	0	0	0	0	0	0	0	0	0	0	0	0	0	0	0	0	0	0	0	0	0	0	0	0	0	0	0	0	0	0	0	0	0	0
AC008045.1	14	79084209..79084318	ENSG00000221178	0	0	0	0	0	0	0	0	0	0	0	0	0	0	0	0	0	0	0	0	0	0	0	0	0	0	0	0	0	0	0	0	0	0	0	0	0	0	0	0	0	0	0	0	0	0
AC008060.5	7	155302978..155311318	ENSG00000227365	0	0	0	0	0	0	0	0	0	0	0	0	0	0	0	0	0	0	0	0	0	0	0	0	0	0	0	0	0	0	0	0	0	0	0	0	0	0	0	0	0	0	0	0	0	0
AC008060.7	7	155174771..155189051	ENSG00000218672	0	0	0	0	0	0	0	0	0	0	0	0	0	0	0	0	0	0	0	0	0	0	0	0	0	0	0	0	0	0	0	0	0	0	0	0	0	0	0	0	0	0	0	0	0	0
AC008060.8	7	complement(155213901..155249794)	ENSG00000236544	0	0	0	0	0	0	0	0	0	0	0	0	0	0	0	0	0	0	0	0	0	0	0	0	0	0	0	0	0	0	0	0	0	0	0	0	0	0	0	0	0	0	0	0	0	0
AC008063.2	2	162929766..162931679	ENSG00000230918	1	0	0	0	0	0	2	0	1	0	0	0	0	0	0	3	0	2	0	0	0	2	3	0	2	0	0	0	0	0	0	0	0	0	0	0	0	0	0	0	0	0	0	0	0	0
AC008063.3	2	162949939..162951364	ENSG00000233397	0	0	0	0	0	0	0	0	0	0	0	0	0	0	0	0	0	0	0	0	0	0	0	0	0	0	0	0	0	0	0	0	1	0	0	0	0	0	0	0	0	0	0	0	0	0
AC008064.1	2	complement(53878538..53878610)	ENSG00000264740	0	0	0	0	0	0	0	0	0	0	0	0	0	0	0	0	0	0	0	0	0	0	0	0	0	0	0	0	0	0	0	0	0	0	0	0	0	0	0	0	0	0	0	0	0	0
AC008065.1	2	complement(172231441..172231788)	ENSG00000224553	0	0	0	0	0	0	0	0	0	0	1	0	0	0	0	0	0	0	0	0	0	0	0	0	0	0	0	0	0	0	0	0	0	0	0	0	0	0	0	0	0	0	0	0	0	0
AC008067.2	2	complement(80802238..80845902)	ENSG00000237031	0	0	0	0	0	0	0	0	0	0	0	0	0	0	0	0	0	0	0	0	0	0	0	0	0	0	0	0	0	0	0	0	0	0	0	0	0	0	0	0	0	0	0	0	0	0
AC008069.1	2	16909391..16948822	ENSG00000223536	0	0	0	0	0	0	0	0	0	0	0	0	0	0	0	0	0	0	0	0	0	0	0	0	0	0	0	0	0	0	0	0	0	0	0	0	0	0	0	0	0	0	0	0	0	0
AC008069.2	2	complement(17035087..17036551)	ENSG00000224604	0	0	0	0	0	0	0	3	0	0	0	0	0	0	0	0	0	0	0	0	1	0	0	0	0	0	0	0	0	0	2	0	0	0	0	3	0	1	0	0	0	0	0	0	0	0
AC008072.1	2	225159647..225160470	ENSG00000228681	0	0	0	0	0	0	0	0	0	0	0	0	0	0	0	0	0	0	0	0	0	0	0	0	0	0	0	0	0	0	0	0	0	0	0	0	0	0	0	0	0	0	0	0	0	0
AC008073.7	2	complement(24388753..24397874)	ENSG00000232642	0	0	0	0	0	0	0	0	0	0	0	0	0	0	0	0	0	0	0	0	0	0	0	0	0	0	0	0	0	0	0	0	0	0	0	0	0	0	0	0	0	0	0	0	0	0
AC008073.9	2	complement(24422708..24424567)	ENSG00000223754	0	0	0	0	0	0	0	0	0	0	0	0	0	0	0	0	0	0	0	0	0	0	0	0	0	0	0	0	0	0	0	0	0	0	0	0	0	0	0	0	0	0	0	0	0	0
AC008074.3	2	complement(64622354..64680932)	ENSG00000223935	3	0	2	3	6	2	3	0	1	1	4	1	3	7	0	0	0	8	1	1	7	0	0	2	10	2	0	2	1	3	1	2	6	0	1	0	0	3	6	1	3	5	1	4	0	0
AC008074.4	2	64713487..64728038	ENSG00000223863	1	2	5	0	0	0	2	4	0	6	0	7	9	3	5	0	1	1	5	11	4	0	0	0	0	2	0	0	0	0	5	1	6	13	6	8	2	16	2	4	22	26	0	14	0	7
AC008074.5	2	64677230..64677658	ENSG00000237217	0	0	0	0	0	0	0	0	0	0	0	0	0	0	0	0	0	0	0	0	0	0	0	0	0	0	0	0	0	0	0	0	0	0	0	0	0	0	0	0	0	0	0	0	0	0
AC008079.9	22	complement(18660805..18688682)	ENSG00000187979	0	0	0	0	0	0	0	0	0	0	0	0	0	0	0	0	0	0	0	0	0	0	0	0	0	0	0	0	0	0	0	0	0	0	0	0	0	0	0	0	0	0	0	0	0	0
AC008085.1	7	complement(131537439..131537533)	ENSG00000252811	0	0	0	0	0	0	0	0	0	0	0	0	0	0	0	0	0	0	0	0	0	0	0	0	0	0	0	0	0	0	0	0	0	0	0	0	0	0	0	0	0	0	0	0	0	0
AC008088.4	17	complement(20433355..20434194)	ENSG00000260907	0	0	2	3	0	0	0	5	0	1	0	1	0	0	6	0	1	2	0	3	1	1	0	0	1	0	0	0	0	0	7	3	2	0	2	3	0	0	0	1	1	0	0	3	0	5
AC008122.1	2	190749490..190749579	ENSG00000238641	0	0	0	0	0	0	0	0	0	0	0	0	0	0	0	0	0	0	0	0	0	0	0	0	0	0	0	0	0	0	0	0	0	0	0	0	0	0	0	0	0	0	0	0	0	0
AC008132.1	22	18721427..18745407	ENSG00000182824	0	0	0	0	0	0	0	0	0	0	0	0	0	0	0	0	0	0	0	0	0	0	0	0	0	0	0	0	0	0	0	0	0	0	0	0	0	0	0	0	0	0	0	0	0	0
AC008132.12	22	18821207..18821951	ENSG00000234764	0	0	0	0	0	0	0	0	0	0	0	0	0	0	0	0	0	0	0	0	0	0	0	0	0	0	0	0	0	0	0	0	0	0	0	0	0	0	0	0	0	0	0	0	0	0
AC008132.13	22	18834324..18848562	ENSG00000161103	0	0	0	0	1	0	0	0	0	6	0	0	0	0	0	1	0	0	0	0	0	0	0	0	0	0	0	0	0	0	0	0	0	0	0	0	0	0	0	0	0	0	0	0	0	1
AC008132.14	22	complement(18781927..18782317)	ENSG00000239989	0	0	0	0	0	0	1	0	0	0	0	0	0	0	0	1	0	0	1	0	0	0	0	0	0	5	0	0	0	3	2	0	0	0	0	0	0	0	0	0	0	0	0	0	0	0
AC008147.1	12	complement(50683977..50684073)	ENSG00000203432	0	0	0	0	0	0	0	0	0	0	0	0	0	0	0	0	0	0	0	0	0	0	0	0	0	0	0	0	0	0	0	0	0	0	0	0	0	0	0	0	0	0	0	0	0	0
AC008147.2	12	complement(50678449..50678545)	ENSG00000203433	0	0	0	0	0	0	0	0	0	0	0	0	0	0	0	0	0	0	0	0	0	0	0	0	0	0	0	0	0	0	0	0	0	0	0	0	0	0	0	0	0	0	0	0	0	0
AC008154.4	7	133969252..133970807	ENSG00000231098	0	0	0	0	0	0	0	0	0	0	0	0	0	0	0	0	0	0	0	0	0	0	0	0	0	0	0	0	0	0	0	0	0	0	0	0	0	0	0	0	0	0	0	0	0	0
AC008154.5	7	complement(134030823..134035543)	ENSG00000229177	0	0	0	0	0	0	0	0	0	0	0	0	0	0	0	1	0	0	0	0	0	0	0	0	0	0	0	0	0	4	0	0	0	0	0	0	0	0	0	0	0	0	0	0	0	0
AC008155.1	7	complement(138088940..138089268)	ENSG00000213237	0	0	0	0	0	0	0	0	0	0	0	0	0	0	0	0	0	0	0	0	0	0	0	0	0	0	0	0	0	0	0	0	0	0	0	0	0	0	0	0	0	0	0	0	0	0
AC008155.2	7	complement(137982833..137983229)	ENSG00000213238	0	0	0	0	0	0	0	0	0	0	0	0	0	0	0	0	0	0	0	0	0	0	0	0	0	0	0	0	0	0	0	0	0	0	0	0	0	0	0	0	0	0	0	0	0	0
AC008163.4	7	complement(81157719..81191099)	ENSG00000234113	0	0	0	0	0	0	0	0	0	0	0	0	0	0	0	0	0	0	0	0	0	0	0	0	0	0	0	0	0	0	0	0	0	0	0	0	0	0	0	0	0	0	0	0	0	0
AC008163.6	7	complement(81092352..81092929)	ENSG00000232968	0	0	0	0	0	0	0	0	0	0	0	0	0	0	0	0	0	0	0	0	0	0	0	0	0	0	0	0	0	0	0	0	0	0	0	0	0	0	0	0	0	0	0	0	0	0
AC008166.1	2	complement(155002618..155002720)	ENSG00000266512	0	0	0	0	0	0	0	0	0	0	0	0	0	0	0	0	0	0	0	0	0	0	0	0	0	0	0	0	0	0	0	0	0	0	0	0	0	0	0	0	0	0	0	0	0	0
AC008171.1	2	complement(206118028..206118227)	ENSG00000223890	0	0	0	0	0	0	0	0	0	0	0	0	0	0	0	0	0	0	0	0	0	0	0	0	0	0	0	0	0	0	0	0	0	0	0	0	0	0	0	0	0	0	0	0	0	0
AC008173.1	2	56977435..56977698	ENSG00000231570	0	0	0	0	0	0	0	0	0	0	0	0	0	0	0	0	0	0	0	0	0	0	0	0	0	0	0	0	0	0	0	0	0	0	0	0	0	0	0	0	0	0	0	0	0	0
AC008174.3	2	complement(186648418..186664878)	ENSG00000231646	0	0	0	0	0	0	1	0	1	1	0	2	0	0	0	0	0	0	0	0	0	2	2	0	0	3	0	0	0	0	0	0	0	0	0	0	2	0	0	0	0	0	0	0	0	0
AC008175.1	Y	24585087..24631739	ENSG00000235059	0	0	0	0	0	0	0	0	0	0	0	0	0	0	0	0	0	0	0	0	0	0	0	0	0	0	0	0	0	0	0	0	0	0	0	0	0	0	0	0	0	0	0	0	0	0
AC008264.4	7	131204896..131205262	ENSG00000224545	0	0	0	0	0	0	0	0	0	0	0	0	0	0	0	0	0	0	0	0	0	0	0	0	0	0	0	0	1	0	1	0	0	0	0	0	0	0	0	0	0	0	0	0	0	0
AC008265.2	7	138125435..138126983	ENSG00000214815	0	0	0	0	0	0	0	0	0	0	0	0	0	0	0	0	0	0	0	0	0	0	0	0	0	0	0	0	0	0	0	0	0	0	0	0	0	0	0	0	0	0	0	0	0	0
AC008267.1	7	65939543..65940709	ENSG00000267941	1	0	0	0	0	0	2	0	0	0	0	0	0	0	0	0	0	0	0	0	0	0	0	0	0	0	0	0	0	0	0	0	0	0	0	0	0	0	0	0	0	0	0	0	0	0
AC008268.1	2	96331832..96334463	ENSG00000235584	0	3	0	6	0	0	0	0	0	0	69	0	0	0	0	99	8	0	67	0	0	0	0	64	0	76	1	0	0	148	0	0	0	0	0	0	0	0	0	0	0	0	0	0	0	0
AC008268.2	2	96455402..96465914	ENSG00000237510	0	1	8	1	3	17	2	1	9	2	4	2	1	3	3	2	54	0	6	0	14	0	4	0	0	7	5	6	0	0	0	0	0	13	12	2	4	0	0	1	0	9	0	3	0	0
AC008269.2	2	207731519..207733013	ENSG00000229321	0	0	0	2	2	0	0	0	0	0	0	0	0	0	0	0	0	0	0	0	0	0	0	0	0	0	0	0	0	0	0	0	0	0	0	0	0	0	0	0	0	0	0	0	93	1
AC008271.1	2	15830906..15884463	ENSG00000231031	0	0	0	0	0	0	0	0	0	0	0	0	0	0	0	0	0	0	0	0	0	0	0	0	0	0	0	0	0	0	0	0	0	0	0	0	0	0	0	0	0	0	0	0	0	0
AC008277.1	2	160242878..160261147	ENSG00000223642	0	0	0	0	0	0	0	0	0	0	0	0	0	0	0	0	0	0	0	0	0	0	0	0	0	0	0	0	0	0	0	0	0	0	0	0	0	0	0	0	0	0	0	0	0	0
AC008278.2	2	15704294..15713992	ENSG00000234022	0	0	0	0	0	0	0	0	0	0	0	0	0	0	0	0	0	0	0	0	0	0	0	0	2	0	0	0	0	0	0	0	0	0	0	0	0	0	0	0	0	0	0	0	0	0
AC008278.3	2	complement(15808808..15820608)	ENSG00000224194	0	0	0	0	0	0	0	0	0	0	0	0	0	0	0	0	0	0	0	0	0	0	0	0	0	0	0	0	0	0	0	0	0	0	0	0	0	0	0	0	0	0	0	0	0	0
AC008280.1	2	complement(54256689..54257819)	ENSG00000235937	0	0	0	0	0	0	0	0	0	0	0	0	0	0	0	0	0	0	0	0	0	0	0	0	0	0	0	0	0	0	0	0	0	0	0	0	0	0	0	0	0	0	0	0	0	0
AC008280.3	2	complement(54307111..54307417)	ENSG00000241114	0	0	0	0	0	0	0	0	0	0	0	0	0	0	0	0	0	0	0	0	0	0	0	0	0	0	0	0	0	0	0	0	0	0	0	0	0	0	0	0	0	0	0	0	0	0
AC008281.1	2	complement(220768772..220769610)	ENSG00000228909	0	0	0	0	0	0	0	0	0	0	0	0	0	0	0	0	0	0	0	0	0	0	0	0	0	0	0	0	0	0	0	0	0	0	0	0	0	0	0	0	0	0	0	0	0	0
AC008372.1	14	complement(78227711..78228033)	ENSG00000268208	0	0	0	0	0	0	0	0	0	0	0	0	0	0	0	0	0	0	0	0	0	0	0	0	0	0	0	0	0	0	0	0	0	0	0	0	0	0	0	0	0	0	0	0	0	0
AC008387.1	5	72894203..72896845	ENSG00000268217	0	0	0	0	0	0	0	0	0	0	0	0	0	0	0	0	0	0	0	0	0	0	0	0	0	0	0	0	0	0	0	0	0	0	0	0	0	0	0	0	0	0	0	0	0	0
AC008391.1	5	complement(55752865..55752965)	ENSG00000265665	0	0	0	0	0	0	0	0	0	0	0	0	0	0	0	0	0	0	0	0	0	0	0	0	0	0	0	0	0	0	0	0	0	0	0	0	0	0	0	0	0	0	0	0	0	0
AC008394.1	5	complement(86512423..86534822)	ENSG00000233828	0	0	0	0	0	0	0	0	0	0	0	0	0	0	0	0	0	0	0	0	0	0	0	1	0	0	0	0	0	0	0	0	0	0	0	0	0	0	0	0	0	0	0	0	0	0
AC008397.1	19	complement(18520504..18520592)	ENSG00000221167	0	0	0	0	0	0	0	0	0	0	0	0	0	0	0	0	0	0	0	0	0	0	0	0	0	0	0	0	0	0	0	0	0	0	0	0	0	0	0	0	0	0	0	0	0	0
AC008410.1	5	complement(154404274..154404360)	ENSG00000221131	0	0	0	0	0	0	0	0	0	0	0	0	0	0	0	0	0	0	0	0	0	0	0	0	0	0	0	0	0	0	0	0	0	0	0	0	0	0	0	0	0	0	0	0	0	0
AC008427.2	5	complement(149311577..149312231)	ENSG00000251583	0	0	0	0	0	0	2	0	1	0	0	0	0	0	0	0	0	0	0	0	0	0	4	0	5	0	2	3	1	0	0	0	0	0	0	0	0	0	0	0	0	0	0	0	0	0
AC008440.10	19	54368017..54369394	ENSG00000232324	0	0	0	0	1	0	0	0	0	0	0	0	0	0	0	0	0	2	0	0	0	0	0	0	0	0	0	0	0	0	0	0	0	0	0	0	0	0	0	0	0	0	0	0	0	0
AC008440.5	19	complement(54377880..54379303)	ENSG00000232220	0	0	0	0	0	0	0	0	0	0	0	0	0	0	0	0	0	0	0	0	0	0	0	0	0	1	0	1	0	0	0	0	0	0	0	0	0	0	0	0	0	0	0	0	0	0
AC008443.1	5	180682720..180684578	ENSG00000268397	57	37	61	93	102	87	57	53	68	53	75	42	22	60	29	66	41	77	23	60	69	63	157	78	145	176	25	72	118	63	67	41	90	33	54	50	16	26	36	15	7	58	27	24	0	49
AC008498.1	5	complement(60411538..60411762)	ENSG00000269267	0	0	0	0	0	0	0	0	0	0	0	0	0	0	0	0	0	0	0	0	0	0	0	0	0	0	0	0	0	0	0	0	0	0	0	0	0	0	0	0	0	0	0	0	0	0
AC008536.1	5	complement(112241335..112241434)	ENSG00000266499	0	0	0	0	0	0	0	0	0	0	0	0	0	0	0	0	0	0	0	0	0	0	0	0	0	0	0	0	0	0	0	0	0	0	0	0	0	0	0	0	0	0	0	0	0	0
AC008555.1	19	complement(35331917..35332118)	ENSG00000203442	0	0	0	0	0	0	0	0	0	0	0	0	0	0	0	0	0	0	0	0	0	0	0	0	0	0	0	0	0	0	0	0	0	0	0	0	0	0	0	0	0	0	0	0	0	0
AC008555.2	19	35343055..35343524	ENSG00000213084	0	0	0	0	0	0	0	0	0	0	0	0	0	0	0	0	0	0	0	0	0	0	0	0	0	0	0	0	0	0	0	0	0	0	0	0	0	0	0	0	0	0	0	0	0	0
AC008565.1	5	120375785..120379727	ENSG00000251135	0	0	0	0	0	0	0	0	0	0	0	0	0	0	0	0	0	0	0	0	0	0	0	0	0	0	0	0	0	0	0	0	0	0	0	0	0	0	0	0	0	0	0	0	0	0
AC008581.1	5	76433792..76433901	ENSG00000222316	0	0	0	0	0	0	0	0	0	0	0	0	0	0	0	0	0	0	0	0	0	0	0	0	0	0	0	0	0	0	0	0	0	0	0	0	0	0	0	0	0	0	0	0	0	0
AC008592.3	5	complement(95170128..95170750)	ENSG00000251000	0	0	0	0	0	0	0	0	0	0	0	0	0	0	0	1	0	0	0	0	0	0	0	0	1	0	0	4	0	0	0	0	0	0	0	0	0	0	0	0	0	0	0	0	0	0
AC008592.4	5	complement(95171647..95188425)	ENSG00000251409	0	0	0	0	0	0	0	0	0	0	0	0	0	0	0	0	0	0	0	0	0	0	0	0	0	0	0	0	0	0	0	0	0	0	0	0	0	0	0	0	0	0	0	0	0	0
AC008592.5	5	95197490..95210223	ENSG00000250362	0	0	0	0	0	0	0	0	0	0	0	0	0	0	0	0	0	0	0	0	0	0	0	0	0	0	0	0	0	0	0	0	0	0	0	0	0	0	0	0	0	0	0	0	0	0
AC008592.7	5	complement(95300703..95322015)	ENSG00000250955	0	0	0	0	0	0	0	0	0	0	0	0	0	0	0	0	0	0	0	0	0	0	0	0	0	0	0	0	0	0	0	0	0	0	0	0	0	0	0	0	0	0	0	0	0	0
AC008592.8	5	95185013..95185559	ENSG00000272021	0	0	0	0	0	0	0	0	0	0	0	0	0	0	0	0	0	0	0	0	0	0	0	0	0	0	0	0	4	0	0	0	0	0	0	0	0	0	0	0	0	0	0	0	0	0
AC008625.1	5	complement(153719592..153719686)	ENSG00000221070	0	0	0	0	0	0	0	0	0	0	0	0	0	0	0	0	0	0	0	0	0	0	0	0	0	0	0	0	0	0	0	0	0	0	0	0	0	0	0	0	0	0	0	0	0	0
AC008671.1	5	171706206..171706319	ENSG00000222732	0	0	0	0	0	0	0	0	0	0	0	0	0	0	0	0	0	0	0	0	0	0	0	0	0	0	0	0	0	0	0	0	0	0	0	0	0	0	0	0	0	0	0	0	0	0
AC008674.1	5	173157081..173157180	ENSG00000263401	0	0	0	0	0	0	0	0	0	0	0	0	0	0	0	0	0	0	0	0	0	0	0	0	0	0	0	0	0	0	0	0	0	0	0	0	0	0	0	0	0	0	0	0	0	0
AC008686.1	19	complement(13890884..13900972)	ENSG00000214109	0	0	0	0	0	0	0	0	0	0	0	0	0	0	0	0	0	0	0	0	0	0	0	0	0	0	0	0	0	0	0	0	0	0	0	0	0	0	0	0	0	0	0	0	0	0
AC008691.1	5	complement(159175240..159188068)	ENSG00000254199	0	0	0	0	0	0	0	0	0	0	0	0	0	0	0	0	0	0	0	0	0	0	0	0	0	0	0	0	0	0	0	0	0	0	0	0	0	0	0	0	0	0	0	0	0	0
AC008694.2	5	complement(157031715..157032645)	ENSG00000254336	0	0	0	0	0	0	0	0	0	0	0	0	0	0	0	0	0	0	0	0	0	0	0	0	0	0	0	0	0	0	0	0	0	0	0	0	0	0	0	0	0	0	0	0	0	0
AC008694.3	5	complement(157109993..157117274)	ENSG00000253798	0	0	0	0	0	0	0	0	0	0	0	0	0	0	0	0	0	0	0	0	0	0	0	0	0	0	0	0	0	0	0	0	0	0	0	0	0	0	0	0	0	0	0	0	0	0
AC008697.1	5	158737941..158789842	ENSG00000249738	0	0	0	0	0	0	0	0	0	1	0	0	0	0	0	0	0	0	0	0	0	0	0	0	1	0	0	0	0	0	0	0	0	0	0	0	0	0	0	0	0	0	0	0	0	1
AC008703.1	5	complement(158875564..158893284)	ENSG00000253298	0	0	0	0	0	0	0	0	0	0	0	0	0	0	0	0	0	0	0	0	0	0	0	0	0	0	0	0	0	0	0	0	0	0	0	0	0	0	0	0	0	0	0	0	0	0
AC008703.2	5	158952946..158953018	ENSG00000266432	0	0	0	0	0	0	0	0	0	0	0	0	0	0	0	0	0	0	0	0	0	0	0	0	0	0	0	0	0	0	0	0	0	0	0	0	0	0	0	0	0	0	0	0	0	0
AC008706.1	5	159556217..159556280	ENSG00000239048	0	0	0	0	0	0	0	0	0	0	0	0	0	0	0	0	0	0	0	0	0	0	0	0	0	0	0	0	0	0	0	0	0	0	0	0	0	0	0	0	0	0	0	0	0	0
AC008731.1	16	complement(24930714..24932325)	ENSG00000256439	35	19	40	32	60	24	26	27	44	26	6	14	11	25	30	13	24	21	6	50	49	26	52	20	12	20	15	22	44	15	17	15	42	15	29	36	15	16	9	7	1	9	14	40	0	35
AC008738.1	19	complement(33790853..33793430)	ENSG00000230259	146	571	441	232	485	607	463	191	589	319	199	399	478	539	590	559	243	519	376	577	1441	165	861	367	505	641	35	244	707	596	445	494	597	373	555	547	396	650	693	359	597	1528	330	691	120	502
AC008738.2	19	33667978..33668061	ENSG00000264355	0	0	0	0	0	0	0	0	0	0	0	0	0	0	0	0	0	0	0	0	0	0	0	0	0	0	0	0	0	0	0	0	0	0	0	0	0	0	0	0	0	0	0	0	0	0
AC008746.10	19	54891093..54891564	ENSG00000237955	0	0	0	0	0	0	0	0	0	0	0	0	0	0	0	0	0	0	0	0	0	1	0	0	1	0	0	0	0	0	0	0	0	0	0	0	0	0	0	0	0	0	0	0	0	0
AC008746.12	19	complement(54949847..54950362)	ENSG00000267838	4	9	4	9	7	5	10	7	1	7	8	0	0	6	5	18	3	3	1	5	11	7	10	2	14	20	1	0	2	9	15	7	4	5	6	3	3	5	3	1	0	3	0	1	0	5
AC008746.3	19	complement(54941832..54945878)	ENSG00000227407	1	0	0	0	2	3	1	0	4	1	0	0	0	2	0	0	2	1	0	1	0	0	0	0	1	0	0	4	4	0	0	0	1	3	0	0	0	0	0	0	0	1	0	0	0	2
AC008746.5	19	54958008..54958225	ENSG00000235681	0	0	0	0	0	0	0	0	0	0	0	0	0	0	0	0	0	0	0	0	0	0	0	0	0	0	0	0	0	0	0	0	0	0	0	0	0	0	0	0	0	0	0	0	0	0
AC008746.9	19	55032906..55033214	ENSG00000213016	0	0	0	0	0	0	0	0	0	0	0	0	0	0	0	0	0	0	0	0	0	0	0	0	0	0	0	0	0	0	0	0	0	0	0	0	0	0	0	0	0	0	0	0	0	0
AC008747.1	19	35051691..35051801	ENSG00000221584	0	0	0	0	0	0	0	0	0	0	0	0	0	0	0	0	0	0	0	0	0	0	0	0	0	0	0	0	0	0	0	0	0	0	0	0	0	0	0	0	0	0	0	0	0	0
AC008752.1	19	9931204..9931281	ENSG00000216102	0	0	0	0	0	0	0	0	0	0	0	0	0	0	0	0	0	0	0	0	0	0	0	0	0	0	0	0	0	0	0	0	0	0	0	0	0	0	0	0	0	0	0	0	0	0
AC008752.2	19	9886685..9886771	ENSG00000265379	0	0	0	0	0	0	0	0	0	0	0	0	0	0	0	0	0	0	0	0	0	0	0	0	0	0	0	0	0	0	0	0	0	0	0	0	0	0	0	0	0	0	0	0	0	0
AC008752.3	19	9962104..9962192	ENSG00000266247	0	0	0	0	0	0	0	0	0	0	0	0	0	0	0	0	0	0	0	0	0	0	0	0	0	0	0	0	0	0	0	0	0	0	0	0	0	0	0	0	0	0	0	0	0	0
AC008753.3	19	54278853..54279136	ENSG00000238150	0	0	0	0	0	0	0	0	0	0	0	0	0	0	0	0	0	0	0	0	0	0	0	0	0	0	0	0	0	0	0	0	0	0	0	0	0	0	0	0	0	0	0	0	0	0
AC008753.4	19	54292036..54292422	ENSG00000269564	0	0	0	0	0	0	0	0	0	0	0	0	0	0	0	0	0	0	0	0	0	0	0	0	0	0	0	0	0	0	0	0	0	0	0	0	0	0	0	0	0	0	0	0	0	0
AC008753.6	19	complement(54357835..54372361)	ENSG00000228323	0	0	0	0	0	0	0	0	0	0	0	0	0	0	0	0	0	0	0	0	0	0	0	0	2	0	0	2	0	0	0	0	0	0	0	0	0	0	0	0	0	0	0	0	0	0
AC008780.1	5	complement(56938722..56938813)	ENSG00000221195	0	0	0	0	0	0	0	0	0	0	0	0	0	0	0	0	0	0	0	0	0	0	0	0	0	0	0	0	0	0	0	0	0	0	0	0	0	0	0	0	0	0	0	0	0	0
AC008781.7	5	140997981..141006048	ENSG00000228737	0	3	6	0	0	6	1	1	3	2	2	0	0	1	2	3	2	8	5	0	8	3	4	3	4	6	9	5	7	9	0	7	1	5	1	5	5	8	0	5	1	6	0	6	56	1
AC008834.1	5	complement(97421964..97496897)	ENSG00000248901	0	0	0	0	0	0	0	0	0	0	0	0	0	0	0	0	0	0	0	0	0	0	0	0	0	0	0	0	0	0	0	0	0	0	0	0	0	0	0	0	0	0	0	0	0	0
AC008834.2	5	97361669..97361843	ENSG00000249101	0	0	0	0	0	0	0	0	0	0	0	0	0	0	0	0	0	0	0	0	0	0	0	0	0	0	0	0	0	0	0	0	0	0	0	0	0	0	0	0	0	0	0	0	0	0
AC008836.1	5	60853110..60853194	ENSG00000223200	0	0	0	0	0	0	0	0	0	0	0	0	0	0	0	0	0	0	0	0	0	0	0	0	0	0	0	0	0	0	0	0	0	0	0	0	0	0	0	0	0	0	0	0	0	0
AC008850.3	5	96278003..96278888	ENSG00000227836	0	0	0	0	1	0	0	4	2	0	0	0	0	0	0	1	0	0	0	1	0	0	0	0	2	0	0	0	0	0	0	0	0	0	0	0	0	1	0	0	0	0	0	0	0	0
AC008865.1	5	96371586..96373214	ENSG00000213702	0	0	0	0	0	0	0	0	0	0	2	0	0	0	0	0	0	0	0	154	345	0	31	40	27	0	0	43	54	270	0	69	0	0	0	0	0	0	0	0	0	31	0	0	451	0
AC008869.1	5	complement(37802073..37802167)	ENSG00000238335	0	0	0	0	0	0	0	0	0	0	0	0	0	0	0	0	0	0	0	0	0	0	0	0	0	0	0	0	0	0	0	0	0	0	0	0	0	0	0	0	0	0	0	0	0	0
AC008914.1	5	complement(55224468..55224569)	ENSG00000268280	0	0	0	0	0	0	0	0	0	0	0	0	0	0	0	0	0	0	0	0	0	0	0	0	0	0	0	0	0	0	0	0	0	0	0	0	0	0	0	0	0	0	0	0	0	0
AC008937.2	5	complement(56137843..56157991)	ENSG00000237705	0	0	0	0	0	0	0	0	0	0	0	0	0	0	0	0	0	0	0	0	0	0	0	0	0	0	0	0	0	0	0	0	0	0	0	0	0	0	0	0	0	0	0	0	0	0
AC008937.3	5	complement(56195868..56206541)	ENSG00000225230	0	0	0	0	0	0	0	0	0	0	0	0	0	0	0	0	0	0	0	0	0	0	0	0	0	0	0	0	0	0	0	0	0	0	0	0	0	0	0	0	0	0	0	0	0	0
AC008938.1	16	24450309..24450408	ENSG00000264465	0	0	0	0	0	0	0	0	0	0	0	0	0	0	0	0	0	0	0	0	0	0	0	0	0	0	0	0	0	0	0	0	0	0	0	0	0	0	0	0	0	0	0	0	0	0
AC008940.1	5	56066626..56068130	ENSG00000228650	0	0	0	0	0	0	0	0	0	0	0	0	0	0	0	0	0	0	0	0	0	0	0	0	0	0	0	0	0	0	0	0	0	0	0	0	0	0	0	0	0	0	0	0	0	0
AC008948.1	5	101569696..101571279	ENSG00000268424	0	0	0	0	0	0	0	0	0	1	0	0	0	0	0	0	0	0	0	0	0	0	0	0	0	0	0	0	0	0	0	0	0	0	0	0	0	0	0	0	0	0	0	0	0	0
AC008949.1	5	complement(32379513..32379573)	ENSG00000222961	0	0	0	0	0	0	0	0	0	0	0	0	0	0	0	0	0	0	0	0	0	0	0	0	0	0	0	0	0	0	0	0	0	0	0	0	0	0	0	0	0	0	0	0	0	0
AC008964.1	5	39105358..39107350	ENSG00000269215	0	0	0	2	0	1	0	1	0	2	3	0	0	0	0	1	0	1	0	0	1	0	1	1	1	0	1	0	0	1	2	0	2	0	1	0	1	1	0	0	0	0	0	2	0	0
AC008967.1	5	110891593..110891678	ENSG00000221310	0	0	0	0	0	0	0	0	0	0	0	0	0	0	0	0	0	0	0	0	0	0	0	0	0	0	0	0	0	0	0	0	0	0	0	0	0	0	0	0	0	0	0	0	0	0
AC008982.2	19	complement(39335369..39336139)	ENSG00000269688	0	0	1	0	1	5	2	2	0	0	0	0	0	1	2	1	2	0	0	0	0	1	0	0	0	9	0	1	0	0	3	0	0	0	4	0	0	0	0	2	0	2	0	4	0	0
AC008984.2	19	complement(54820182..54848439)	ENSG00000248166	1	0	0	0	0	0	0	0	0	0	0	0	0	0	0	0	0	0	0	0	0	0	0	0	0	0	0	2	0	0	0	0	0	0	0	0	0	0	0	0	0	0	0	0	0	0
AC008984.5	19	complement(54808714..54809423)	ENSG00000251431	0	0	0	0	0	0	0	0	0	0	0	0	0	0	0	0	0	0	0	0	0	0	0	0	0	0	0	0	0	0	0	0	0	0	0	0	0	0	0	0	0	0	0	0	0	0
AC008984.6	19	complement(54839544..54842706)	ENSG00000250507	0	0	0	0	0	0	0	0	0	0	0	0	0	0	0	0	0	0	0	0	0	0	0	0	0	0	0	0	0	0	0	0	0	0	0	0	0	0	0	0	0	0	0	0	0	0
AC008984.7	19	complement(54813047..54817309)	ENSG00000234436	0	0	0	0	0	0	0	0	0	0	0	0	0	0	0	0	0	0	0	0	0	0	0	0	0	0	0	0	0	0	0	0	0	0	0	0	0	0	0	0	0	0	0	0	0	0
AC008991.1	19	29383838..29386856	ENSG00000267683	0	4	0	0	0	0	0	0	0	0	0	0	0	0	0	1	0	0	0	0	0	0	0	0	0	0	0	0	0	2	0	0	0	0	0	0	0	0	0	0	0	0	0	0	0	0
AC008992.1	19	31912903..31918208	ENSG00000267636	0	0	0	0	0	0	0	0	0	0	0	0	0	0	0	0	0	0	0	0	0	0	0	0	0	0	0	0	0	0	0	0	0	0	0	0	0	0	0	0	0	0	0	1	0	0
AC009005.2	19	complement(567212..572215)	ENSG00000267751	6	1	5	16	22	10	9	2	8	8	13	16	5	7	10	14	8	21	0	11	12	8	24	15	21	0	20	9	12	12	7	3	2	10	5	2	8	10	7	9	7	6	7	10	0	6
AC009009.1	5	complement(135048808..135048905)	ENSG00000238393	0	0	0	0	0	0	0	0	0	0	0	0	0	0	0	0	0	0	0	0	0	0	0	0	0	0	0	0	0	0	0	0	0	0	0	0	0	0	0	0	0	0	0	0	0	0
AC009014.3	5	complement(135527156..135528822)	ENSG00000271824	29	16	74	28	364	389	231	8	439	2	21	5	7	2	1	18	8	7	6	3	12	119	359	26	136	16	768	53	210	5	1	0	17	0	2	1	0	0	1	1	4	0	0	0	83	1
AC009035.1	16	26747550..26747638	ENSG00000264935	0	0	0	0	0	0	0	0	0	0	0	0	0	0	0	0	0	0	0	0	0	0	0	0	0	0	0	0	0	0	0	0	0	0	0	0	0	0	0	0	0	0	0	0	0	0
AC009041.1	16	complement(1115299..1116349)	ENSG00000181791	0	0	0	0	0	0	0	0	0	0	0	3	0	0	0	0	0	0	3	0	0	0	0	0	2	0	0	0	0	0	0	0	0	0	0	0	0	0	0	0	0	0	0	0	0	0
AC009041.2	16	1031252..1031663	ENSG00000269047	0	0	0	0	0	0	0	0	0	0	0	0	0	0	0	0	0	0	0	0	0	0	0	0	0	0	0	0	0	0	0	0	0	0	0	0	0	0	0	0	0	0	0	0	0	0
AC009052.12	16	57494967..57496649	ENSG00000260345	0	0	0	0	0	0	0	0	0	0	0	1	0	0	0	0	0	0	0	0	0	0	0	0	0	0	0	0	0	0	0	0	0	0	0	0	0	0	0	0	0	0	0	0	0	0
AC009060.1	16	complement(70239303..70239683)	ENSG00000269746	3	0	0	1	0	3	0	2	0	2	0	2	0	0	0	0	0	1	0	0	5	2	0	0	0	0	0	2	2	0	2	0	4	0	2	1	0	0	0	0	0	0	0	0	0	2
AC009061.1	16	67466595..67468931	ENSG00000203401	22	41	159	149	232	139	269	88	512	39	127	24	51	54	29	223	94	41	51	32	53	236	529	203	305	158	222	85	177	83	35	31	33	28	36	17	15	24	17	10	9	21	18	19	0	94
AC009065.1	16	2303738..2312343	ENSG00000167970	0	0	0	0	0	0	0	0	0	0	0	0	0	0	0	1	2	0	2	0	0	0	1	0	2	0	1	0	1	0	0	0	0	0	0	0	0	0	1	1	3	0	2	0	0	0
AC009065.2	16	complement(2317788..2317881)	ENSG00000207715	0	0	0	0	0	0	0	0	0	0	0	0	0	0	0	0	0	0	0	0	0	0	0	0	0	0	0	0	0	0	0	0	0	0	0	0	0	0	0	0	0	0	0	0	0	0
AC009065.3	16	complement(2255031..2255137)	ENSG00000252958	0	0	0	0	0	0	0	0	0	0	0	0	0	0	0	0	0	0	0	0	0	0	0	0	0	0	0	0	0	0	0	0	0	0	0	0	0	0	0	0	0	0	0	0	0	0
AC009080.1	16	60803883..60803987	ENSG00000265127	0	0	0	0	0	0	0	0	0	0	0	0	0	0	0	0	0	0	0	0	0	0	0	0	0	0	0	0	0	0	0	0	0	0	0	0	0	0	0	0	0	0	0	0	0	0
AC009081.1	16	complement(60463552..60463637)	ENSG00000265167	0	0	0	0	0	0	0	0	0	0	0	0	0	0	0	0	0	0	0	0	0	0	0	0	0	0	0	0	0	0	0	0	0	0	0	0	0	0	0	0	0	0	0	0	0	0
AC009093.1	16	29259550..29261449	ENSG00000196927	3	0	2	3	1	2	2	2	1	1	2	0	0	0	0	1	2	0	0	0	0	2	0	3	0	1	0	4	3	1	0	0	0	0	1	3	0	0	0	0	0	0	0	0	0	0
AC009095.4	16	complement(67648284..67649245)	ENSG00000237718	0	0	0	0	0	0	0	0	0	0	0	0	0	0	0	0	0	0	0	0	0	0	0	0	0	0	0	0	0	0	0	0	0	0	0	0	0	0	0	0	0	0	0	0	0	0
AC009107.1	16	58315593..58316079	ENSG00000203343	0	0	0	0	0	0	0	0	0	0	0	0	0	0	0	0	0	0	0	0	0	0	0	1	0	0	0	0	0	0	0	0	0	0	0	0	0	0	0	0	0	0	0	0	39	0
AC009110.1	16	62630276..62632353	ENSG00000231589	0	0	0	0	0	0	0	0	0	0	0	0	0	0	0	2	0	0	0	0	0	0	0	0	0	0	0	0	0	0	0	0	0	0	0	0	0	0	0	0	0	0	0	0	0	0
AC009120.10	16	74316313..74321417	ENSG00000261248	0	0	0	0	0	0	0	0	0	0	0	0	0	0	0	0	0	0	0	0	0	0	0	0	0	0	0	0	0	0	0	0	0	0	0	0	0	0	0	0	0	0	0	0	0	0
AC009120.3	16	complement(74346507..74347288)	ENSG00000239763	3	1	5	10	12	1	1	10	1	5	9	1	1	5	4	10	9	12	3	8	13	3	12	11	12	13	1	20	3	12	4	3	6	1	2	3	1	5	7	1	1	8	2	0	0	10
AC009120.4	16	complement(74088050..74330660)	ENSG00000261404	0	0	0	0	0	0	0	0	0	0	0	0	0	0	0	5	0	0	0	0	0	0	0	0	0	0	0	0	0	0	0	0	0	0	0	1	0	0	0	0	0	0	0	0	0	0
AC009120.5	16	74347235..74349532	ENSG00000260884	0	0	0	0	0	0	0	0	0	0	0	0	0	0	0	1	1	0	0	0	0	0	0	0	0	0	0	0	0	0	0	0	0	0	0	1	0	0	0	0	0	0	0	0	0	0
AC009120.6	16	complement(74339100..74369244)	ENSG00000259972	4	3	5	20	4	7	5	9	5	4	7	1	3	4	0	14	8	6	8	3	11	0	3	13	12	13	2	9	1	23	5	0	8	6	4	13	2	6	8	4	0	1	0	4	0	6
AC009120.8	16	74254828..74255326	ENSG00000260471	0	0	0	0	0	0	0	0	0	0	0	0	0	0	0	0	0	0	0	0	0	0	0	0	0	0	0	0	0	0	0	0	0	0	0	0	0	0	0	0	0	0	0	0	0	0
AC009121.1	16	11442584..11442653	ENSG00000238774	0	0	0	0	0	0	0	0	0	0	0	0	0	0	0	0	0	0	0	0	0	0	0	0	0	0	0	0	0	0	0	0	0	0	0	0	0	0	0	0	0	0	0	0	0	0
AC009132.1	16	74781109..74781209	ENSG00000263661	0	0	0	0	0	0	0	0	0	0	0	0	0	0	0	0	0	0	0	0	0	0	0	0	0	0	0	0	0	0	0	0	0	0	0	0	0	0	0	0	0	0	0	0	0	0
AC009133.12	16	complement(29829301..29832573)	ENSG00000261690	69	14	170	147	467	149	84	5	269	12	76	14	0	1	9	136	119	41	49	13	4	136	303	82	322	156	189	286	148	116	7	5	12	2	1	11	1	0	3	4	0	4	5	7	0	7
AC009133.14	16	complement(29819966..29823306)	ENSG00000238045	432	66	736	509	1861	791	328	40	1045	54	282	54	20	25	30	333	571	144	105	30	30	635	859	233	944	547	536	973	640	172	18	22	46	11	27	53	18	15	16	16	10	36	19	17	156	27
AC009133.15	16	complement(29817817..29819053)	ENSG00000259952	1	5	8	4	27	8	7	1	21	0	4	1	0	0	0	5	6	4	1	1	0	3	2	2	2	7	8	1	1	0	1	1	0	0	0	0	0	0	3	1	1	0	0	1	0	0
AC009133.17	16	29756568..29759620	ENSG00000260719	2	4	5	28	1	0	7	0	3	3	6	0	0	3	1	7	5	7	0	0	0	6	2	5	5	2	0	1	0	0	0	0	2	0	0	0	6	0	2	0	0	0	0	0	0	0
AC009133.20	16	complement(29820250..29831687)	ENSG00000261962	11	0	24	9	52	34	24	0	68	4	15	1	0	1	0	8	6	4	3	0	0	19	47	3	20	6	34	17	28	8	0	0	0	1	1	2	0	0	0	0	0	0	0	0	0	0
AC009133.21	16	29793246..29794294	ENSG00000262756	0	0	75	0	38	3	139	0	156	0	0	0	0	0	0	0	0	0	0	0	0	26	48	0	68	0	41	2	21	0	0	0	0	0	0	0	0	0	0	0	0	0	0	0	0	0
AC009134.1	16	complement(13291463..13298764)	ENSG00000262116	0	0	0	0	0	0	0	0	0	0	0	0	0	0	0	0	0	0	0	0	0	0	0	0	0	0	0	0	0	0	0	0	0	0	0	0	0	0	0	0	0	0	0	0	0	0
AC009142.1	16	complement(83434148..83434220)	ENSG00000222299	0	0	0	0	0	0	0	0	0	0	0	0	0	0	0	0	0	0	0	0	0	0	0	0	0	0	0	0	0	0	0	0	0	0	0	0	0	0	0	0	0	0	0	0	0	0
AC009158.1	16	26329428..26345749	ENSG00000231876	0	0	0	0	0	0	0	0	0	0	0	0	0	0	0	0	0	0	0	0	0	0	0	0	0	0	0	0	0	0	0	0	0	0	0	0	0	0	0	0	0	0	0	0	0	0
AC009159.1	16	complement(79703552..79703634)	ENSG00000221330	0	0	0	0	0	0	0	0	0	0	0	0	0	0	0	0	0	0	0	0	0	0	0	0	0	0	0	0	0	0	0	0	0	0	0	0	0	0	0	0	0	0	0	0	0	0
AC009161.1	16	62391275..62391650	ENSG00000237901	0	0	0	0	0	0	0	0	0	0	0	0	0	0	0	0	0	0	0	0	0	0	0	0	0	0	0	0	0	0	0	0	0	0	0	0	0	0	0	0	0	0	0	0	0	0
AC009166.5	16	51183150..51183730	ENSG00000261238	0	0	0	0	0	0	0	0	0	0	0	0	0	0	0	0	0	0	0	0	0	0	0	0	0	0	0	2	0	0	0	0	0	0	0	0	0	0	0	0	0	0	0	0	0	0
AC009196.1	7	complement(37145128..37145215)	ENSG00000221157	0	0	0	0	0	0	0	0	0	0	0	0	0	0	0	0	0	0	0	0	0	0	0	0	0	0	0	0	0	0	0	0	0	0	0	0	0	0	0	0	0	0	0	0	0	0
AC009227.2	2	complement(155292365..155313950)	ENSG00000224675	0	0	0	0	0	0	0	0	0	0	0	0	0	0	0	0	0	0	0	0	0	0	0	0	0	0	0	0	0	0	0	0	0	0	0	0	0	0	0	0	0	0	0	0	0	0
AC009227.3	2	155316369..155317332	ENSG00000238004	0	0	0	0	0	0	0	0	0	0	0	0	0	0	0	0	0	0	0	0	0	0	0	0	0	0	0	0	0	0	0	0	0	0	0	0	0	0	0	0	0	0	0	0	0	0
AC009228.1	2	24437250..24444385	ENSG00000242628	0	1	0	0	0	0	0	0	0	0	0	0	0	0	0	0	2	0	0	0	0	0	0	0	1	0	0	0	1	0	0	0	0	0	0	0	0	0	0	0	0	0	0	0	0	0
AC009229.5	2	complement(38430505..38466732)	ENSG00000227292	0	0	0	0	0	0	0	0	0	0	0	0	0	0	0	0	0	0	0	0	0	0	0	0	0	0	0	0	0	0	0	0	0	0	0	0	0	0	0	0	0	0	0	0	0	0
AC009229.6	2	complement(38359779..38366088)	ENSG00000229160	0	0	0	0	0	0	0	0	0	0	0	0	0	0	0	0	0	0	0	0	0	0	0	0	0	0	0	0	0	0	0	0	0	0	0	0	0	0	0	0	0	0	0	0	0	0
AC009234.1	2	complement(50815828..50816553)	ENSG00000230327	0	0	0	0	0	0	0	0	0	0	0	0	0	0	0	0	0	0	0	0	0	0	0	0	0	0	0	0	0	0	0	0	0	0	0	0	0	0	0	0	0	0	0	0	0	0
AC009234.2	2	complement(50923310..50923400)	ENSG00000216191	0	0	0	0	0	0	0	0	0	0	0	0	0	0	0	0	0	0	0	0	0	0	0	0	0	0	0	0	0	0	0	0	0	0	0	0	0	0	0	0	0	0	0	0	0	0
AC009236.2	2	45395722..45396553	ENSG00000231054	0	0	0	0	0	0	0	0	0	0	0	0	0	0	0	0	0	0	0	0	0	0	0	0	0	0	0	0	0	0	0	0	0	0	0	0	0	0	0	0	0	0	0	0	0	0
AC009237.10	2	complement(96208478..96208978)	ENSG00000233037	0	0	0	0	0	0	0	0	0	0	0	0	0	0	0	0	0	0	0	0	0	0	0	0	0	0	0	0	0	0	0	0	0	0	0	0	0	0	0	0	0	0	0	0	0	0
AC009237.11	2	complement(96201865..96202243)	ENSG00000236431	0	0	0	0	0	0	0	0	0	0	0	0	0	0	0	0	0	0	0	0	0	0	0	0	0	0	0	0	0	0	0	0	0	0	0	0	0	0	0	0	0	0	0	0	0	0
AC009237.13	2	complement(96256717..96256954)	ENSG00000230083	0	0	0	0	0	0	0	0	0	0	0	0	0	0	0	0	0	0	0	0	0	0	0	0	0	0	0	0	0	0	0	0	0	0	0	0	0	0	0	0	0	0	0	0	0	0
AC009237.14	2	96272672..96272900	ENSG00000236026	0	0	0	0	0	0	0	0	0	0	0	0	0	0	0	0	0	0	0	0	0	0	0	0	0	0	0	0	0	0	0	0	0	0	0	0	0	0	0	0	0	0	0	0	0	0
AC009237.16	2	complement(96307382..96307728)	ENSG00000236750	0	0	0	0	0	0	0	0	0	0	0	0	0	0	0	0	0	0	0	0	0	0	0	0	0	1	0	0	0	0	0	0	0	0	0	0	0	0	0	0	0	0	0	0	0	0
AC009237.17	2	complement(96305929..96306352)	ENSG00000235959	0	0	0	1	0	0	0	0	0	0	5	0	0	0	0	0	0	0	4	0	0	1	1	0	1	3	0	0	0	0	0	0	0	0	0	0	0	0	0	0	0	0	0	0	0	0
AC009237.2	2	complement(96152228..96154375)	ENSG00000223917	0	0	0	0	0	0	0	0	0	0	0	0	0	0	0	0	0	0	0	0	0	0	0	0	0	0	0	0	0	0	0	0	0	0	0	0	0	0	0	0	0	0	0	0	0	0
AC009237.4	2	96151289..96151553	ENSG00000238162	0	0	0	0	0	0	0	0	0	0	0	0	0	0	0	0	0	0	0	0	0	0	0	0	0	0	0	0	0	0	0	0	0	0	0	0	0	0	0	0	0	0	0	0	0	0
AC009237.5	2	complement(96161770..96162279)	ENSG00000237308	0	0	0	0	0	0	0	0	0	0	0	0	0	0	0	0	0	0	0	0	0	0	0	0	0	0	0	0	0	0	0	0	0	0	0	0	0	0	0	0	0	0	0	0	0	0
AC009237.6	2	96168539..96170807	ENSG00000224719	0	0	0	0	0	0	0	0	0	0	0	0	0	0	0	0	0	0	0	0	0	0	0	0	0	0	0	0	0	0	0	0	0	0	0	0	0	0	0	0	0	0	0	0	0	0
AC009237.8	2	96191093..96198153	ENSG00000229689	121	53	81	135	124	226	38	46	111	30	122	51	42	31	51	219	89	76	78	30	70	100	86	127	55	177	173	130	132	93	45	40	38	36	46	31	25	45	31	32	51	66	47	52	64	34
AC009238.6	2	complement(96079204..96080044)	ENSG00000248821	0	0	0	0	0	0	0	0	0	0	0	0	0	0	0	0	0	0	0	0	0	0	0	0	0	0	0	0	0	0	0	0	0	0	0	0	0	0	0	0	0	0	0	0	0	0
AC009238.7	2	96101881..96102304	ENSG00000227120	0	0	0	0	0	0	0	0	0	0	0	0	0	0	0	1	0	0	2	0	0	0	1	0	1	2	0	0	3	0	0	0	0	0	0	0	0	0	0	0	0	0	0	0	0	0
AC009238.8	2	96100507..96100861	ENSG00000233275	0	0	0	0	0	0	0	0	0	0	0	0	0	0	0	0	0	0	0	0	0	0	0	0	0	0	0	0	0	0	0	0	0	0	0	0	0	0	0	0	0	0	0	0	0	0
AC009245.3	7	137406731..137407592	ENSG00000230383	0	0	0	2	0	0	0	1	0	0	0	0	0	0	0	0	0	0	0	0	1	0	0	0	1	2	0	0	0	0	0	0	0	0	0	1	0	0	0	0	1	0	0	0	0	0
AC009262.2	7	34249138..34295955	ENSG00000236212	0	0	0	0	0	0	0	0	0	0	0	0	0	0	0	0	0	0	0	0	0	0	0	0	2	0	0	0	0	0	0	0	0	0	0	0	0	0	0	0	0	0	0	0	0	0
AC009263.2	7	137707204..137709085	ENSG00000234639	0	0	0	0	0	0	0	0	0	0	0	0	0	0	0	0	0	0	0	0	0	0	0	0	0	0	0	0	0	0	0	0	0	0	0	0	0	0	0	0	0	0	0	0	0	0
AC009274.6	7	complement(130330095..130330464)	ENSG00000226045	0	0	0	1	1	1	0	1	0	1	0	0	1	0	0	1	0	0	0	0	0	1	1	0	0	0	0	0	0	1	0	0	1	2	3	3	0	0	0	0	0	0	0	0	0	0
AC009276.4	7	134368896..134372742	ENSG00000224375	0	0	0	0	0	0	0	0	0	0	0	0	0	0	0	0	0	0	0	0	0	0	0	0	0	0	0	0	0	0	0	0	0	0	0	0	0	0	0	0	0	0	0	0	0	0
AC009297.1	2	155088231..155088342	ENSG00000212001	0	0	0	0	0	0	0	0	0	0	0	0	0	0	0	0	0	0	0	0	0	0	0	0	0	0	0	0	0	0	0	0	0	0	0	0	0	0	0	0	0	0	0	0	0	0
AC009299.1	2	complement(162206728..162206871)	ENSG00000221590	0	0	0	0	0	0	0	0	0	0	0	0	0	0	0	0	0	0	0	0	0	0	0	0	0	0	0	0	0	0	0	0	0	0	0	0	0	0	0	0	0	0	0	0	0	0
AC009299.2	2	complement(162079296..162111179)	ENSG00000235724	0	0	0	0	0	0	0	0	0	0	0	0	0	0	0	0	3	0	0	0	0	0	0	0	0	2	0	0	0	0	0	3	0	0	0	4	0	0	0	0	0	0	0	1	0	0
AC009299.3	2	162101250..162105561	ENSG00000227403	111	59	41	65	41	73	98	109	59	81	43	200	108	51	74	37	77	192	51	35	78	38	136	29	78	143	0	98	73	51	158	232	0	119	113	137	88	165	86	65	117	244	128	136	124	68
AC009299.4	2	162138413..162139129	ENSG00000225813	0	0	0	0	0	0	0	0	0	0	0	0	0	0	0	0	0	0	0	0	0	6	0	0	0	0	0	0	0	0	2	0	0	0	0	0	0	0	0	0	0	0	0	0	0	0
AC009299.5	2	complement(162197325..162197837)	ENSG00000232320	0	0	0	0	0	0	0	0	0	0	1	0	0	1	0	0	0	0	0	0	0	0	0	0	0	0	0	0	0	0	0	0	0	0	0	0	0	0	0	0	0	0	0	0	0	0
AC009302.2	2	222808942..222809331	ENSG00000233868	0	0	0	0	0	0	0	0	0	0	0	0	0	0	0	0	0	0	0	0	0	0	0	0	0	0	0	0	0	0	0	0	0	0	0	0	0	0	0	0	0	0	0	0	0	0
AC009302.4	2	complement(222909244..222909713)	ENSG00000226331	0	0	0	0	0	0	0	0	0	0	0	0	0	0	0	0	0	0	0	0	0	0	0	0	0	0	0	0	0	0	0	0	0	0	0	0	0	0	0	0	0	0	0	0	0	0
AC009303.1	2	118752973..118770295	ENSG00000235066	0	0	0	0	0	0	0	0	0	0	0	0	0	0	0	0	0	0	0	0	0	0	0	0	0	0	0	0	0	0	0	0	0	0	0	0	0	0	0	0	0	0	0	0	0	0
AC009303.3	2	complement(118691601..118692365)	ENSG00000224967	0	0	0	0	0	0	0	0	0	0	0	0	0	0	0	0	0	0	0	0	0	0	0	0	0	0	0	0	0	0	0	0	0	0	0	0	0	0	0	0	0	0	0	0	0	0
AC009305.1	2	31209805..31214292	ENSG00000234579	0	0	0	0	0	0	0	0	0	0	0	0	0	0	0	0	0	0	0	0	0	0	0	0	0	0	0	0	0	0	0	0	0	0	0	0	0	0	0	0	0	0	0	0	0	0
AC009305.2	2	31258419..31258510	ENSG00000216093	0	0	0	0	0	0	0	0	0	0	0	0	0	0	0	0	0	0	0	0	0	0	0	0	0	0	0	0	0	0	0	0	0	0	0	0	0	0	0	0	0	0	0	0	0	0
AC009310.1	2	complement(220913543..220913993)	ENSG00000225911	0	0	0	0	0	0	0	0	0	0	0	0	0	0	0	0	0	0	0	0	0	0	0	0	0	0	0	0	0	0	0	0	0	0	0	0	0	0	0	0	0	0	0	0	0	0
AC009312.1	2	complement(118515139..118561750)	ENSG00000238207	0	0	0	0	0	0	0	0	0	0	0	1	0	0	0	0	0	0	0	0	0	0	0	1	2	0	0	0	0	0	0	0	0	0	0	0	0	0	0	0	0	0	0	0	0	0
AC009313.1	2	complement(161952742..162016735)	ENSG00000224467	0	0	0	0	0	0	0	0	0	0	0	0	0	0	0	0	0	0	0	0	0	0	0	0	0	0	0	0	0	0	0	0	0	0	0	0	0	0	0	0	0	0	0	0	0	0
AC009313.2	2	complement(161905117..161907057)	ENSG00000232337	0	0	0	0	0	0	0	0	0	0	0	0	1	0	0	0	0	0	0	0	0	0	2	0	6	0	0	0	3	0	0	0	0	0	0	0	0	0	2	0	0	0	0	0	0	0
AC009336.1	2	176973371..176973458	ENSG00000216193	0	0	0	0	0	0	0	0	0	0	0	0	0	0	0	0	0	0	0	0	0	0	0	0	0	0	0	0	0	0	0	0	0	0	0	0	0	0	0	0	0	0	0	0	0	0
AC009336.24	2	177042445..177043736	ENSG00000226363	3	4	0	1	3	1	1	2	12	11	1	1	0	0	5	9	1	9	3	0	0	2	1	2	4	8	1	4	1	8	0	0	4	0	0	6	0	3	0	4	0	0	0	0	0	1
AC009362.2	7	130927349..130927754	ENSG00000233287	0	0	0	0	0	0	0	0	0	0	0	0	0	0	0	0	0	0	0	0	0	0	0	0	0	0	0	0	0	0	0	0	0	0	0	0	0	0	0	0	0	0	0	0	0	0
AC009365.3	7	132333553..132413528	ENSG00000183470	0	0	0	0	0	0	0	0	0	0	0	0	0	0	0	0	0	0	0	0	0	0	0	0	0	0	0	0	0	0	0	0	0	0	0	1	0	0	0	0	0	0	0	0	0	0
AC009365.4	7	132443730..132445392	ENSG00000225881	0	0	0	0	0	0	0	0	0	0	0	0	0	0	0	0	0	0	0	0	0	0	0	0	0	0	0	0	0	0	0	0	0	0	0	0	0	0	0	0	0	0	0	0	0	0
AC009403.2	7	complement(155403925..155437899)	ENSG00000216895	35	37	49	42	75	73	57	21	98	22	52	32	24	33	31	67	36	42	29	32	58	54	163	42	114	91	69	92	110	36	43	10	30	18	13	46	24	18	31	22	16	29	15	30	89	23
AC009404.2	2	118591513..118599234	ENSG00000236255	26	18	31	46	33	23	37	16	48	18	25	15	11	13	14	41	21	37	28	18	32	28	46	44	58	36	24	35	37	36	17	34	17	4	10	26	5	6	12	3	1	8	12	12	0	24
AC009410.1	2	complement(229347977..229476111)	ENSG00000232023	0	0	0	0	0	0	0	0	0	0	0	0	0	0	0	0	0	0	0	0	0	0	0	0	0	0	0	0	0	0	0	0	0	0	0	0	0	0	0	0	0	0	0	0	0	0
AC009411.1	2	complement(21861303..21872435)	ENSG00000228538	0	0	0	0	0	0	0	0	0	0	0	0	0	0	0	0	0	0	0	0	0	0	0	0	0	0	0	0	0	0	0	0	0	0	0	0	0	0	0	0	0	0	0	0	0	0
AC009411.2	2	complement(21853420..21859181)	ENSG00000235537	0	0	0	0	0	0	0	0	0	0	0	0	0	0	0	0	0	0	0	0	0	0	0	0	0	0	0	0	0	0	0	0	0	0	0	0	0	0	0	0	0	0	0	0	0	0
AC009413.2	2	complement(42077343..42077741)	ENSG00000236533	0	0	0	0	0	0	0	0	0	0	0	0	0	0	0	0	0	0	0	0	0	0	0	0	0	0	0	0	0	0	0	0	0	0	0	0	0	0	0	0	0	0	0	0	0	0
AC009414.1	2	complement(36526531..36526973)	ENSG00000233752	0	0	0	0	0	0	0	0	0	0	0	0	0	0	0	0	0	0	0	0	0	0	0	0	0	0	0	0	0	0	0	0	0	0	0	0	0	0	0	0	0	0	0	0	0	0
AC009469.1	2	complement(218664514..218665979)	ENSG00000256309	115	183	16	97	91	14	58	0	13	17	129	3	28	121	32	52	31	139	70	42	107	82	83	230	160	240	196	208	245	191	3	71	42	7	61	46	0	21	45	21	31	126	0	3	1356	45
AC009473.1	7	complement(7989484..7990340)	ENSG00000234141	0	7	0	2	4	4	0	1	2	0	7	4	0	0	1	4	1	2	0	0	0	1	1	7	1	3	0	5	1	15	0	0	2	1	1	2	0	2	2	0	0	0	0	0	92	0
AC009474.1	2	complement(67047816..67049702)	ENSG00000224071	0	0	0	0	0	0	0	0	0	0	0	0	0	0	0	0	0	0	0	0	0	0	0	0	0	0	0	0	0	0	0	0	0	0	0	0	0	0	0	0	0	0	0	0	0	0
AC009474.2	2	complement(67108219..67108354)	ENSG00000230355	0	0	0	0	0	0	0	0	0	0	0	0	0	0	0	0	0	0	0	0	0	0	0	0	0	0	0	0	0	0	0	0	0	0	0	0	0	0	0	0	0	0	0	0	0	0
AC009477.7	2	complement(131938726..131938942)	ENSG00000225448	0	0	0	0	0	0	0	0	0	0	0	0	0	0	0	0	0	0	0	0	0	0	0	0	0	0	0	0	0	0	0	0	0	0	0	0	0	0	0	0	0	0	0	0	0	0
AC009478.1	2	complement(181436439..181557181)	ENSG00000225258	0	0	0	0	0	0	0	0	0	0	0	0	0	0	0	0	0	0	0	0	0	0	0	0	0	0	0	0	0	0	0	0	0	0	0	0	0	0	0	0	0	0	0	0	0	0
AC009478.2	2	complement(181481845..181481933)	ENSG00000264976	0	0	0	0	0	0	0	0	0	0	0	0	0	0	0	0	0	0	0	0	0	0	0	0	0	0	0	0	0	0	0	0	0	0	0	0	0	0	0	0	0	0	0	0	0	0
AC009480.1	2	complement(148698549..148698640)	ENSG00000265049	0	0	0	0	0	0	0	0	0	0	0	0	0	0	0	0	0	0	0	0	0	0	0	0	0	0	0	0	0	0	0	0	0	0	0	0	0	0	0	0	0	0	0	0	0	0
AC009480.3	2	complement(148656970..148660525)	ENSG00000223911	0	0	0	0	0	0	0	0	0	0	0	0	0	0	0	0	0	0	0	0	0	0	0	0	0	0	0	0	0	0	0	0	0	0	0	0	0	0	0	0	0	0	0	0	0	0
AC009480.4	2	148567915..148568346	ENSG00000229143	0	0	0	0	0	0	0	0	0	0	0	0	0	0	0	0	0	0	0	0	0	0	0	0	0	0	0	0	0	0	0	0	0	0	0	0	0	0	0	0	0	0	0	0	0	0
AC009487.4	2	complement(162279170..162280088)	ENSG00000224076	0	0	0	0	0	0	0	0	0	0	0	0	0	0	0	0	0	0	0	0	0	0	0	0	0	0	0	0	0	0	0	0	0	0	0	0	0	0	0	0	0	0	0	0	0	0
AC009487.5	2	162280526..162285285	ENSG00000251621	0	0	0	0	0	0	0	0	0	0	0	0	0	0	0	0	0	0	0	0	0	0	0	0	0	0	0	0	0	0	0	0	0	0	0	0	0	0	0	0	0	0	0	0	0	0
AC009492.1	2	218147462..218200843	ENSG00000233143	0	0	0	0	0	0	0	0	0	0	0	0	0	0	0	0	0	0	0	0	0	0	0	0	0	0	0	1	0	0	0	0	0	0	0	0	0	0	0	0	0	0	0	0	0	0
AC009494.3	Y	complement(23005142..23005596)	ENSG00000216844	0	0	0	0	0	0	0	0	0	0	0	0	0	0	0	0	0	0	0	0	0	0	0	0	0	0	0	0	0	0	0	0	0	0	0	0	0	0	0	0	0	0	0	0	0	0
AC009495.1	2	166670725..166670864	ENSG00000221234	0	0	0	0	0	0	0	0	0	0	0	0	0	0	0	0	0	0	0	0	0	0	0	0	0	0	0	0	0	0	0	0	0	0	0	0	0	0	0	0	0	0	0	0	0	0
AC009495.2	2	166651361..166666520	ENSG00000235192	0	0	3	6	2	3	6	4	6	2	14	0	0	2	2	11	3	7	7	5	2	6	1	9	10	11	9	7	6	10	4	2	5	5	6	3	0	0	3	7	1	4	5	4	0	5
AC009495.3	2	complement(166689558..166695608)	ENSG00000232411	0	0	0	0	0	0	0	0	0	0	1	0	0	0	0	0	0	0	0	0	0	0	0	0	0	0	0	0	0	0	0	0	0	0	0	0	0	0	0	0	0	0	0	0	0	0
AC009495.4	2	complement(166651367..166702601)	ENSG00000229195	0	0	0	0	1	0	0	0	1	0	1	0	0	0	0	0	0	1	0	0	0	0	2	0	0	0	0	0	0	0	0	0	0	0	0	0	0	0	0	0	0	0	0	0	0	0
AC009498.1	2	complement(205092860..205099708)	ENSG00000237271	0	0	0	0	0	0	0	0	0	0	0	0	0	0	0	0	0	0	0	0	0	0	0	0	0	0	0	0	0	0	0	0	0	0	0	0	0	0	0	0	0	0	0	0	0	0
AC009499.1	2	33931953..34522820	ENSG00000203386	0	0	0	0	0	2	0	0	0	0	0	0	0	0	0	0	0	0	0	0	0	0	0	0	0	0	0	0	0	0	0	0	0	0	0	0	0	0	0	0	0	0	0	0	0	0
AC009499.2	2	34292293..34294617	ENSG00000237790	0	0	0	0	0	0	0	0	0	0	0	0	0	0	0	0	0	0	0	0	0	0	0	0	0	0	0	0	0	0	0	0	0	0	0	0	0	0	0	0	0	0	0	0	0	0
AC009500.2	7	8978417..8978999	ENSG00000236748	0	0	0	0	0	0	0	0	0	0	0	0	0	0	0	0	0	0	0	0	0	0	0	0	0	0	0	0	0	0	0	0	0	0	0	0	0	0	0	0	0	0	0	0	0	0
AC009501.4	2	complement(63271057..63275775)	ENSG00000231609	0	17	11	1	0	0	2	1	0	5	0	0	0	0	1	0	0	0	0	0	4	0	0	0	0	0	0	0	0	0	3	13	0	0	0	0	0	0	0	2	0	2	0	0	0	7
AC009502.1	2	complement(220548752..220549517)	ENSG00000231802	0	0	0	0	0	0	0	0	0	0	0	0	0	0	0	0	0	0	0	0	0	0	0	0	0	0	0	0	0	0	0	0	0	0	0	0	0	0	0	0	0	0	0	0	0	0
AC009502.4	2	220550103..220602659	ENSG00000227308	0	0	0	0	0	0	0	0	0	0	0	0	0	0	0	0	0	0	0	0	0	0	0	0	0	0	0	0	0	0	0	0	0	0	0	0	0	0	0	0	0	0	0	0	0	0
AC009505.2	2	complement(106462990..106473633)	ENSG00000235522	0	0	0	0	0	0	1	0	0	0	0	0	0	0	0	0	0	0	0	0	0	0	0	0	0	0	0	2	0	0	0	0	0	0	0	0	0	0	0	0	0	0	0	0	0	0
AC009505.4	2	complement(106575540..106578462)	ENSG00000234162	0	0	0	0	0	0	0	0	0	0	0	0	0	0	0	0	0	0	0	0	0	0	0	0	0	0	0	0	0	0	0	0	0	0	0	0	0	0	0	0	0	0	0	0	0	0
AC009506.1	2	160471807..160473593	ENSG00000224152	42	138	49	78	91	69	91	130	78	84	83	74	72	163	96	94	113	115	125	167	167	89	118	110	131	162	125	86	72	106	93	135	109	95	96	119	137	153	299	144	122	161	156	262	79	79
AC009506.2	2	complement(160318928..160319767)	ENSG00000225369	0	0	0	0	1	0	0	3	0	0	0	0	0	0	0	0	0	0	1	0	0	0	0	0	0	0	0	0	0	0	0	0	0	0	0	3	0	2	0	0	0	7	0	0	0	0
AC009508.1	7	complement(23931323..23936954)	ENSG00000227930	0	0	0	0	0	0	0	0	0	0	0	0	0	0	0	0	0	0	0	0	0	0	0	0	0	0	0	0	0	0	0	0	0	0	0	0	0	0	0	0	0	0	0	0	0	0
AC009517.2	7	136848790..136849359	ENSG00000224469	0	0	0	0	0	0	0	0	0	0	0	0	0	0	0	0	0	0	0	0	0	0	0	0	0	0	0	0	0	0	0	0	0	0	0	0	0	0	0	0	0	0	0	0	0	0
AC009518.2	7	complement(131577375..131578374)	ENSG00000233263	0	0	0	0	0	0	0	0	0	0	0	0	0	0	0	0	0	0	0	0	0	0	0	0	0	0	0	0	0	0	0	0	0	0	0	0	0	0	0	0	0	0	0	0	0	0
AC009518.3	7	131578581..131578833	ENSG00000236386	0	0	0	0	0	0	0	0	0	0	0	0	0	0	0	0	0	0	0	0	0	0	0	0	0	0	0	0	0	0	0	0	0	0	0	0	0	0	0	0	0	0	0	0	0	0
AC009518.4	7	131582400..131633712	ENSG00000224865	0	0	0	0	0	0	0	0	0	0	0	0	0	0	0	0	0	0	0	0	0	0	0	0	0	0	0	0	0	0	0	0	0	0	0	0	0	0	0	0	0	0	0	0	0	0
AC009518.8	7	132515453..132534353	ENSG00000227197	0	0	0	0	0	0	0	0	0	0	0	0	0	0	0	0	0	0	0	0	0	0	0	0	0	0	0	0	0	0	0	0	0	0	0	0	0	0	0	0	0	0	0	0	0	0
AC009531.2	7	complement(35297992..35299340)	ENSG00000226063	0	0	0	0	0	0	0	0	0	0	0	0	0	0	0	0	0	0	0	0	0	0	0	0	0	0	0	0	0	0	0	0	0	0	0	0	0	0	0	0	0	0	0	0	0	0
AC009541.1	7	136170404..136173065	ENSG00000226066	0	0	0	0	0	0	0	0	0	0	0	0	0	0	0	0	0	0	0	0	0	0	0	0	0	0	0	0	0	0	0	0	0	0	0	0	0	0	0	0	0	0	0	0	0	0
AC009542.2	7	134883153..134887108	ENSG00000231794	0	0	0	0	0	0	0	0	0	0	0	0	0	0	0	0	0	0	0	0	0	0	0	0	0	0	0	0	0	0	0	0	0	0	0	0	0	0	0	0	0	0	0	0	0	0
AC009677.1	15	complement(70023079..70023161)	ENSG00000238870	0	0	0	0	0	0	0	0	0	0	0	0	0	0	0	0	0	0	0	0	0	0	0	0	0	0	0	0	0	0	0	0	0	0	0	0	0	0	0	0	0	0	0	0	0	0
AC009695.1	8	21351539..21351627	ENSG00000266713	0	0	0	0	0	0	0	0	0	0	0	0	0	0	0	0	0	0	0	0	0	0	0	0	0	0	0	0	0	0	0	0	0	0	0	0	0	0	0	0	0	0	0	0	0	0
AC009779.1	12	complement(55948779..55948866)	ENSG00000266016	0	0	0	0	0	0	0	0	0	0	0	0	0	0	0	0	0	0	0	0	0	0	0	0	0	0	0	0	0	0	0	0	0	0	0	0	0	0	0	0	0	0	0	0	0	0
AC009784.1	7	complement(135929194..135929282)	ENSG00000220982	0	0	0	0	0	0	0	0	0	0	0	0	0	0	0	0	0	0	0	0	0	0	0	0	0	0	0	0	0	0	0	0	0	0	0	0	0	0	0	0	0	0	0	0	0	0
AC009784.3	7	135777673..136122174	ENSG00000232053	0	0	0	1	0	0	2	0	0	3	0	0	1	3	0	0	0	0	0	0	0	8	0	0	0	1	0	1	0	0	0	0	2	0	0	6	0	0	0	0	0	0	0	0	0	0
AC009784.4	7	complement(135947306..135947765)	ENSG00000236503	0	0	0	0	0	0	0	0	0	0	0	0	0	0	0	0	0	0	0	0	0	0	0	0	0	0	0	0	0	0	0	0	0	0	0	0	0	0	0	0	0	0	0	0	0	0
AC009800.1	8	complement(53907922..53907993)	ENSG00000265835	0	0	0	0	0	0	0	0	0	0	0	0	0	0	0	0	0	0	0	0	0	0	0	0	0	0	0	0	0	0	0	0	0	0	0	0	0	0	0	0	0	0	0	0	0	0
AC009802.1	18	complement(61602042..61609601)	ENSG00000268706	0	0	0	0	0	0	0	0	0	0	0	0	0	0	0	0	0	0	0	0	0	0	0	0	0	0	0	0	0	0	0	0	0	0	0	0	0	0	0	0	0	0	0	0	0	0
AC009831.1	18	complement(29640868..29640952)	ENSG00000265063	0	0	0	0	0	0	0	0	0	0	0	0	0	0	0	0	0	0	0	0	0	0	0	0	0	0	0	0	0	0	0	0	0	0	0	0	0	0	0	0	0	0	0	0	0	0
AC009835.1	18	30106105..30106185	ENSG00000221621	0	0	0	0	0	0	0	0	0	0	0	0	0	0	0	0	0	0	0	0	0	0	0	0	0	0	0	0	0	0	0	0	0	0	0	0	0	0	0	0	0	0	0	0	0	0
AC009878.2	15	26640219..26691921	ENSG00000235160	0	0	0	0	0	0	0	0	0	0	0	0	0	0	0	0	0	0	0	0	0	0	0	0	0	0	0	0	0	0	0	0	0	0	0	0	0	0	0	0	0	0	0	0	0	0
AC009892.1	19	complement(55140843..55140914)	ENSG00000264799	0	0	0	0	0	0	0	0	0	0	0	0	0	0	0	0	0	0	0	0	0	0	0	0	0	0	0	0	0	0	0	0	0	0	0	0	0	0	0	0	0	0	0	0	0	0
AC009892.10	19	complement(55147173..55150343)	ENSG00000224730	0	0	0	0	0	0	0	0	0	0	0	0	0	0	0	0	0	0	0	0	0	0	0	0	0	0	0	0	0	0	0	0	0	0	0	0	0	0	0	0	0	0	0	0	0	0
AC009892.2	19	55063253..55063539	ENSG00000235181	0	0	0	0	0	0	0	0	0	0	0	0	0	0	0	0	0	0	0	0	0	0	0	0	0	0	0	0	0	0	0	0	0	0	0	0	0	0	0	0	0	0	0	0	0	0
AC009892.5	19	55119337..55119843	ENSG00000238094	0	0	0	0	0	0	0	0	0	0	0	0	0	0	0	0	0	0	0	0	0	0	0	0	0	0	0	0	0	0	0	0	0	0	0	0	0	0	0	0	0	0	0	0	0	0
AC009892.9	19	55163535..55163680	ENSG00000237323	0	0	0	0	0	0	0	0	0	0	0	0	0	0	0	0	0	0	0	0	0	0	0	0	0	0	0	0	0	0	0	0	0	0	0	0	0	0	0	0	0	0	0	0	0	0
AC009941.1	8	80009598..80009688	ENSG00000264969	0	0	0	0	0	0	0	0	0	0	0	0	0	0	0	0	0	0	0	0	0	0	0	0	0	0	0	0	0	0	0	0	0	0	0	0	0	0	0	0	0	0	0	0	0	0
AC009945.4	7	10516208..10516505	ENSG00000234356	0	0	0	0	0	0	0	0	0	0	0	0	0	0	0	0	0	0	0	0	0	0	0	0	0	0	0	0	0	0	0	0	0	0	0	0	0	0	0	0	0	0	0	0	0	0
AC009947.2	Y	25669468..25671516	ENSG00000230073	0	0	0	0	0	0	0	0	0	0	0	0	0	0	0	0	0	0	0	0	0	0	0	0	0	0	0	0	0	0	0	0	0	0	0	0	0	0	0	0	0	0	0	0	0	0
AC009947.3	Y	complement(25683455..25693089)	ENSG00000215540	0	0	0	0	0	0	0	0	0	0	0	0	0	0	0	0	0	0	0	0	0	0	0	0	0	0	0	0	0	0	0	0	0	0	0	0	0	0	0	0	0	0	0	0	0	0
AC009947.5	Y	25695956..25697532	ENSG00000236647	0	0	0	0	0	0	0	0	0	0	0	0	0	0	0	0	0	0	0	0	0	0	0	0	0	0	0	0	0	0	0	0	0	0	0	0	0	0	0	0	0	0	0	0	0	0
AC009948.5	2	179278666..179304970	ENSG00000223960	77	64	67	121	50	55	40	44	18	32	72	23	13	44	34	79	80	111	82	26	22	77	34	84	62	201	45	132	60	80	54	49	46	18	27	31	22	22	21	29	11	35	17	38	84	22
AC009948.7	2	179319443..179320155	ENSG00000238082	2	0	2	1	0	0	0	3	0	4	0	0	0	3	0	1	3	0	1	0	3	1	0	0	0	4	0	0	0	0	5	0	0	1	0	1	0	0	0	1	0	2	0	1	0	2
AC009950.2	2	230990026..231038939	ENSG00000225963	0	0	0	1	0	0	0	7	0	0	0	0	0	6	2	0	0	4	0	0	0	0	0	2	0	0	0	1	0	0	3	0	1	0	0	0	0	0	1	0	0	2	0	0	0	1
AC009951.1	2	complement(145218679..145221645)	ENSG00000176824	0	3	0	3	1	0	1	1	0	0	2	0	0	1	0	3	3	2	0	0	0	1	0	0	1	1	2	0	2	0	0	0	0	0	0	0	0	0	0	0	0	0	0	0	0	0
AC009951.2	2	145208235..145208545	ENSG00000213410	0	0	0	0	0	0	0	0	0	0	0	0	0	0	0	0	0	0	0	0	0	0	0	0	0	0	0	0	0	0	0	0	0	0	0	0	0	0	0	0	0	0	0	0	0	0
AC009955.8	2	complement(220489781..220491415)	ENSG00000228973	0	0	0	0	0	0	0	0	0	0	0	0	0	0	0	0	0	0	0	0	0	0	0	0	0	0	0	0	0	0	0	0	0	0	0	0	0	0	0	0	0	0	0	0	0	0
AC009960.1	2	203478937..203479427	ENSG00000223619	0	0	0	0	0	0	0	0	0	0	0	0	0	0	0	0	0	0	0	0	0	0	0	0	0	0	0	0	0	0	0	0	0	0	0	0	0	0	0	0	0	0	0	0	0	0
AC009960.2	2	203479576..203480252	ENSG00000233888	0	0	0	0	0	0	0	0	0	0	0	0	0	0	0	0	0	0	0	0	0	0	0	0	0	0	0	0	0	0	0	0	0	0	0	0	0	0	0	0	0	0	0	0	0	0
AC009960.3	2	complement(203483908..203484619)	ENSG00000233311	0	0	0	0	0	0	0	1	0	0	0	0	0	0	0	0	0	0	0	0	0	0	0	0	0	0	0	0	0	0	0	0	0	0	0	0	0	0	0	0	0	0	0	0	0	0
AC009960.4	2	203480492..203481163	ENSG00000235433	0	0	0	0	0	0	0	0	0	0	0	0	0	0	0	0	0	0	0	0	0	0	0	0	0	0	0	0	0	0	0	0	0	0	0	0	0	0	0	0	0	0	0	0	0	0
AC009960.5	2	203481423..203481935	ENSG00000237542	0	0	0	0	0	0	0	0	0	0	0	0	0	0	0	0	0	0	0	0	0	0	0	0	0	0	0	0	0	0	0	0	0	0	0	0	0	0	0	0	0	0	0	0	0	0
AC009960.6	2	203482418..203482710	ENSG00000241221	0	0	0	0	0	0	0	0	0	0	0	0	0	0	0	0	0	0	0	0	0	0	0	0	0	0	0	0	0	0	0	0	0	0	0	0	0	0	0	0	0	0	0	0	0	0
AC009960.7	2	203482007..203482350	ENSG00000233134	0	0	0	0	0	0	0	0	0	0	0	0	0	0	0	0	0	0	0	0	0	0	0	0	0	0	0	0	0	0	0	0	0	0	0	0	0	0	0	0	0	0	0	0	0	0
AC009961.2	2	complement(160545728..160546802)	ENSG00000230783	0	4	2	0	1	0	0	3	4	0	0	1	0	1	0	1	0	2	3	0	0	2	0	1	1	0	0	0	5	0	4	0	0	0	0	0	0	0	0	0	0	0	0	0	0	0
AC009961.3	2	complement(160527219..160568946)	ENSG00000226266	14	5	7	19	22	25	10	19	8	12	5	4	5	13	9	13	18	9	8	24	20	25	8	30	27	24	10	6	40	6	16	27	15	8	15	10	13	8	36	14	9	21	13	14	0	7
AC009961.5	2	complement(160668745..160670520)	ENSG00000227055	0	0	0	0	0	0	0	0	0	0	0	0	0	0	0	0	0	0	0	0	0	0	0	0	0	0	0	0	0	0	0	0	0	0	0	0	0	0	0	0	0	0	0	0	0	0
AC009963.3	2	complement(108519453..108519590)	ENSG00000233494	0	0	0	0	0	0	0	0	0	0	0	0	0	0	0	0	0	0	0	0	0	0	0	0	0	0	0	0	0	0	0	0	0	0	0	0	0	0	0	0	0	0	0	0	0	0
AC009963.4	2	108520420..108520697	ENSG00000227270	0	0	0	0	0	0	0	0	0	0	0	0	0	0	0	0	0	0	0	0	0	0	0	0	0	0	0	0	0	0	0	0	0	0	0	0	0	0	0	0	0	0	0	0	0	0
AC009963.5	2	108531404..108531742	ENSG00000237745	0	0	0	0	0	0	0	0	0	0	0	0	0	0	0	0	0	0	0	0	0	0	0	0	0	0	0	0	0	0	0	0	0	0	0	0	0	0	0	0	0	0	0	0	0	0
AC009963.6	2	complement(108537219..108537704)	ENSG00000235325	0	0	0	0	0	0	0	0	0	0	0	0	0	0	0	0	0	0	0	0	0	0	0	0	0	0	0	0	0	0	0	0	0	0	0	0	0	0	0	0	0	0	0	0	0	0
AC009965.1	2	204930429..204932086	ENSG00000235951	0	0	0	0	0	0	0	0	0	0	0	0	0	0	0	0	0	0	0	0	0	0	0	0	0	0	0	0	0	0	0	0	0	0	0	0	0	0	0	0	0	0	0	0	0	0
AC009965.2	2	204955180..204974572	ENSG00000234714	0	0	0	0	0	0	0	0	0	0	0	0	0	0	0	0	0	0	0	0	0	0	0	0	0	0	0	0	0	0	0	0	0	0	0	0	0	0	0	0	0	0	0	0	0	0
AC009967.3	2	170646603..170647395	ENSG00000214369	6	0	0	0	1	0	0	0	0	0	0	0	0	0	0	1	0	0	0	0	0	2	0	1	0	0	0	0	0	0	0	0	0	0	0	0	0	0	0	0	0	0	0	0	0	0
AC009969.1	2	complement(153707167..153707338)	ENSG00000234932	0	0	0	0	0	0	0	0	0	0	0	0	0	0	0	0	0	0	0	0	0	0	0	0	0	0	0	0	0	0	0	0	0	0	0	0	0	0	0	0	0	0	0	0	0	0
AC009970.1	2	60722821..60727099	ENSG00000233953	0	0	0	0	0	0	0	0	0	0	0	0	0	0	0	0	0	0	0	0	0	0	0	0	0	0	0	0	0	0	0	0	0	0	0	0	0	0	0	0	0	0	0	0	0	0
AC009974.11	2	219706322..219706788	ENSG00000232625	0	0	0	0	0	0	0	0	0	0	0	0	0	0	0	0	0	0	0	0	0	0	0	0	0	0	0	0	0	0	0	0	0	0	0	0	0	0	0	0	0	0	0	0	0	0
AC009977.1	Y	complement(21737895..21738068)	ENSG00000269084	0	0	0	0	0	0	0	0	0	0	0	0	0	0	0	0	0	0	0	0	0	0	0	0	0	0	0	0	0	0	0	0	0	0	0	0	0	0	0	0	0	0	0	0	0	0
AC009987.1	10	complement(125494301..125494372)	ENSG00000221293	0	0	0	0	0	0	0	0	0	0	0	0	0	0	0	0	0	0	0	0	0	0	0	0	0	0	0	0	0	0	0	0	0	0	0	0	0	0	0	0	0	0	0	0	0	0
AC009994.2	17	complement(62526893..62526975)	ENSG00000266566	0	0	0	0	0	0	0	0	0	0	0	0	0	0	0	0	0	0	0	0	0	0	0	0	0	0	0	0	0	0	0	0	0	0	0	0	0	0	0	0	0	0	0	0	0	0
AC009997.1	15	complement(56053215..56053300)	ENSG00000221218	0	0	0	0	0	0	0	0	0	0	0	0	0	0	0	0	0	0	0	0	0	0	0	0	0	0	0	0	0	0	0	0	0	0	0	0	0	0	0	0	0	0	0	0	0	0
AC010082.2	7	complement(18468685..18470361)	ENSG00000225000	0	0	0	0	0	0	0	0	0	0	0	0	0	0	0	0	0	0	0	0	0	0	0	0	0	0	0	0	0	0	0	0	0	0	0	0	0	0	0	0	0	0	0	0	0	0
AC010084.1	Y	3904538..3968361	ENSG00000229308	0	3	0	0	0	0	0	1	0	0	0	0	0	0	0	0	0	0	0	0	0	0	0	0	0	0	0	0	0	0	0	0	0	0	0	0	0	0	0	0	0	0	0	0	0	0
AC010086.1	Y	23473154..23480781	ENSG00000226918	0	0	0	0	0	0	0	0	0	0	0	0	0	0	0	0	0	0	0	0	0	0	0	0	0	0	0	0	0	0	0	0	0	0	0	0	0	0	0	0	0	0	0	0	0	0
AC010086.5	Y	23567656..23567881	ENSG00000236615	0	0	0	0	0	0	0	0	0	0	0	0	0	0	0	0	0	0	0	0	0	0	0	0	0	0	0	0	0	0	0	0	0	0	0	0	0	0	0	0	0	0	0	0	0	0
AC010090.1	2	145324002..145337001	ENSG00000232606	0	0	0	0	0	0	0	0	0	0	0	0	0	0	0	0	0	0	0	0	0	0	0	0	0	0	0	0	0	0	0	0	0	0	0	0	0	0	0	0	0	0	0	0	0	0
AC010091.1	7	complement(81205702..81255532)	ENSG00000233491	0	0	0	0	0	0	0	0	0	0	0	0	0	0	0	0	0	0	0	0	0	0	0	0	2	0	2	0	1	0	0	0	0	0	0	0	0	0	0	0	0	0	0	0	0	0
AC010091.4	7	complement(81240200..81240642)	ENSG00000230196	0	0	0	0	0	0	0	0	0	0	0	0	0	0	0	0	0	0	0	0	0	0	0	0	0	0	0	0	0	0	0	0	0	0	0	0	0	0	0	0	0	0	0	0	0	0
AC010092.1	2	171772719..171772804	ENSG00000266020	0	0	0	0	0	0	0	0	0	0	0	0	0	0	0	0	0	0	0	0	0	0	0	0	0	0	0	0	0	0	0	0	0	0	0	0	0	0	0	0	0	0	0	0	0	0
AC010095.5	2	complement(109293251..109295057)	ENSG00000228763	0	0	0	0	0	0	0	0	0	0	0	0	0	0	0	0	0	0	0	0	0	0	0	0	0	0	0	0	0	0	0	0	0	0	0	0	0	0	0	0	0	0	0	0	0	0
AC010095.6	2	complement(109311206..109311349)	ENSG00000233648	0	0	0	0	0	0	0	0	0	0	0	0	0	0	0	0	0	0	0	0	0	0	0	0	0	0	0	0	0	0	0	0	0	0	0	0	0	0	0	0	0	0	0	0	0	0
AC010095.7	2	complement(109328718..109329356)	ENSG00000235644	0	0	0	0	0	0	0	0	0	0	0	0	0	0	0	0	0	0	0	0	0	0	0	0	0	0	0	0	0	0	0	0	0	0	0	0	0	0	0	0	0	0	0	0	0	0
AC010096.1	2	complement(19657981..19668722)	ENSG00000234597	0	0	0	0	0	0	0	0	0	0	0	0	0	0	0	0	0	0	0	0	0	0	0	0	0	0	0	0	0	0	1	0	0	0	0	0	0	0	0	0	0	0	0	0	0	0
AC010096.2	2	19675211..19688611	ENSG00000237992	0	0	0	0	0	0	0	0	0	0	0	0	0	0	0	0	0	0	0	0	0	0	0	0	0	0	0	0	0	0	0	0	0	0	0	0	0	0	0	0	0	0	0	0	0	0
AC010105.1	2	complement(82706252..82765835)	ENSG00000237498	0	0	0	0	0	0	0	0	0	0	0	0	0	0	0	0	0	0	0	0	0	0	0	0	0	0	0	0	0	0	0	0	0	0	0	0	0	0	0	0	0	0	0	0	0	0
AC010127.3	2	166813909..167158294	ENSG00000236107	1	0	1	0	0	0	1	6	0	1	0	0	0	0	2	0	0	2	2	0	1	0	0	0	0	0	0	0	0	0	2	0	0	5	0	0	4	1	2	1	4	5	0	5	0	1
AC010132.10	7	complement(42869271..42884037)	ENSG00000231539	0	0	0	0	0	0	0	0	0	0	0	0	0	0	0	0	0	0	0	0	0	0	0	0	0	0	0	1	0	0	0	0	0	0	0	0	0	0	0	0	0	0	0	0	0	0
AC010132.11	7	42958340..42959683	ENSG00000234983	0	0	0	0	0	0	0	0	0	0	0	0	0	1	0	0	0	0	0	0	0	0	0	0	0	0	0	0	0	0	0	0	0	0	0	0	0	0	0	0	0	0	0	0	0	0
AC010136.2	2	218843430..218857338	ENSG00000223923	0	0	0	2	0	0	0	0	0	0	0	0	0	0	0	0	0	0	0	0	0	0	0	0	0	0	0	0	0	3	0	0	0	0	0	0	0	0	0	0	0	0	0	0	0	0
AC010139.1	3	complement(16661028..16661125)	ENSG00000264034	0	0	0	0	0	0	0	0	0	0	0	0	0	0	0	0	0	0	0	0	0	0	0	0	0	0	0	0	0	0	0	0	0	0	0	0	0	0	0	0	0	0	0	0	0	0
AC010141.1	Y	complement(23627270..23629049)	ENSG00000235719	0	0	0	0	0	0	0	0	0	0	0	0	0	0	0	0	0	0	0	0	0	0	0	0	0	0	0	0	0	0	0	0	0	0	0	0	0	0	0	0	0	0	0	0	0	0
AC010141.4	Y	complement(23670185..23672356)	ENSG00000242393	0	0	0	0	0	0	0	0	0	0	0	0	0	0	0	0	0	0	0	0	0	0	0	0	0	0	0	0	0	0	0	0	0	0	0	0	0	0	0	0	0	0	0	0	0	0
AC010141.6	Y	complement(23693725..23695897)	ENSG00000228257	0	0	0	0	0	0	0	0	0	0	0	0	0	0	0	0	0	0	0	0	0	0	0	0	0	0	0	0	0	0	0	0	0	0	0	0	0	0	0	0	0	0	0	0	0	0
AC010141.8	Y	complement(23717738..23719956)	ENSG00000227989	0	0	0	0	0	0	0	0	0	0	0	0	0	0	0	0	0	0	0	0	0	0	0	0	0	0	0	0	0	0	0	0	0	0	0	0	0	0	0	0	0	0	0	0	0	0
AC010145.4	2	complement(16137171..16203007)	ENSG00000226764	0	0	0	0	0	0	0	0	0	0	0	0	0	0	0	0	0	0	0	0	0	0	0	0	0	0	0	0	0	0	0	0	0	0	0	0	0	0	0	0	0	0	0	0	0	0
AC010146.1	2	137302282..137303112	ENSG00000229568	0	0	0	0	0	0	0	0	0	0	0	0	0	0	0	0	0	0	0	0	0	0	0	0	0	0	0	0	0	0	0	0	0	0	0	0	0	0	0	0	0	0	0	0	0	0
AC010146.2	2	137301941..137302050	ENSG00000216081	0	0	0	0	0	0	0	0	0	0	0	0	0	0	0	0	0	0	0	0	0	0	0	0	0	0	0	0	0	0	0	0	0	0	0	0	0	0	0	0	0	0	0	0	0	0
AC010148.1	2	complement(235742959..235822028)	ENSG00000235726	1	1	3	15	0	5	3	6	2	1	2	2	4	9	3	3	5	12	4	0	5	3	4	3	7	8	1	1	6	2	7	6	6	1	2	4	1	0	2	3	0	3	2	0	0	3
AC010149.4	2	complement(231385309..231444721)	ENSG00000235419	0	0	0	0	0	0	0	0	0	0	0	0	0	0	0	0	0	0	0	0	0	0	0	0	0	0	0	0	0	0	0	0	0	0	0	0	0	0	0	0	0	0	0	0	0	0
AC010150.1	2	complement(26079330..26079835)	ENSG00000218682	0	0	1	3	1	0	0	4	2	1	0	0	0	0	9	1	0	0	0	2	0	0	3	0	0	0	0	1	0	0	0	0	4	0	0	1	0	1	3	1	0	0	0	0	0	2
AC010150.2	2	25945061..25945165	ENSG00000222070	0	0	0	0	0	0	0	0	0	0	0	0	0	0	0	0	0	0	0	0	0	0	0	0	0	0	0	0	0	0	0	0	0	0	0	0	0	0	0	0	0	0	0	0	0	0
AC010153.3	Y	26796955..26797681	ENSG00000240566	0	0	0	0	0	0	0	0	0	0	0	0	0	0	0	1	0	0	0	0	0	0	0	0	0	0	0	0	0	0	0	0	0	0	0	0	0	0	0	0	0	0	0	0	0	0
AC010154.2	Y	complement(6361017..6364798)	ENSG00000235895	0	0	0	0	0	0	0	0	0	0	0	0	0	0	0	0	0	0	0	0	0	0	0	0	0	0	0	0	0	0	0	0	0	0	0	0	0	0	0	0	0	0	0	0	0	0
AC010170.1	3	complement(45266617..45267519)	ENSG00000178550	0	0	0	0	0	0	0	0	0	0	0	0	0	0	0	0	0	0	0	0	0	0	0	0	0	0	0	0	0	0	0	0	0	0	1	0	0	0	0	0	0	0	0	0	0	0
AC010196.1	12	complement(87138845..87138925)	ENSG00000264077	0	0	0	0	0	0	0	0	0	0	0	0	0	0	0	0	0	0	0	0	0	0	0	0	0	0	0	0	0	0	0	0	0	0	0	0	0	0	0	0	0	0	0	0	0	0
AC010203.1	12	complement(100551034..100551116)	ENSG00000221770	0	0	0	0	0	0	0	0	0	0	0	0	0	0	0	0	0	0	0	0	0	0	0	0	0	0	0	0	0	0	0	0	0	0	0	0	0	0	0	0	0	0	0	0	0	0
AC010207.1	3	complement(134128886..134128982)	ENSG00000221313	0	0	0	0	0	0	0	0	0	0	0	0	0	0	0	0	0	0	0	0	0	0	0	0	0	0	0	0	0	0	0	0	0	0	0	0	0	0	0	0	0	0	0	0	0	0
AC010209.1	12	complement(101049500..101049582)	ENSG00000239036	0	0	0	0	0	0	0	0	0	0	0	0	0	0	0	0	0	0	0	0	0	0	0	0	0	0	0	0	0	0	0	0	0	0	0	0	0	0	0	0	0	0	0	0	0	0
AC010226.4	5	114937754..114956356	ENSG00000249249	7	1	4	5	6	4	2	1	9	4	9	0	0	8	1	18	7	3	0	0	0	7	0	6	13	11	15	11	13	4	2	0	1	0	0	1	1	0	0	0	1	0	2	1	82	0
AC010235.1	5	125532528..125532608	ENSG00000265637	0	0	0	0	0	0	0	0	0	0	0	0	0	0	0	0	0	0	0	0	0	0	0	0	0	0	0	0	0	0	0	0	0	0	0	0	0	0	0	0	0	0	0	0	0	0
AC010240.2	5	132278624..132280742	ENSG00000235253	0	0	0	0	0	0	0	0	0	0	0	0	0	0	0	0	0	0	0	0	0	0	0	0	0	0	0	0	0	0	0	0	0	0	0	0	0	0	0	0	0	0	0	0	0	0
AC010240.3	5	complement(132323344..132323802)	ENSG00000229738	0	0	0	0	0	0	0	0	0	0	0	0	0	0	0	0	0	0	0	0	0	0	0	0	0	0	0	0	0	0	0	0	0	0	0	0	0	0	0	0	0	0	0	0	0	0
AC010243.1	5	87514708..87515080	ENSG00000197071	0	0	0	0	0	0	0	0	0	0	0	0	0	0	0	0	0	0	0	0	0	0	0	0	0	0	0	0	0	0	0	0	0	0	0	0	0	0	0	0	0	0	0	0	0	0
AC010247.1	19	42697230..42697281	ENSG00000265122	0	0	0	0	0	0	0	0	0	0	0	0	0	0	0	0	0	0	0	0	0	0	0	0	0	0	0	0	0	0	0	0	0	0	0	0	0	0	0	0	0	0	0	0	0	0
AC010295.1	5	complement(153472864..153472939)	ENSG00000251710	0	0	0	0	0	0	0	0	0	0	0	0	0	0	0	0	0	0	0	0	0	0	0	0	0	0	0	0	0	0	0	0	0	0	0	0	0	0	0	0	0	0	0	0	0	0
AC010296.1	5	complement(115780104..115780830)	ENSG00000256121	0	0	0	0	0	0	0	0	0	0	0	0	0	0	0	0	0	0	0	0	0	0	0	0	0	0	0	0	0	0	0	0	0	0	0	0	0	0	0	0	0	0	0	0	0	0
AC010297.1	5	175878763..175878873	ENSG00000221373	0	0	0	0	0	0	0	0	0	0	0	0	0	0	0	0	0	0	0	0	0	0	0	0	0	0	0	0	0	0	0	0	0	0	0	0	0	0	0	0	0	0	0	0	0	0
AC010311.1	19	complement(7160431..7160506)	ENSG00000266483	0	0	0	0	0	0	0	0	0	0	0	0	0	0	0	0	0	0	0	0	0	0	0	0	0	0	0	0	0	0	0	0	0	0	0	0	0	0	0	0	0	0	0	0	0	0
AC010319.1	19	17568066..17568166	ENSG00000222805	0	0	0	0	0	0	0	0	0	0	0	0	0	0	0	0	0	0	0	0	0	0	0	0	0	0	0	0	0	0	0	0	0	0	0	0	0	0	0	0	0	0	0	0	0	0
AC010323.1	19	complement(8410894..8410980)	ENSG00000265364	0	0	0	0	0	0	0	0	0	0	0	0	0	0	0	0	0	0	0	0	0	0	0	0	0	0	0	0	0	0	0	0	0	0	0	0	0	0	0	0	0	0	0	0	0	0
AC010327.1	19	55745495..55745564	ENSG00000266462	0	0	0	0	0	0	0	0	0	0	0	0	0	0	0	0	0	0	0	0	0	0	0	0	0	0	0	0	0	0	0	0	0	0	0	0	0	0	0	0	0	0	0	0	0	0
AC010327.2	19	55738587..55741647	ENSG00000269808	0	3	1	0	0	3	0	1	0	0	2	0	0	3	0	0	0	1	2	0	0	1	0	3	0	0	1	1	1	0	2	0	2	0	0	0	3	1	0	0	5	0	1	0	0	0
AC010329.1	19	20988317..20988400	ENSG00000266156	0	0	0	0	0	0	0	0	0	0	0	0	0	0	0	0	0	0	0	0	0	0	0	0	0	0	0	0	0	0	0	0	0	0	0	0	0	0	0	0	0	0	0	0	0	0
AC010335.1	19	complement(18553705..18554469)	ENSG00000256989	0	0	0	0	0	1	0	0	0	0	0	0	0	0	0	0	0	0	0	0	0	0	0	0	0	0	0	0	0	0	6	0	0	0	0	3	0	0	0	0	0	0	0	0	0	1
AC010336.1	19	complement(7963689..7968427)	ENSG00000214248	17	27	21	33	19	27	24	15	35	11	9	18	11	6	20	19	15	26	8	14	8	16	43	29	26	25	24	39	32	26	3	14	26	8	14	13	6	1	10	3	9	7	8	2	0	19
AC010368.1	5	complement(35034257..35034347)	ENSG00000212082	0	0	0	0	0	0	0	0	0	0	0	0	0	0	0	0	0	0	0	0	0	0	0	0	0	0	0	0	0	0	0	0	0	0	0	0	0	0	0	0	0	0	0	0	0	0
AC010368.2	5	35051012..35051198	ENSG00000269027	0	0	0	0	0	0	0	0	0	0	0	0	0	0	0	0	0	0	0	0	0	0	0	0	0	0	0	0	0	0	0	0	0	0	0	0	0	0	0	0	0	0	0	0	0	0
AC010376.1	5	67263273..67263379	ENSG00000223149	0	0	0	0	0	0	0	0	0	0	0	0	0	0	0	0	0	0	0	0	0	0	0	0	0	0	0	0	0	0	0	0	0	0	0	0	0	0	0	0	0	0	0	0	0	0
AC010422.1	19	12740548..12740599	ENSG00000221343	0	0	0	0	0	0	0	0	0	0	0	0	0	0	0	0	0	0	0	0	0	0	0	0	0	0	0	0	0	0	0	0	0	0	0	0	0	0	0	0	0	0	0	0	0	0
AC010423.1	5	complement(102766107..102862319)	ENSG00000226926	0	0	0	0	1	0	0	0	0	0	0	1	0	0	0	0	0	0	0	0	0	0	0	0	0	0	0	0	1	0	0	0	0	0	0	0	0	0	0	0	0	0	0	0	0	0
AC010441.1	5	150157867..150176297	ENSG00000269636	249	219	188	153	273	243	212	82	394	102	131	115	102	151	128	125	169	402	252	70	149	181	337	196	357	352	478	285	331	123	130	58	171	110	87	201	113	69	146	131	42	162	90	118	189	126
AC010455.1	5	complement(27986282..27986392)	ENSG00000221721	0	0	0	0	0	0	0	0	0	0	0	0	0	0	0	0	0	0	0	0	0	0	0	0	0	0	0	0	0	0	0	0	0	0	0	0	0	0	0	0	0	0	0	0	0	0
AC010458.1	19	complement(48554681..48554766)	ENSG00000221595	0	0	0	0	0	0	0	0	0	0	0	0	0	0	0	0	0	0	0	0	0	0	0	0	0	0	0	0	0	0	0	0	0	0	0	0	0	0	0	0	0	0	0	0	0	0
AC010468.1	5	complement(110527924..110528740)	ENSG00000214784	0	0	0	0	0	1	1	0	1	0	0	0	0	0	1	0	0	0	2	0	0	0	0	0	0	1	0	5	2	0	0	2	1	0	0	0	0	0	1	0	1	0	0	1	1	0
AC010468.2	5	complement(110601507..110605787)	ENSG00000249318	0	0	0	0	0	0	0	0	0	0	0	0	0	0	0	0	0	0	0	0	0	0	0	0	0	0	0	0	0	0	0	0	0	0	0	0	0	0	0	0	0	0	0	0	0	0
AC010468.3	5	complement(110490942..110491850)	ENSG00000250728	0	0	0	0	0	0	0	0	0	0	0	0	0	0	0	0	0	0	0	0	0	0	0	0	0	0	0	0	0	0	0	0	0	0	0	0	0	0	0	0	0	0	0	0	0	0
AC010492.2	19	54732911..54734088	ENSG00000235081	0	0	4	0	2	0	0	0	0	0	0	0	0	0	0	0	1	0	0	0	0	3	0	0	0	1	0	1	0	0	0	0	0	0	0	1	2	0	0	0	0	0	0	0	0	0
AC010492.4	19	complement(54749953..54751181)	ENSG00000249189	0	0	0	0	0	0	0	0	0	0	0	0	0	0	0	0	0	0	0	0	0	0	0	0	0	0	0	0	0	0	0	0	0	0	0	0	0	0	0	0	0	0	0	0	0	0
AC010492.5	19	54771859..54772899	ENSG00000240296	0	0	0	0	0	0	0	0	0	0	0	0	0	0	0	0	0	0	0	0	0	0	0	0	0	0	0	0	0	0	0	0	0	0	0	0	0	0	0	0	0	0	0	0	0	0
AC010504.2	19	complement(34839261..34850317)	ENSG00000267219	0	0	0	0	7	1	0	2	1	1	6	0	0	0	0	3	1	0	0	1	0	4	0	1	4	11	4	0	2	10	0	4	0	0	0	0	2	0	3	0	1	1	1	1	0	0
AC010518.3	19	complement(54797902..54798219)	ENSG00000240197	0	0	0	0	0	0	0	0	0	0	0	0	0	0	0	0	0	0	0	0	0	0	0	0	0	0	0	0	0	0	0	0	0	0	0	0	0	0	0	0	0	0	0	0	0	0
AC010522.1	19	complement(58337829..58338146)	ENSG00000269304	0	0	0	0	0	0	0	0	0	0	0	0	0	0	0	0	0	0	0	0	0	0	0	0	0	0	0	0	0	0	0	0	0	0	0	0	0	0	0	0	0	0	0	0	0	0
AC010524.2	19	complement(49871962..49891338)	ENSG00000268686	1	0	2	2	4	0	1	7	0	0	3	0	0	0	2	12	9	2	5	1	0	0	3	10	0	16	2	8	0	14	7	0	0	1	0	1	0	3	8	3	5	1	2	0	0	12
AC010524.4	19	49859409..49861026	ENSG00000268157	0	0	0	0	0	0	0	0	0	0	0	0	0	0	0	0	0	0	0	0	0	0	0	0	0	0	0	0	0	0	0	0	0	0	0	0	0	0	0	0	0	0	0	0	0	0
AC010525.1	19	56208088..56208594	ENSG00000203305	0	0	0	0	0	0	0	0	0	0	0	0	0	0	0	0	0	0	0	0	0	0	0	0	0	0	0	0	0	0	0	0	0	0	0	0	0	0	0	0	0	0	0	0	0	0
AC010525.2	19	56196138..56196282	ENSG00000211571	0	0	0	0	0	0	0	0	0	0	0	0	0	0	0	0	0	0	0	0	0	0	0	0	0	0	0	0	0	0	0	0	0	0	0	0	0	0	0	0	0	0	0	0	0	0
AC010525.4	19	complement(56205484..56205924)	ENSG00000267117	0	0	0	0	0	0	0	0	0	0	0	0	0	0	0	0	0	0	0	0	0	0	0	0	0	0	0	0	0	0	0	0	0	0	0	0	0	0	0	0	0	0	0	0	0	0
AC010525.5	19	complement(56217344..56217538)	ENSG00000267689	0	0	0	0	0	0	0	0	0	0	0	0	0	0	0	0	0	0	0	0	0	0	0	0	0	0	0	0	0	0	0	0	0	0	0	0	0	0	0	0	0	0	0	0	0	0
AC010525.6	19	56207251..56209196	ENSG00000267183	0	3	10	12	4	9	5	1	17	0	6	1	1	0	3	16	6	6	2	0	1	6	11	4	4	17	6	6	7	6	3	0	1	0	0	0	4	1	1	0	0	3	0	3	0	1
AC010525.7	19	56207681..56208795	ENSG00000267018	39	21	58	59	56	63	30	33	70	12	38	7	6	12	11	86	47	30	22	16	10	33	37	48	29	59	19	26	31	53	14	7	11	14	17	3	6	9	4	5	0	4	7	6	0	19
AC010528.1	16	76413923..76414056	ENSG00000264645	0	0	0	0	0	0	0	0	0	0	0	0	0	0	0	0	0	0	0	0	0	0	0	0	0	0	0	0	0	0	0	0	0	0	0	0	0	0	0	0	0	0	0	0	0	0
AC010536.1	16	complement(87727144..87729753)	ENSG00000226180	5	10	2	15	1	17	3	10	7	9	7	8	3	5	5	18	8	6	6	1	8	6	15	8	10	1	4	1	3	3	10	0	10	7	11	3	0	1	4	7	5	6	1	2	0	7
AC010543.1	16	complement(57908288..57908434)	ENSG00000265209	0	0	0	0	0	0	0	0	0	0	0	0	0	0	0	0	0	0	0	0	0	0	0	0	0	0	0	0	0	0	0	0	0	0	0	0	0	0	0	0	0	0	0	0	0	0
AC010546.1	16	complement(62859865..62859952)	ENSG00000223123	0	0	0	0	0	0	0	0	0	0	0	0	0	0	0	0	0	0	0	0	0	0	0	0	0	0	0	0	0	0	0	0	0	0	0	0	0	0	0	0	0	0	0	0	0	0
AC010547.9	16	complement(71481503..71523214)	ENSG00000261611	49	24	40	25	9	32	18	30	25	16	49	12	26	33	38	60	43	34	22	25	14	27	41	50	59	84	46	8	33	67	14	4	48	20	20	22	20	8	68	30	53	27	12	46	0	30
AC010595.1	5	84930230..84930291	ENSG00000265704	0	0	0	0	0	0	0	0	0	0	0	0	0	0	0	0	0	0	0	0	0	0	0	0	0	0	0	0	0	0	0	0	0	0	0	0	0	0	0	0	0	0	0	0	0	0
AC010609.1	5	complement(156662195..156662309)	ENSG00000222086	0	0	0	0	0	0	0	0	0	0	0	0	0	0	0	0	0	0	0	0	0	0	0	0	0	0	0	0	0	0	0	0	0	0	0	0	0	0	0	0	0	0	0	0	0	0
AC010620.1	19	21301321..21301529	ENSG00000256240	0	0	0	0	0	0	0	0	0	0	0	0	0	0	0	0	0	0	0	0	0	0	0	0	0	0	0	0	0	0	0	0	0	0	0	0	0	0	0	0	0	0	0	0	0	0
AC010641.1	19	397589..398941	ENSG00000267443	0	0	0	0	0	0	0	0	0	0	0	0	0	0	0	0	0	0	0	0	0	0	0	0	0	0	0	0	0	0	0	0	0	0	0	0	0	0	0	0	0	0	0	0	0	0
AC010642.1	19	58790332..58826563	ENSG00000267216	27	26	19	31	15	25	12	18	17	18	29	15	8	32	0	15	30	5	13	1	14	22	14	30	16	37	16	17	21	30	4	24	17	17	10	1	13	36	29	13	0	29	20	12	0	10
AC010642.2	19	58830643..58831855	ENSG00000269794	0	0	0	0	0	0	0	1	0	1	0	0	0	0	0	1	0	0	0	0	0	0	0	0	0	0	0	0	0	0	0	0	0	0	0	0	0	0	1	0	0	0	0	2	0	0
AC010646.3	19	complement(17346749..17366257)	ENSG00000269095	3	0	0	0	0	1	0	1	0	0	0	0	1	0	0	0	0	0	0	0	0	0	0	2	5	0	0	0	0	0	0	0	0	0	0	0	0	0	1	0	0	0	0	0	0	0
AC010649.1	19	complement(3296763..3303001)	ENSG00000267448	0	0	0	0	0	0	0	0	0	0	0	0	0	0	0	0	0	0	0	0	0	0	0	0	0	0	0	0	0	0	0	0	0	0	0	0	0	0	0	0	0	0	0	0	0	0
AC010677.5	7	26315815..26316226	ENSG00000232383	0	0	0	0	0	0	0	0	0	0	0	0	0	0	0	0	0	0	0	0	0	0	0	0	0	0	0	0	0	0	0	0	0	0	0	0	0	0	0	0	0	0	0	0	0	0
AC010723.1	Y	complement(16388092..16389369)	ENSG00000223517	0	0	0	0	0	0	0	0	0	0	0	0	0	0	0	0	0	0	0	0	0	0	0	0	0	0	0	0	0	0	0	0	0	0	0	0	0	0	0	0	0	0	0	0	0	0
AC010723.2	Y	complement(16364065..16364171)	ENSG00000266220	0	0	0	0	0	0	0	0	0	0	0	0	0	0	0	0	0	0	0	0	0	0	0	0	0	0	0	0	0	0	0	0	0	0	0	0	0	0	0	0	0	0	0	0	0	0
AC010724.1	15	complement(83145848..83145931)	ENSG00000221517	0	0	0	0	0	0	0	0	0	0	0	0	0	0	0	0	0	0	0	0	0	0	0	0	0	0	0	0	0	0	0	0	0	0	0	0	0	0	0	0	0	0	0	0	0	0
AC010729.1	2	5836352..5848227	ENSG00000242540	0	0	0	0	0	0	0	0	0	0	0	0	0	0	0	0	0	0	0	0	0	0	0	0	0	0	0	0	0	0	0	0	0	0	0	0	0	0	0	0	0	0	0	0	0	0
AC010729.2	2	5866581..5870474	ENSG00000236106	0	0	0	0	0	0	0	0	0	0	0	0	0	0	0	0	0	0	0	0	0	0	0	0	0	0	0	0	0	0	0	0	0	0	0	0	0	0	0	0	0	0	0	0	0	0
AC010729.3	2	complement(5950773..5952728)	ENSG00000237266	0	0	0	0	0	0	0	0	0	0	0	0	0	0	0	0	0	0	0	0	0	0	0	0	0	0	0	0	0	0	0	0	0	0	0	0	0	0	0	0	0	0	0	0	0	0
AC010731.2	2	complement(207471221..207474536)	ENSG00000228577	0	0	0	0	0	0	0	0	0	0	0	0	0	0	0	0	0	0	0	0	0	0	0	0	0	0	0	0	0	0	0	0	0	0	0	0	0	0	0	0	0	0	0	0	0	0
AC010731.3	2	207504797..207506006	ENSG00000231653	0	0	0	0	0	0	0	0	0	0	0	0	0	0	0	0	0	0	0	0	0	0	0	0	0	0	0	0	0	0	0	0	0	0	0	0	0	0	0	0	0	0	0	0	0	0
AC010731.4	2	207507142..207514173	ENSG00000235118	0	0	0	0	0	0	0	1	0	0	0	1	1	1	0	0	0	0	1	0	0	0	0	0	0	0	0	0	0	0	0	0	0	0	0	0	0	0	0	0	0	0	2	0	0	0
AC010731.6	2	complement(207551241..207552086)	ENSG00000213083	0	0	0	0	0	0	0	0	0	0	0	0	0	0	0	0	0	0	0	0	0	0	0	0	0	0	0	0	0	0	0	0	0	0	0	0	0	0	0	0	0	0	0	0	0	0
AC010733.4	2	complement(61052267..61108449)	ENSG00000228414	0	0	0	0	0	0	0	0	0	0	0	0	0	0	0	0	0	0	0	0	0	0	0	0	0	0	0	0	0	0	0	0	0	0	0	0	0	0	0	0	0	0	0	0	0	0
AC010733.5	2	complement(61165339..61165739)	ENSG00000232713	0	0	1	0	4	3	3	0	5	0	0	0	0	2	0	1	1	1	0	0	0	0	1	1	3	3	3	0	2	0	4	0	1	0	0	0	1	0	0	0	1	0	0	5	0	0
AC010733.7	2	61079395..61079878	ENSG00000237024	0	0	0	0	0	0	0	0	0	0	0	0	0	0	0	0	0	0	0	0	0	0	0	0	0	0	0	0	0	0	0	0	0	0	0	0	0	0	0	0	0	0	0	0	0	0
AC010739.1	2	41823526..41823632	ENSG00000221372	0	0	0	0	0	0	0	0	0	0	0	0	0	0	0	0	0	0	0	0	0	0	0	0	0	0	0	0	0	0	0	0	0	0	0	0	0	0	0	0	0	0	0	0	0	0
AC010740.1	2	141655992..141656675	ENSG00000238065	0	0	0	0	0	0	0	0	0	0	0	0	0	0	0	0	0	0	0	0	0	0	0	0	0	0	0	0	0	0	0	0	0	0	0	0	0	0	0	0	0	0	0	0	0	0
AC010744.1	2	83749938..83750626	ENSG00000232548	0	0	0	0	0	0	0	0	0	0	0	0	0	0	0	0	0	0	0	0	0	0	0	0	0	0	0	0	0	0	0	0	0	0	0	0	0	0	0	0	0	0	0	0	0	0
AC010745.1	2	16383698..16385494	ENSG00000226041	4	0	1	1	2	4	2	0	6	0	0	0	0	0	0	0	0	0	1	0	0	3	19	2	7	3	0	4	15	0	0	0	0	0	0	0	0	0	0	0	0	0	0	0	14	0
AC010745.2	2	16405315..16410408	ENSG00000228876	0	0	0	0	0	0	0	0	0	0	0	0	0	0	0	0	0	0	0	0	0	0	0	0	0	0	0	0	0	0	0	0	0	0	0	0	0	0	0	0	0	0	0	0	0	0
AC010745.3	2	complement(16408295..16409462)	ENSG00000231266	0	0	0	0	0	0	0	0	0	0	0	0	0	0	0	0	0	0	0	0	0	0	0	0	0	0	0	0	0	0	0	0	0	0	0	0	0	0	0	0	0	0	0	0	0	0
AC010745.4	2	complement(16497592..16500834)	ENSG00000232444	0	0	0	0	0	0	0	0	0	0	0	0	0	0	0	0	0	0	0	0	0	0	0	0	0	0	0	0	0	0	0	0	0	0	0	0	0	0	0	0	0	0	0	0	0	0
AC010746.3	2	198176117..198177464	ENSG00000225979	0	0	0	0	0	0	0	0	0	0	0	0	0	0	0	0	0	0	0	0	0	0	0	0	0	0	0	0	0	0	0	0	0	0	0	0	0	0	0	0	0	0	0	0	0	0
AC010747.2	2	complement(185766838..185767289)	ENSG00000237824	0	0	0	0	0	0	0	0	0	0	0	0	0	0	0	0	0	0	0	0	0	0	0	0	0	0	0	0	0	0	0	0	0	0	0	0	0	0	0	0	0	0	0	0	0	0
AC010754.1	18	complement(21474079..21474170)	ENSG00000221389	0	0	0	0	0	0	0	0	0	0	0	0	0	0	0	0	0	0	0	0	0	0	0	0	0	0	0	0	0	0	0	0	0	0	0	0	0	0	0	0	0	0	0	0	0	0
AC010760.1	15	22456895..22460351	ENSG00000269182	0	0	0	0	0	0	0	0	0	0	0	0	0	0	0	0	0	0	0	0	0	0	0	0	0	0	0	0	0	0	0	0	0	0	0	0	0	0	0	0	0	0	0	0	0	0
AC010761.10	17	complement(27076749..27077097)	ENSG00000265840	0	0	0	0	0	0	0	0	0	0	0	0	0	0	0	0	0	0	0	0	2	0	0	0	0	0	0	0	0	0	0	0	0	0	0	0	0	0	0	0	0	0	0	0	0	0
AC010761.13	17	complement(26997072..26999822)	ENSG00000265205	0	0	0	0	0	0	0	0	0	0	0	0	0	0	0	0	0	0	0	0	0	0	0	0	0	0	0	0	0	0	0	0	0	0	0	0	0	0	0	0	0	0	0	0	0	0
AC010761.14	17	27054276..27054757	ENSG00000267729	0	0	0	0	0	0	0	0	0	0	0	0	0	0	0	0	0	0	0	0	0	0	0	0	0	1	0	0	0	0	0	0	0	0	0	0	0	0	0	0	0	0	0	0	0	0
AC010761.6	17	complement(27059981..27070120)	ENSG00000265073	0	0	0	2	0	0	0	0	0	0	0	0	0	0	0	0	0	0	0	0	0	0	0	1	0	0	0	0	0	0	0	0	0	0	0	0	0	0	0	0	0	0	0	0	0	0
AC010761.8	17	complement(27048505..27049895)	ENSG00000264577	0	5	0	0	0	0	0	0	1	0	0	0	0	1	0	0	1	1	5	3	0	0	0	1	4	0	1	0	1	3	0	0	0	0	2	0	1	0	0	0	0	0	1	0	0	0
AC010761.9	17	complement(27072587..27074670)	ENSG00000265474	0	0	0	0	0	0	1	0	0	0	0	0	0	0	0	0	0	0	0	0	0	0	0	0	0	0	0	0	0	0	0	0	0	0	0	0	0	0	0	0	0	0	0	0	0	0
AC010874.1	Y	5742287..5742379	ENSG00000251879	0	0	0	0	0	0	0	0	0	0	0	0	0	0	0	0	0	0	0	0	0	0	0	0	0	0	0	0	0	0	0	0	0	0	0	0	0	0	0	0	0	0	0	0	0	0
AC010877.1	Y	15418467..15429181	ENSG00000269291	0	0	0	0	0	0	0	0	0	0	0	0	0	0	0	0	0	0	0	0	0	0	0	0	0	0	0	0	0	0	0	0	0	0	0	0	0	0	0	0	0	0	0	0	0	0
AC010878.3	2	38044058..38045104	ENSG00000225402	0	0	0	0	0	0	0	0	0	0	0	0	0	0	0	0	0	0	0	0	0	0	0	2	0	0	0	0	0	0	0	0	0	0	0	0	0	0	0	0	0	0	0	0	0	0
AC010880.1	2	16535524..16613970	ENSG00000224400	0	0	0	0	0	0	0	0	0	0	0	0	0	0	0	0	0	0	0	0	0	0	0	0	0	0	0	0	0	0	0	0	0	0	0	0	0	0	0	0	0	0	0	0	0	0
AC010883.5	2	43456712..43460533	ENSG00000234936	0	2	0	0	0	0	1	0	0	0	0	0	0	0	0	2	1	2	0	1	5	0	0	5	5	1	0	4	1	0	0	0	1	2	0	1	0	0	0	3	0	0	0	0	0	0
AC010884.1	2	complement(105552869..105654954)	ENSG00000224509	0	1	0	0	0	0	0	0	0	0	0	0	0	0	1	1	0	2	0	3	0	0	0	0	0	0	0	0	0	0	0	0	0	0	0	0	0	0	0	0	0	0	0	0	0	0
AC010884.2	2	complement(105609360..105609438)	ENSG00000263685	0	0	0	0	0	0	0	0	0	0	0	0	0	0	0	0	0	0	0	0	0	0	0	0	0	0	0	0	0	0	0	0	0	0	0	0	0	0	0	0	0	0	0	0	0	0
AC010886.2	2	218558618..218561486	ENSG00000224414	0	0	0	0	0	0	0	0	0	0	0	0	0	0	0	0	0	0	0	0	0	0	0	0	0	0	0	0	0	0	0	0	0	0	0	0	0	0	0	0	0	0	0	0	0	0
AC010887.1	2	218041221..218041305	ENSG00000251849	0	0	0	0	0	0	0	0	0	0	0	0	0	0	0	0	0	0	0	0	0	0	0	0	0	0	0	0	0	0	0	0	0	0	0	0	0	0	0	0	0	0	0	0	0	0
AC010890.1	2	134022540..134042334	ENSG00000226953	0	4	0	0	0	1	0	0	0	0	1	0	1	2	0	5	0	1	2	0	0	3	2	4	0	26	2	0	0	5	0	0	0	0	1	2	1	0	0	0	4	0	1	0	0	0
AC010891.2	Y	9650924..9655122	ENSG00000228379	0	0	0	0	0	0	0	0	0	0	0	0	0	0	0	0	0	0	0	0	0	0	0	0	0	0	0	0	0	0	0	0	0	0	0	0	0	0	0	0	0	0	0	0	0	0
AC010894.3	2	175352117..175353114	ENSG00000226853	3	3	3	5	3	1	4	2	0	2	0	1	3	1	1	4	1	0	2	3	9	1	0	10	1	4	5	2	2	13	7	0	1	5	0	4	2	2	3	5	0	8	1	0	0	3
AC010894.4	2	175366680..175367043	ENSG00000179997	0	0	0	0	0	0	0	0	0	0	0	0	0	0	0	0	0	0	0	0	0	0	0	0	0	0	0	0	0	0	0	0	0	0	0	0	0	0	0	0	0	0	0	0	0	0
AC010894.5	2	175439955..175452454	ENSG00000237798	0	0	0	0	0	0	0	0	0	0	0	0	0	0	0	0	0	0	0	0	0	0	0	0	0	0	0	0	0	0	0	0	0	0	0	0	0	0	0	0	0	0	0	0	0	0
AC010900.2	2	203789332..203790627	ENSG00000232479	7	0	1	3	4	0	0	1	3	4	1	5	1	1	1	4	5	3	9	3	0	2	3	2	0	1	0	3	1	1	0	5	1	0	2	3	2	3	4	0	0	0	3	0	0	0
AC010904.1	2	complement(7464879..7465193)	ENSG00000213774	0	0	0	0	0	0	0	0	0	0	0	0	0	0	0	0	0	0	0	0	0	0	0	0	0	0	0	0	0	0	0	0	0	0	0	0	0	0	0	0	0	0	0	0	0	0
AC010907.2	2	complement(3650987..3651832)	ENSG00000237370	0	0	0	0	0	0	0	0	0	0	0	0	0	0	0	0	0	0	0	0	0	0	0	0	0	0	0	0	0	0	0	0	0	0	0	0	0	0	0	0	0	0	0	0	0	0
AC010907.5	2	complement(3750175..3751743)	ENSG00000224661	0	0	0	0	0	0	0	0	0	0	2	0	0	0	0	0	0	0	2	0	0	0	0	0	0	1	0	0	0	0	0	0	0	0	2	0	0	0	0	0	0	0	0	0	0	0
AC010928.1	18	58222376..58222457	ENSG00000253011	0	0	0	0	0	0	0	0	0	0	0	0	0	0	0	0	0	0	0	0	0	0	0	0	0	0	0	0	0	0	0	0	0	0	0	0	0	0	0	0	0	0	0	0	0	0
AC010930.1	11	4467872..4467957	ENSG00000221030	0	0	0	0	0	0	0	0	0	0	0	0	0	0	0	0	0	0	0	0	0	0	0	0	0	0	0	0	0	0	0	0	0	0	0	0	0	0	0	0	0	0	0	0	0	0
AC010967.1	2	53110381..53110593	ENSG00000232668	0	0	0	0	0	0	0	0	0	0	0	0	0	0	0	0	0	0	0	0	0	0	0	0	0	0	0	0	0	0	0	0	0	0	0	0	0	0	0	0	0	0	0	0	0	0
AC010967.2	2	complement(52949815..53137158)	ENSG00000228033	0	0	0	0	0	0	0	0	0	0	0	0	0	0	0	0	0	0	0	0	0	0	0	0	2	0	0	0	0	0	0	0	0	0	0	0	0	0	0	0	0	0	0	0	0	0
AC010967.3	2	53091373..53093769	ENSG00000232604	0	0	0	0	0	0	0	0	0	0	0	0	0	0	0	0	0	0	0	0	0	0	0	0	0	0	0	0	0	0	0	0	0	0	0	0	0	0	0	0	0	0	0	0	0	0
AC010969.1	2	complement(10143286..10146158)	ENSG00000188525	0	0	3	1	0	0	0	1	0	0	0	2	0	0	1	0	1	0	2	0	0	0	0	0	0	4	0	0	0	0	0	0	0	0	0	0	0	0	1	1	0	2	0	0	0	0
AC010970.1	Y	10033981..10034093	ENSG00000251966	0	0	0	0	0	0	0	0	0	0	0	0	0	0	0	0	0	0	0	0	0	0	0	0	0	0	0	0	0	0	0	0	0	0	0	0	0	0	0	0	0	0	0	0	0	0
AC010970.2	Y	complement(10036113..10036711)	ENSG00000225840	0	3	1	9	0	4	1	1	4	2	12	3	0	0	1	1	2	1	0	1	1	2	0	3	3	1	0	4	0	0	2	3	2	0	2	4	0	0	1	1	2	4	4	4	0	1
AC010971.1	7	49269733..49294412	ENSG00000234686	0	0	0	0	0	0	0	0	0	0	0	0	0	0	0	0	0	0	0	0	0	0	0	0	0	0	0	0	0	0	0	0	0	0	0	0	0	0	0	0	0	0	0	0	0	0
AC010974.3	2	133418099..133424563	ENSG00000230065	0	0	0	0	0	0	0	0	0	0	0	0	0	0	0	0	0	0	0	0	0	0	0	0	0	0	0	0	0	0	0	0	0	0	0	0	0	0	0	0	0	0	0	0	0	0
AC010975.1	2	complement(79720842..79727970)	ENSG00000229385	0	0	0	0	0	0	0	0	0	0	0	0	0	0	0	0	0	0	0	0	0	0	0	0	0	0	0	0	0	0	0	0	0	0	0	0	0	0	0	0	0	0	0	0	0	0
AC010975.2	2	complement(79800890..79802719)	ENSG00000230237	0	0	0	0	0	0	0	0	0	0	0	0	0	0	0	0	0	0	0	0	0	0	0	0	0	0	0	0	0	0	0	0	0	0	0	0	0	0	0	0	0	0	0	0	0	0
AC010976.2	2	128221218..128263373	ENSG00000231731	0	0	0	0	0	0	0	0	2	0	0	0	0	0	0	0	0	0	0	0	0	0	0	0	0	0	0	0	0	0	0	0	0	0	0	0	0	0	0	0	0	0	0	0	0	0
AC010980.2	2	223182994..223217708	ENSG00000237732	0	2	1	0	0	4	0	2	0	2	0	0	3	1	2	0	1	0	0	0	3	0	4	0	0	0	1	0	2	0	0	0	6	0	1	3	1	0	0	0	0	2	0	0	0	6
AC010982.1	2	114737146..114764879	ENSG00000234199	1	0	0	0	6	0	0	0	0	0	0	0	0	0	1	0	0	1	0	3	0	0	0	0	0	0	0	0	0	0	0	0	0	0	1	0	0	0	0	2	0	0	0	0	0	0
AC010982.2	2	complement(114879851..114880870)	ENSG00000235242	0	0	0	0	0	0	0	0	0	0	0	0	0	0	0	0	0	0	0	0	0	0	0	0	0	0	0	0	0	0	0	0	0	0	0	0	0	0	0	0	0	0	0	0	0	0
AC010983.1	2	complement(195868435..195891094)	ENSG00000235056	0	0	0	0	0	0	0	0	0	0	1	0	0	0	0	0	0	0	0	0	0	0	0	1	0	0	0	0	0	0	0	0	0	0	0	0	0	0	0	0	0	0	0	0	0	0
AC010987.5	2	complement(67792736..67911209)	ENSG00000235495	0	0	0	0	0	0	0	0	0	0	0	0	0	0	0	0	0	0	0	0	0	0	0	0	0	0	0	0	0	0	0	0	0	0	0	0	0	0	0	0	0	0	0	0	0	0
AC010987.6	2	complement(68023186..68052694)	ENSG00000237013	0	0	0	0	1	0	0	0	0	0	0	0	0	0	0	0	0	0	0	0	0	0	0	0	0	0	0	0	0	0	0	0	0	0	0	0	0	0	0	0	0	0	0	0	0	0
AC010999.1	15	complement(57258523..57258595)	ENSG00000222586	0	0	0	0	0	0	0	0	0	0	0	0	0	0	0	0	0	0	0	0	0	0	0	0	0	0	0	0	0	0	0	0	0	0	0	0	0	0	0	0	0	0	0	0	0	0
AC011073.1	17	54132148..54132247	ENSG00000264277	0	0	0	0	0	0	0	0	0	0	0	0	0	0	0	0	0	0	0	0	0	0	0	0	0	0	0	0	0	0	0	0	0	0	0	0	0	0	0	0	0	0	0	0	0	0
AC011193.1	17	32806331..32806976	ENSG00000225582	0	0	0	0	0	0	0	0	0	0	0	0	0	0	0	0	0	0	0	0	0	0	0	0	0	0	0	0	0	0	0	0	0	0	0	0	0	0	0	0	0	0	0	0	0	0
AC011196.3	15	complement(26902177..26903910)	ENSG00000235518	0	0	0	0	0	0	0	0	0	0	0	0	0	0	0	0	0	0	0	0	0	0	0	0	0	0	0	0	0	0	0	0	0	0	0	0	0	0	0	0	0	0	0	0	0	0
AC011225.1	18	39399018..39399386	ENSG00000225253	0	0	0	0	0	0	0	0	0	0	0	0	0	0	0	0	0	0	0	0	0	0	0	0	0	0	0	0	0	0	0	0	0	0	0	0	0	0	0	0	0	0	0	0	0	0
AC011233.2	2	222027491..222027773	ENSG00000232089	0	0	0	0	0	0	0	0	0	0	0	0	0	0	0	0	0	0	0	0	0	0	0	0	0	0	0	0	0	0	0	0	0	0	0	0	0	0	0	0	0	0	0	0	0	0
AC011239.1	2	complement(23729913..23747214)	ENSG00000224361	9	0	0	1	1	0	1	0	0	0	0	0	0	0	0	0	0	2	2	0	2	0	0	0	0	0	0	0	0	0	1	0	0	1	0	0	0	0	0	0	0	0	0	0	0	0
AC011242.5	2	complement(43907604..43908761)	ENSG00000229695	0	0	0	0	0	0	0	0	0	0	0	0	0	0	0	0	0	0	0	0	0	0	0	0	0	0	0	0	0	0	0	0	0	0	0	0	0	0	0	0	0	0	0	0	0	0
AC011242.6	2	complement(43902292..43903461)	ENSG00000223658	3	1	0	5	0	1	4	0	2	0	11	2	2	5	1	4	10	4	1	0	16	4	9	10	23	17	5	1	11	0	0	12	0	9	6	4	2	0	3	3	2	1	7	4	0	1
AC011243.1	2	134311886..134315798	ENSG00000223430	0	0	0	0	0	0	0	0	0	0	0	0	0	0	0	0	0	0	0	0	0	0	0	0	0	0	0	0	0	0	0	0	0	0	0	0	0	0	0	0	0	0	0	0	0	0
AC011247.3	2	38828740..38829320	ENSG00000235586	0	0	0	0	0	0	0	0	0	0	0	0	0	0	0	0	0	0	0	0	0	0	0	1	0	0	0	0	0	0	0	0	0	0	0	0	0	0	0	0	0	0	0	0	0	0
AC011284.3	7	complement(3682447..3683416)	ENSG00000236510	0	0	0	0	0	0	0	0	0	0	0	0	0	0	0	0	0	0	0	0	0	0	0	0	0	0	0	0	0	0	0	0	0	0	0	0	0	0	0	0	0	0	0	0	0	0
AC011286.1	2	237642025..237663006	ENSG00000232328	0	17	2	0	0	0	12	18	0	21	0	7	14	16	23	0	0	0	0	0	8	0	0	0	0	0	0	0	0	0	14	5	3	12	11	8	22	18	39	30	17	28	28	17	0	5
AC011288.2	7	13141016..13743774	ENSG00000229618	0	0	0	0	0	0	1	0	0	0	0	0	0	0	0	0	0	0	0	0	0	0	0	0	0	0	0	4	0	0	0	0	0	0	0	0	0	0	0	0	0	6	0	0	0	0
AC011290.4	7	complement(39585245..39605838)	ENSG00000227172	0	0	0	0	0	0	0	0	0	0	0	0	0	0	0	0	0	0	0	0	0	0	0	0	0	0	0	0	0	0	0	0	0	0	0	0	0	0	0	0	0	0	0	0	0	0
AC011290.5	7	complement(39608975..39609797)	ENSG00000236015	0	0	0	0	0	0	0	0	0	0	0	0	0	0	0	0	0	0	0	0	0	0	0	0	0	0	0	0	0	0	0	0	0	0	0	0	0	0	0	0	0	0	0	0	0	0
AC011293.1	Y	complement(13947443..13947512)	ENSG00000265161	0	0	0	0	0	0	0	0	0	0	0	0	0	0	0	0	0	0	0	0	0	0	0	0	0	0	0	0	0	0	0	0	0	0	0	0	0	0	0	0	0	0	0	0	0	0
AC011294.3	7	complement(46713383..46799449)	ENSG00000233539	1	0	2	0	5	1	1	0	1	1	2	0	0	0	1	1	0	0	1	0	0	1	0	2	0	5	0	3	2	0	0	0	0	2	0	6	0	2	1	0	0	1	8	0	0	0
AC011298.1	2	complement(241624478..241624705)	ENSG00000268822	0	0	0	0	0	0	0	0	0	0	0	0	0	0	0	0	0	0	0	0	0	0	0	0	0	0	0	0	0	0	0	0	0	0	0	0	0	0	0	0	0	0	0	0	0	0
AC011298.2	2	241625751..241629831	ENSG00000219159	1	0	4	20	20	3	0	0	32	0	0	0	0	0	0	2	22	2	5	0	0	77	4	6	43	21	50	6	1	10	0	0	0	0	0	0	0	1	0	0	0	0	0	0	0	0
AC011306.1	2	complement(56304552..56317517)	ENSG00000229805	0	0	0	0	0	0	0	0	0	0	0	0	0	0	0	0	0	0	0	0	0	0	0	0	0	0	0	0	0	0	0	0	0	0	0	0	0	0	0	0	0	0	0	0	0	0
AC011306.2	2	complement(56190326..56274461)	ENSG00000226702	0	0	0	0	0	0	0	0	0	0	0	0	0	0	0	0	4	0	0	0	0	0	0	0	0	6	0	0	0	0	0	0	0	0	0	0	0	0	0	0	0	0	0	0	0	0
AC011308.1	2	complement(157352597..157352655)	ENSG00000268857	0	0	0	0	0	0	0	0	0	0	0	0	0	0	0	0	0	0	0	0	0	0	0	0	0	0	0	0	0	0	0	0	0	0	0	0	0	0	0	0	0	0	0	0	0	0
AC011313.1	12	complement(105721684..105721770)	ENSG00000264749	0	0	0	0	0	0	0	0	0	0	0	0	0	0	0	0	0	0	0	0	0	0	0	0	0	0	0	0	0	0	0	0	0	0	0	0	0	0	0	0	0	0	0	0	0	0
AC011322.1	3	complement(196710761..196714429)	ENSG00000233487	0	0	0	0	0	0	0	0	0	0	0	0	0	3	0	0	0	0	0	0	0	0	0	0	0	0	0	0	0	0	0	0	0	0	0	0	0	0	0	0	0	0	2	0	0	0
AC011330.5	15	complement(43955852..43976537)	ENSG00000249839	91	91	178	74	146	122	138	0	161	138	95	55	30	96	78	134	136	153	5	13	20	64	40	33	53	212	37	82	97	87	113	64	94	160	56	98	52	57	72	39	0	119	97	99	0	127
AC011343.1	5	complement(159203779..159298391)	ENSG00000253311	0	0	0	0	0	0	0	0	0	0	0	0	0	0	0	0	0	0	0	0	0	0	0	0	0	0	0	0	0	0	0	0	0	0	0	0	0	0	0	0	0	0	0	0	0	0
AC011357.1	5	146114398..146114467	ENSG00000265875	0	0	0	0	0	0	0	0	0	0	0	0	0	0	0	0	0	0	0	0	0	0	0	0	0	0	0	0	0	0	0	0	0	0	0	0	0	0	0	0	0	0	0	0	0	0
AC011363.1	5	160091594..160091688	ENSG00000239192	0	0	0	0	0	0	0	0	0	0	0	0	0	0	0	0	0	0	0	0	0	0	0	0	0	0	0	0	0	0	0	0	0	0	0	0	0	0	0	0	0	0	0	0	0	0
AC011366.3	5	109218883..109220452	ENSG00000254106	0	0	0	0	0	0	0	0	0	0	0	0	0	0	0	0	0	0	0	0	0	0	0	0	0	0	0	0	0	0	0	0	0	0	0	0	0	0	0	0	0	0	0	0	0	0
AC011379.1	5	complement(139575287..139575376)	ENSG00000264890	0	0	0	0	0	0	0	0	0	0	0	0	0	0	0	0	0	0	0	0	0	0	0	0	0	0	0	0	0	0	0	0	0	0	0	0	0	0	0	0	0	0	0	0	0	0
AC011385.1	5	complement(137881629..137882992)	ENSG00000197830	0	0	0	0	0	0	0	0	0	0	0	0	0	0	0	0	0	0	0	0	0	0	0	0	0	0	0	0	0	0	0	0	0	0	0	0	0	0	0	0	0	0	0	0	0	0
AC011385.2	5	137887850..137888050	ENSG00000232129	0	0	0	0	0	0	0	0	0	0	0	0	0	0	0	0	0	0	0	0	0	0	0	0	0	0	0	0	0	0	0	0	0	0	0	0	0	0	0	0	0	0	0	0	0	0
AC011406.2	5	complement(149394348..149394717)	ENSG00000248696	0	0	0	0	0	0	0	0	0	0	0	0	0	0	0	0	0	0	0	0	0	0	0	0	0	0	0	0	0	0	0	0	0	0	0	0	0	0	0	0	0	0	0	0	0	0
AC011407.1	5	complement(171866667..171866758)	ENSG00000216127	0	0	0	0	0	0	0	0	0	0	0	0	0	0	0	0	0	0	0	0	0	0	0	0	0	0	0	0	0	0	0	0	0	0	0	0	0	0	0	0	0	0	0	0	0	0
AC011410.1	5	171197534..171197724	ENSG00000264303	0	0	0	0	0	0	0	0	0	0	0	0	0	0	0	0	0	0	0	0	0	0	0	0	0	0	0	0	0	0	0	0	0	0	0	0	0	0	0	0	0	0	0	0	0	0
AC011416.1	5	126596628..126596690	ENSG00000265104	0	0	0	0	0	0	0	0	0	0	0	0	0	0	0	0	0	0	0	0	0	0	0	0	0	0	0	0	0	0	0	0	0	0	0	0	0	0	0	0	0	0	0	0	0	0
AC011431.1	5	complement(135078151..135082045)	ENSG00000223539	0	0	0	0	0	0	0	0	0	0	0	0	0	0	0	0	0	0	0	0	0	0	0	0	0	0	0	0	0	0	0	0	0	0	0	0	0	0	0	0	0	0	0	0	0	0
AC011431.2	5	complement(135136918..135137003)	ENSG00000263840	0	0	0	0	0	0	0	0	0	0	0	0	0	0	0	0	0	0	0	0	0	0	0	0	0	0	0	0	0	0	0	0	0	0	0	0	0	0	0	0	0	0	0	0	0	0
AC011450.1	19	49769740..49769825	ENSG00000265023	0	0	0	0	0	0	0	0	0	0	0	0	0	0	0	0	0	0	0	0	0	0	0	0	0	0	0	0	0	0	0	0	0	0	0	0	0	0	0	0	0	0	0	0	0	0
AC011453.1	19	54261123..54261223	ENSG00000265569	0	0	0	0	0	0	0	0	0	0	0	0	0	0	0	0	0	0	0	0	0	0	0	0	0	0	0	0	0	0	0	0	0	0	0	0	0	0	0	0	0	0	0	0	0	0
AC011456.1	19	32417479..32417594	ENSG00000221504	0	0	0	0	0	0	0	0	0	0	0	0	0	0	0	0	0	0	0	0	0	0	0	0	0	0	0	0	0	0	0	0	0	0	0	0	0	0	0	0	0	0	0	0	0	0
AC011465.1	19	complement(38544518..38544605)	ENSG00000221258	0	0	0	0	0	0	0	0	0	0	0	0	0	0	0	0	0	0	0	0	0	0	0	0	0	0	0	0	0	0	0	0	0	0	0	0	0	0	0	0	0	0	0	0	0	0
AC011467.1	19	22785508..22785590	ENSG00000221790	0	0	0	0	0	0	0	0	0	0	0	0	0	0	0	0	0	0	0	0	0	0	0	0	0	0	0	0	0	0	0	0	0	0	0	0	0	0	0	0	0	0	0	0	0	0
AC011475.1	19	10751715..10752093	ENSG00000226104	0	0	0	0	0	0	0	0	0	0	0	0	0	0	0	0	0	0	0	0	0	0	0	0	0	0	0	0	0	0	0	0	0	0	0	0	0	0	0	0	0	0	0	0	0	0
AC011477.1	19	20001968..20002050	ENSG00000265339	0	0	0	0	0	0	0	0	0	0	0	0	0	0	0	0	0	0	0	0	0	0	0	0	0	0	0	0	0	0	0	0	0	0	0	0	0	0	0	0	0	0	0	0	0	0
AC011478.1	19	31105127..31105227	ENSG00000223148	0	0	0	0	0	0	0	0	0	0	0	0	0	0	0	0	0	0	0	0	0	0	0	0	0	0	0	0	0	0	0	0	0	0	0	0	0	0	0	0	0	0	0	0	0	0
AC011484.1	19	46997765..46999755	ENSG00000204850	12	6	3	16	2	3	9	0	1	0	3	2	1	11	1	4	8	12	0	0	4	20	9	20	6	4	4	4	19	3	4	0	1	2	1	0	2	7	3	2	4	2	3	9	0	1
AC011495.1	19	50185328..50185411	ENSG00000264413	0	0	0	0	0	0	0	0	0	0	0	0	0	0	0	0	0	0	0	0	0	0	0	0	0	0	0	0	0	0	0	0	0	0	0	0	0	0	0	0	0	0	0	0	0	0
AC011498.1	19	4477048..4479576	ENSG00000220693	4	0	5	2	2	3	0	3	1	0	0	1	3	2	2	4	2	3	0	3	2	0	2	3	1	1	2	0	0	1	2	0	0	1	2	3	1	0	0	0	0	1	1	1	0	1
AC011499.1	19	5822936..5823035	ENSG00000263995	0	0	0	0	0	0	0	0	0	0	0	0	0	0	0	0	0	0	0	0	0	0	0	0	0	0	0	0	0	0	0	0	0	0	0	0	0	0	0	0	0	0	0	0	0	0
AC011500.1	19	39930212..39932082	ENSG00000213922	0	0	0	0	0	0	0	0	0	0	0	0	0	0	0	0	0	0	0	0	0	0	0	0	0	0	0	0	0	0	0	0	0	0	0	0	0	0	0	0	0	0	0	0	0	0
AC011513.4	19	complement(42261806..42290801)	ENSG00000268833	0	0	1	0	0	0	0	0	0	0	0	0	0	0	0	0	0	0	0	0	0	0	0	0	0	0	0	0	0	0	2	0	0	0	0	0	0	0	0	0	0	0	0	0	0	0
AC011515.2	19	55182682..55184042	ENSG00000225370	0	0	0	0	0	0	0	0	0	0	0	0	0	0	0	0	0	0	0	0	0	0	0	0	0	0	0	2	0	0	0	0	0	0	0	0	0	0	0	0	0	0	0	0	0	0
AC011516.1	19	22605315..22608847	ENSG00000269796	0	0	0	0	0	0	0	0	0	0	0	0	0	0	0	0	0	0	0	0	0	0	0	0	0	0	0	0	0	0	0	0	0	0	0	0	0	0	0	0	0	0	0	0	0	0
AC011516.2	19	complement(22798359..22806773)	ENSG00000268038	0	0	0	0	0	0	0	0	1	0	0	0	0	0	0	0	0	0	0	0	0	0	0	0	0	0	0	0	0	0	0	0	0	0	0	0	0	0	0	0	0	0	0	0	0	0
AC011518.1	19	complement(32592994..32596822)	ENSG00000267204	0	0	0	0	0	0	0	0	0	0	0	0	0	0	0	0	0	0	0	0	0	0	0	0	0	0	0	0	0	0	0	0	0	0	0	0	0	0	0	0	0	0	0	0	0	0
AC011518.2	19	32594489..32597443	ENSG00000267133	0	0	0	0	0	0	0	0	0	0	0	0	0	0	0	0	0	0	0	0	0	0	0	0	0	0	0	0	0	0	0	0	0	0	0	0	0	0	0	0	0	0	0	0	0	0
AC011523.2	19	51333786..51354345	ENSG00000267968	0	0	0	0	0	0	0	0	1	0	0	0	0	0	0	0	0	0	0	0	0	0	5	0	0	0	0	0	0	0	0	0	0	0	0	0	0	0	0	0	0	0	0	0	0	0
AC011524.1	19	29374337..29444152	ENSG00000267528	0	0	0	0	0	0	0	0	0	0	0	0	0	0	0	2	0	0	2	0	0	0	0	0	0	0	0	0	0	4	0	0	0	0	0	0	0	0	0	0	0	0	0	0	0	0
AC011524.2	19	complement(29440344..29441107)	ENSG00000267027	0	0	0	0	0	0	0	0	0	0	0	0	0	0	0	0	0	0	0	0	0	0	0	0	0	0	0	0	0	0	0	0	0	0	0	0	0	0	0	0	0	0	0	0	0	0
AC011524.3	19	complement(29451413..29455850)	ENSG00000267240	0	0	0	0	0	0	0	0	0	0	0	0	0	0	0	0	0	0	0	0	0	0	0	0	0	0	0	0	0	0	0	0	0	0	0	0	0	0	0	0	0	0	0	0	0	0
AC011525.2	19	complement(32078946..32086626)	ENSG00000261400	0	0	0	0	0	0	0	0	0	0	0	0	0	0	0	0	0	0	0	0	0	0	0	0	0	0	0	0	0	0	0	0	0	0	0	0	0	0	0	0	0	0	0	0	0	0
AC011525.4	19	32079102..32084687	ENSG00000267465	0	0	0	0	0	0	0	0	0	0	0	0	0	0	0	0	0	0	0	0	0	0	0	0	0	0	0	0	0	0	0	0	0	0	0	0	0	0	0	0	0	0	0	0	0	0
AC011526.1	19	complement(41960074..42006559)	ENSG00000267107	70	52	20	17	29	20	23	8	6	11	18	9	11	23	6	32	39	31	55	11	4	18	25	30	28	51	31	75	64	31	1	0	2	1	4	10	2	2	6	5	7	1	2	7	236	4
AC011530.4	19	complement(46282695..46289231)	ENSG00000268434	0	0	0	0	0	1	0	0	0	1	0	0	2	0	2	0	0	1	0	0	0	1	0	0	0	0	0	0	0	0	0	0	0	0	0	0	0	0	0	1	0	0	0	0	0	0
AC011551.3	19	complement(47050313..47104118)	ENSG00000268423	0	0	2	1	0	1	0	0	0	0	2	1	0	0	3	3	1	2	0	2	0	1	2	0	0	4	1	0	0	0	0	0	1	0	3	0	0	0	2	3	1	0	0	1	0	0
AC011558.5	19	complement(1038726..1039063)	ENSG00000267020	0	0	0	0	0	0	0	0	0	0	0	0	2	0	0	0	0	0	1	0	0	1	4	0	0	0	0	4	0	0	0	0	0	0	0	1	0	0	0	0	0	0	0	0	0	0
AC011591.1	17	complement(66762614..66762700)	ENSG00000263690	0	0	0	0	0	0	0	0	0	0	0	0	0	0	0	0	0	0	0	0	0	0	0	0	0	0	0	0	0	0	0	0	0	0	0	0	0	0	0	0	0	0	0	0	0	0
AC011625.1	7	132037093..132052735	ENSG00000223436	0	0	0	0	0	0	0	0	0	0	0	0	0	0	0	0	0	0	0	0	0	0	0	0	3	0	0	0	0	0	0	0	0	0	0	0	0	0	0	0	0	0	0	0	0	0
AC011626.1	8	122081628..122081814	ENSG00000252093	0	0	0	0	0	0	0	0	0	0	0	0	0	0	0	0	0	0	0	0	0	0	0	0	0	0	0	0	0	0	0	0	0	0	0	0	0	0	0	0	0	0	0	0	0	0
AC011648.1	15	complement(70487977..70490848)	ENSG00000259252	0	0	0	0	0	0	0	0	0	0	0	0	0	0	0	0	0	0	0	0	0	0	0	0	0	0	0	0	0	0	0	0	0	0	0	0	0	0	0	0	0	0	0	0	0	0
AC011652.1	8	complement(130508758..130508857)	ENSG00000265219	0	0	0	0	0	0	0	0	0	0	0	0	0	0	0	0	0	0	0	0	0	0	0	0	0	0	0	0	0	0	0	0	0	0	0	0	0	0	0	0	0	0	0	0	0	0
AC011652.2	8	complement(130508468..130508569)	ENSG00000266096	0	0	0	0	0	0	0	0	0	0	0	0	0	0	0	0	0	0	0	0	0	0	0	0	0	0	0	0	0	0	0	0	0	0	0	0	0	0	0	0	0	0	0	0	0	0
AC011718.1	22	20610447..20616201	ENSG00000216522	0	0	0	0	1	0	1	2	0	1	1	0	0	5	1	0	0	0	1	0	0	0	0	1	2	0	2	0	1	16	0	0	0	0	0	0	0	0	0	0	0	0	0	0	0	0
AC011718.2	22	complement(20632023..20661407)	ENSG00000223579	0	0	0	0	0	0	0	0	0	1	0	0	0	0	0	1	0	0	0	0	0	0	0	0	0	0	0	0	0	0	0	0	0	0	0	0	0	0	0	0	0	0	0	0	0	0
AC011718.3	22	20644408..20645991	ENSG00000227005	0	0	0	0	0	0	0	0	0	0	0	0	0	0	0	0	0	0	0	0	0	0	0	0	0	0	0	0	0	0	0	0	0	0	0	0	0	0	0	0	0	0	0	0	0	0
AC011737.2	2	204055503..204056000	ENSG00000204196	0	0	0	0	0	0	0	0	0	0	0	0	0	0	0	0	0	0	0	0	0	0	0	0	1	0	0	3	0	0	0	0	0	0	0	0	0	0	0	1	0	0	0	0	0	0
AC011738.1	7	43618487..43618571	ENSG00000252308	0	0	0	0	0	0	0	0	0	0	0	0	0	0	0	0	0	0	0	0	0	0	0	0	0	0	0	0	0	0	0	0	0	0	0	0	0	0	0	0	0	0	0	0	0	0
AC011738.4	7	complement(43548327..43562141)	ENSG00000231638	9	6	4	0	0	2	1	2	0	2	0	8	1	1	5	1	1	1	0	5	0	0	0	0	0	0	0	1	0	0	10	0	1	0	2	0	0	6	2	1	5	32	6	1	0	0
AC011742.3	2	complement(26363132..26364133)	ENSG00000231655	0	0	0	0	0	0	0	0	0	0	0	0	0	0	0	0	0	0	0	0	0	0	0	0	0	0	0	0	0	0	0	0	0	0	0	0	0	0	0	0	0	0	0	0	0	0
AC011742.5	2	26382892..26384005	ENSG00000227133	0	0	0	0	0	0	0	0	0	0	0	0	0	0	0	0	0	0	0	0	0	0	0	0	0	0	0	0	0	0	0	0	0	0	0	0	0	0	0	0	0	0	0	0	0	0
AC011747.3	2	complement(8683722..8715631)	ENSG00000231435	0	5	1	15	3	10	1	2	4	0	5	1	0	0	0	2	0	1	0	0	3	7	4	3	5	5	4	4	9	0	0	0	2	0	0	0	0	0	0	1	0	0	1	0	0	0
AC011747.4	2	complement(8699963..8723922)	ENSG00000236008	41	45	31	90	79	185	57	16	142	15	43	17	13	6	14	40	30	25	47	10	21	73	97	38	115	49	91	61	128	23	11	13	15	7	9	0	5	15	9	6	5	7	11	7	0	8
AC011747.6	2	complement(8741022..8763072)	ENSG00000231083	0	0	0	0	0	0	0	0	0	0	0	0	0	0	0	0	0	0	0	0	0	0	0	0	0	0	0	0	0	0	0	0	0	0	0	0	0	0	0	0	0	0	0	0	0	0
AC011747.7	2	complement(8806766..8821993)	ENSG00000235092	3	5	4	21	9	8	10	0	13	2	9	0	0	0	1	13	6	3	4	3	0	9	24	11	14	14	14	14	5	6	4	1	1	1	7	1	2	0	0	0	1	2	0	1	0	0
AC011748.1	2	complement(34628731..34628824)	ENSG00000212025	0	0	0	0	0	0	0	0	0	0	0	0	0	0	0	0	0	0	0	0	0	0	0	0	0	0	0	0	0	0	0	0	0	0	0	0	0	0	0	0	0	0	0	0	0	0
AC011752.1	2	21540532..21784185	ENSG00000231204	0	0	0	0	0	0	0	0	0	0	0	0	0	0	0	0	0	0	0	0	0	0	0	0	0	0	0	0	0	0	0	0	0	0	0	0	0	0	0	0	0	0	0	0	0	0
AC011753.5	2	complement(110352270..110363275)	ENSG00000230696	0	0	0	0	0	0	0	1	0	0	0	0	0	0	0	0	0	0	0	0	0	0	1	0	0	0	0	0	0	0	0	0	0	0	0	0	0	0	0	0	0	0	0	0	0	0
AC011753.6	2	110422786..110423319	ENSG00000230603	0	0	0	0	0	0	0	0	0	0	0	0	0	0	0	0	0	0	0	0	0	0	0	0	0	0	0	0	0	0	0	0	0	0	0	0	0	0	0	0	0	0	0	0	0	0
AC011754.1	2	79385500..79412649	ENSG00000224879	0	0	0	0	0	0	0	0	0	0	0	0	0	0	0	0	0	0	0	0	0	0	0	0	0	0	0	0	0	0	0	0	0	0	0	0	0	0	0	0	0	0	0	0	0	0
AC011755.1	2	133874577..133876625	ENSG00000269686	0	0	1	0	0	0	0	0	0	0	0	0	0	0	0	0	0	0	0	0	0	0	0	0	0	0	0	0	0	0	0	0	0	0	0	0	0	0	0	0	0	0	0	0	0	0
AC011816.1	3	complement(36921675..36922220)	ENSG00000234073	2	0	3	3	4	5	0	0	6	0	3	0	0	0	0	3	0	1	0	0	0	5	2	2	4	0	1	3	0	0	0	0	0	0	0	0	0	0	0	0	0	0	0	0	0	1
AC011891.5	7	12693804..12694610	ENSG00000229233	0	0	0	3	3	3	1	4	3	0	0	0	0	0	0	5	0	12	0	0	0	1	4	3	2	3	0	1	2	8	0	0	2	1	1	0	0	0	2	1	2	2	2	1	0	1
AC011893.3	2	136577761..136580657	ENSG00000226806	0	0	0	0	0	0	0	0	1	1	0	1	0	2	0	0	0	0	0	0	0	0	0	0	0	0	0	0	0	0	0	0	0	0	0	0	0	0	0	0	0	0	0	0	0	0
AC011897.1	2	14775215..14790933	ENSG00000265629	42	135	71	48	113	114	138	119	150	91	30	64	89	146	85	36	17	67	42	91	149	70	181	60	224	71	116	50	119	34	73	148	104	60	84	111	55	84	123	60	47	108	64	85	0	64
AC011897.2	2	14756552..14770316	ENSG00000228505	0	0	0	0	0	0	0	0	0	0	0	0	0	0	0	0	0	0	0	0	0	0	0	0	0	0	0	0	0	0	0	0	0	0	0	0	0	0	0	0	0	0	0	0	0	0
AC011899.10	7	157820065..157823820	ENSG00000231980	0	1	0	0	0	0	0	0	0	0	1	0	0	0	0	0	0	0	1	0	0	0	0	0	0	1	1	1	0	0	0	0	0	0	0	0	0	0	0	0	0	0	0	0	0	0
AC011899.9	7	157647221..157658784	ENSG00000233038	19	14	19	22	12	21	2	4	9	11	37	3	3	4	2	38	30	69	41	3	5	31	19	23	22	32	45	16	20	15	0	3	13	0	1	12	0	3	0	0	2	2	0	4	0	0
AC011901.2	2	complement(154028501..154058240)	ENSG00000224612	0	0	0	0	0	0	0	0	0	0	0	0	0	0	0	0	0	0	0	0	0	0	0	0	0	0	0	0	0	0	0	0	0	0	0	0	0	0	0	0	0	0	0	0	0	0
AC011933.1	17	complement(73314159..73315410)	ENSG00000257073	0	0	3	0	0	1	0	0	0	2	0	0	2	0	0	3	3	0	0	11	0	0	0	3	0	0	2	0	5	0	0	0	0	3	0	0	0	0	1	0	0	0	0	0	0	0
AC011933.2	17	73334908..73335228	ENSG00000228007	0	0	0	0	0	0	0	0	1	0	0	0	0	0	0	0	0	0	1	0	0	0	0	0	2	0	4	0	1	3	0	0	0	0	0	0	0	2	0	1	0	0	0	1	41	0
AC011994.1	2	11747530..11747631	ENSG00000265583	0	0	0	0	0	0	0	0	0	0	0	0	0	0	0	0	0	0	0	0	0	0	0	0	0	0	0	0	0	0	0	0	0	0	0	0	0	0	0	0	0	0	0	0	0	0
AC011995.1	2	complement(2838036..2842163)	ENSG00000237720	0	0	0	0	0	0	0	0	0	0	0	0	0	0	0	0	0	0	0	0	0	0	0	0	0	0	0	0	0	0	0	0	0	0	0	0	0	0	0	0	0	0	0	0	0	0
AC011995.3	2	complement(2874330..2875003)	ENSG00000228391	0	0	0	0	0	0	0	0	0	0	0	0	0	0	0	0	0	0	0	0	0	0	0	0	0	0	0	0	0	0	0	0	0	0	0	0	0	0	0	0	0	0	0	0	0	0
AC011997.1	2	198557830..198639547	ENSG00000222017	1	0	0	0	0	0	2	0	0	1	0	0	1	0	0	1	0	0	0	0	0	0	0	1	1	0	0	0	0	0	0	1	1	1	0	8	0	0	0	0	0	0	0	1	65	2
AC011998.1	2	complement(178817838..178876716)	ENSG00000236664	0	0	0	0	0	0	0	0	0	0	0	0	0	0	0	0	0	0	0	0	0	0	0	0	0	0	0	0	0	0	0	0	0	0	0	0	0	0	0	0	0	0	0	0	0	0
AC011998.2	2	178882720..178883192	ENSG00000229744	0	0	0	0	0	0	0	0	0	0	0	0	0	0	0	0	0	0	0	0	0	0	0	0	0	0	0	0	0	0	0	0	0	0	0	0	0	0	0	0	0	0	0	0	0	0
AC011998.4	2	178970364..178970480	ENSG00000227241	0	0	0	0	0	0	0	0	0	0	0	0	0	0	0	0	0	0	0	0	0	0	0	0	0	0	0	0	0	0	0	0	0	0	0	0	0	0	0	0	0	0	0	0	0	0
AC011999.1	2	complement(136655525..136656548)	ENSG00000214070	0	0	0	0	0	3	0	0	0	0	0	0	0	2	0	0	0	0	0	0	0	0	0	0	0	0	0	0	0	0	0	0	3	0	0	0	0	0	0	2	0	0	0	0	0	0
AC012003.1	2	142754946..142755056	ENSG00000266259	0	0	0	0	0	0	0	0	0	0	0	0	0	0	0	0	0	0	0	0	0	0	0	0	0	0	0	0	0	0	0	0	0	0	0	0	0	0	0	0	0	0	0	0	0	0
AC012005.2	Y	complement(26355714..26361728)	ENSG00000172332	0	0	0	0	0	0	0	0	0	0	0	0	0	0	0	0	0	0	0	0	0	0	0	0	0	0	0	0	0	0	0	0	0	0	0	0	0	0	0	0	0	0	0	0	0	0
AC012047.1	10	complement(77887009..77887069)	ENSG00000221232	0	0	0	0	0	0	0	0	0	0	0	0	0	0	0	0	0	0	0	0	0	0	0	0	0	0	0	0	0	0	0	0	0	0	0	0	0	0	0	0	0	0	0	0	0	0
AC012050.1	15	complement(47844672..47844768)	ENSG00000221202	0	0	0	0	0	0	0	0	0	0	0	0	0	0	0	0	0	0	0	0	0	0	0	0	0	0	0	0	0	0	0	0	0	0	0	0	0	0	0	0	0	0	0	0	0	0
AC012065.4	2	complement(20699331..20701071)	ENSG00000227047	0	0	0	0	0	0	0	0	0	0	0	0	0	0	0	0	0	0	0	0	0	0	0	0	0	0	0	0	0	0	0	0	0	0	0	0	0	0	0	0	0	0	0	0	0	0
AC012065.5	2	complement(20806040..20806414)	ENSG00000233416	0	0	1	3	0	0	2	0	0	0	0	0	0	0	2	0	0	0	1	8	0	0	0	1	1	0	0	3	0	0	0	0	2	0	0	0	1	1	0	0	0	0	0	0	0	0
AC012065.7	2	20877569..20879005	ENSG00000260396	16	51	28	7	13	10	19	36	17	34	9	24	42	50	43	11	21	18	20	45	70	15	22	30	27	52	13	21	14	29	52	58	55	34	60	39	52	63	61	34	56	94	65	100	56	47
AC012066.1	2	153246451..153247144	ENSG00000213197	0	0	0	1	1	0	0	0	0	0	0	0	0	0	0	0	1	0	0	0	0	0	0	0	0	2	0	0	0	0	0	0	0	0	0	0	0	0	0	0	0	0	2	0	0	0
AC012067.1	Y	complement(5306691..5312605)	ENSG00000269464	0	0	0	0	0	0	0	0	0	0	0	0	0	0	0	0	0	0	0	0	0	0	0	0	0	0	0	0	0	0	0	0	0	0	0	0	0	0	0	0	0	0	0	0	0	0
AC012074.1	2	complement(25592818..25593185)	ENSG00000179061	0	0	0	0	0	0	0	0	0	0	0	0	0	0	0	0	0	0	0	0	0	0	0	0	0	0	0	2	0	0	0	0	0	0	0	0	0	0	0	0	0	0	0	0	0	0
AC012074.2	2	complement(25592042..25598714)	ENSG00000235072	0	0	0	0	0	0	0	0	0	0	0	0	0	0	0	0	0	0	0	0	0	1	0	0	0	0	0	0	0	0	0	0	0	0	0	0	0	0	0	0	0	0	0	0	0	0
AC012075.1	2	complement(81645847..81646426)	ENSG00000231722	0	0	0	0	0	0	0	0	0	0	0	0	0	0	0	0	0	0	0	0	0	0	0	0	0	0	0	0	0	0	0	0	0	0	0	0	0	0	0	0	0	0	0	0	0	0
AC012075.2	2	complement(81689819..81694070)	ENSG00000235519	0	0	0	0	0	0	0	0	0	0	0	0	0	0	0	0	0	0	0	0	0	0	0	0	0	0	0	0	0	0	0	0	0	0	0	0	0	0	0	0	0	0	0	0	0	0
AC012078.2	Y	complement(3719265..3720910)	ENSG00000218410	0	0	0	0	0	0	0	0	0	0	0	0	0	0	0	0	0	0	0	0	0	0	0	0	0	0	0	0	0	0	0	0	0	0	0	0	0	0	0	0	0	0	0	0	0	0
AC012119.1	8	complement(23626069..23626158)	ENSG00000216123	0	0	0	0	0	0	0	0	0	0	0	0	0	0	0	0	0	0	0	0	0	0	0	0	0	0	0	0	0	0	0	0	0	0	0	0	0	0	0	0	0	0	0	0	0	0
AC012123.1	18	30349758..30354376	ENSG00000228835	0	0	0	0	0	0	0	0	0	0	0	0	0	0	0	1	0	0	0	0	0	0	0	0	0	0	0	1	0	0	0	0	0	0	3	0	0	0	0	0	0	0	0	0	0	0
AC012146.7	17	5014763..5017674	ENSG00000234327	19	8	3	10	17	17	7	3	6	1	11	7	2	9	7	13	4	13	18	5	5	12	8	29	11	17	12	10	14	28	3	10	2	2	0	6	3	0	5	3	8	0	15	2	0	0
AC012150.1	12	complement(29273716..29273815)	ENSG00000222481	0	0	0	0	0	0	0	0	0	0	0	0	0	0	0	0	0	0	0	0	0	0	0	0	0	0	0	0	0	0	0	0	0	0	0	0	0	0	0	0	0	0	0	0	0	0
AC012175.1	16	complement(5810688..5810789)	ENSG00000221257	0	0	0	0	0	0	0	0	0	0	0	0	0	0	0	0	0	0	0	0	0	0	0	0	0	0	0	0	0	0	0	0	0	0	0	0	0	0	0	0	0	0	0	0	0	0
AC012181.1	16	56991177..56991273	ENSG00000263441	0	0	0	0	0	0	0	0	0	0	0	0	0	0	0	0	0	0	0	0	0	0	0	0	0	0	0	0	0	0	0	0	0	0	0	0	0	0	0	0	0	0	0	0	0	0
AC012215.1	8	35649365..35653384	ENSG00000233863	5	1	0	7	6	3	0	0	46	0	25	0	0	4	3	8	0	15	8	0	0	12	33	10	0	29	0	5	0	0	0	0	1	0	0	0	1	0	0	0	0	0	0	0	0	0
AC012305.1	2	236480575..236480647	ENSG00000221704	0	0	0	0	0	0	0	0	0	0	0	0	0	0	0	0	0	0	0	0	0	0	0	0	0	0	0	0	0	0	0	0	0	0	0	0	0	0	0	0	0	0	0	0	0	0
AC012306.2	2	128688901..128689014	ENSG00000204399	0	0	0	0	0	0	0	0	0	0	0	0	0	0	0	0	0	0	0	0	0	0	0	0	0	0	0	0	0	0	0	0	0	0	0	0	0	0	0	0	0	0	0	0	0	0
AC012307.2	2	complement(96811341..96812751)	ENSG00000228873	0	0	0	0	0	0	0	0	0	0	0	0	0	0	0	0	0	0	0	0	0	0	0	0	0	0	0	0	0	0	0	0	0	0	0	0	0	0	0	0	0	0	0	0	0	0
AC012309.5	19	37742814..37756437	ENSG00000226686	2	20	0	0	1	5	2	7	1	4	0	7	4	7	4	6	5	10	6	0	11	0	0	6	1	9	6	1	1	0	5	0	2	6	0	7	1	5	4	8	6	14	16	16	0	0
AC012313.1	19	58907457..58908407	ENSG00000269855	43	58	86	9	1	0	60	105	0	98	2	102	106	54	107	6	8	47	31	33	32	0	0	0	0	0	1	0	0	0	114	72	99	125	93	50	75	108	120	110	98	162	96	103	0	126
AC012314.19	19	complement(54712960..54713286)	ENSG00000224579	0	0	0	0	0	0	0	0	0	0	0	0	0	0	0	0	0	0	0	0	0	0	0	0	0	0	0	0	0	0	0	0	0	0	0	0	0	0	0	0	0	0	0	0	0	0
AC012314.20	19	complement(54703321..54703838)	ENSG00000223660	0	0	0	0	0	0	0	0	0	0	0	0	0	0	0	0	0	0	0	0	0	0	0	0	0	0	0	0	0	0	0	0	0	0	0	0	0	0	0	0	0	0	0	0	0	0
AC012314.8	19	complement(54622891..54628722)	ENSG00000237017	9	24	35	29	11	20	19	28	15	35	15	16	6	17	38	38	29	21	21	11	20	30	11	25	4	41	19	8	12	15	27	18	34	25	26	9	16	6	4	5	2	12	12	9	0	34
AC012317.1	16	complement(24672743..24682383)	ENSG00000224310	0	0	0	0	0	0	0	0	0	0	0	0	0	0	0	0	0	0	0	0	0	0	0	0	0	0	0	0	0	0	0	0	0	0	0	0	0	0	0	0	0	0	0	0	0	0
AC012322.1	16	complement(64276512..64377813)	ENSG00000261028	0	0	0	0	0	0	0	0	0	0	0	0	0	0	0	0	0	0	0	0	0	0	0	0	0	0	0	0	0	0	0	0	0	0	0	0	0	0	0	0	0	0	0	0	0	0
AC012353.1	2	142396413..142396532	ENSG00000265224	0	0	0	0	0	0	0	0	0	0	0	0	0	0	0	0	0	0	0	0	0	0	0	0	0	0	0	0	0	0	0	0	0	0	0	0	0	0	0	0	0	0	0	0	0	0
AC012354.6	2	45181803..45195901	ENSG00000225156	0	0	0	0	0	0	0	0	0	0	0	0	0	0	0	0	0	0	0	0	0	0	0	0	0	0	1	0	0	0	0	0	0	0	0	0	0	0	0	0	0	0	0	0	0	0
AC012354.8	2	45223552..45224012	ENSG00000231848	0	0	0	0	0	0	0	0	0	0	0	0	0	0	0	0	0	0	0	0	0	0	0	0	0	0	0	0	0	0	0	0	0	0	0	0	0	0	0	0	0	0	0	0	0	0
AC012358.4	2	55451416..55453044	ENSG00000227799	2	0	0	2	6	3	0	3	3	1	3	0	0	3	0	1	2	7	1	3	1	0	0	2	2	6	6	1	8	1	1	0	1	1	0	0	0	0	4	4	1	0	0	1	0	2
AC012358.7	2	complement(55441523..55443262)	ENSG00000203327	6	0	7	3	1	4	1	3	5	3	3	4	3	2	3	5	2	2	0	0	0	1	2	0	4	4	0	2	1	0	0	1	1	7	7	0	0	3	0	0	0	1	1	1	0	3
AC012358.8	2	55535628..55573185	ENSG00000240401	9	5	2	7	0	1	2	1	1	6	6	1	0	1	4	8	9	5	7	2	3	4	8	13	2	39	12	10	11	18	3	6	5	0	3	4	0	5	3	7	3	0	3	1	0	4
AC012360.1	2	105867759..105869601	ENSG00000268556	0	0	0	0	0	0	0	0	0	0	0	0	0	0	0	0	0	0	0	0	0	0	0	0	0	0	0	0	0	0	0	0	0	0	0	0	0	0	0	0	0	0	0	0	0	0
AC012360.2	2	complement(105882490..105882585)	ENSG00000268809	0	0	0	0	0	0	0	0	0	0	0	0	0	0	0	0	0	0	0	0	0	0	0	0	0	0	0	0	0	0	0	0	0	0	0	0	0	0	0	0	0	0	0	0	0	0
AC012360.4	2	105940667..105946986	ENSG00000235319	0	0	0	1	0	1	1	0	0	0	0	0	0	1	0	0	0	0	1	0	0	1	0	0	0	1	0	0	0	0	0	0	0	0	1	0	0	0	0	0	0	0	1	0	0	1
AC012360.6	2	105979495..105995296	ENSG00000238273	1	0	2	1	3	0	1	0	1	7	2	0	0	0	0	1	3	1	1	4	2	2	0	1	0	8	0	12	0	5	1	0	0	0	0	0	0	1	2	2	0	0	0	1	0	2
AC012361.1	2	21059531..21061421	ENSG00000236436	0	0	0	0	0	0	0	0	0	0	0	0	0	0	0	0	0	0	0	0	0	0	0	0	0	0	0	0	0	0	0	0	0	0	0	0	0	0	0	0	0	0	0	0	0	0
AC012362.1	2	complement(209234286..209234347)	ENSG00000265454	0	0	0	0	0	0	0	0	0	0	0	0	0	0	0	0	0	0	0	0	0	0	0	0	0	0	0	0	0	0	0	0	0	0	0	0	0	0	0	0	0	0	0	0	0	0
AC012362.3	2	complement(209225356..209226094)	ENSG00000213081	0	0	0	0	0	0	0	0	0	0	0	0	0	0	0	0	0	0	0	0	0	0	0	0	0	0	0	0	0	0	0	0	0	0	0	0	0	0	0	0	0	0	0	0	0	0
AC012363.10	2	120970920..120971207	ENSG00000243104	0	0	0	0	0	0	0	0	0	0	0	0	0	0	0	0	0	0	0	0	0	0	0	0	0	0	0	0	0	0	0	0	0	0	0	0	0	0	0	0	0	0	0	0	0	0
AC012363.13	2	121076583..121083874	ENSG00000235840	0	0	0	0	0	0	0	0	0	0	0	0	0	0	0	0	0	0	0	0	0	0	0	0	0	0	0	0	0	0	0	0	0	0	0	0	0	0	0	0	0	0	0	0	0	0
AC012363.4	2	complement(120932461..120974120)	ENSG00000224789	0	4	3	0	6	52	1	0	28	0	0	0	0	0	1	1	0	0	0	0	0	38	22	0	23	0	29	21	12	10	0	0	0	0	0	2	0	0	0	0	0	0	0	0	0	0
AC012363.7	2	120968630..120969291	ENSG00000236878	0	0	0	0	0	0	0	0	0	0	0	0	0	0	0	0	0	0	0	0	0	0	0	0	0	0	0	0	0	0	0	0	0	0	0	0	0	0	0	0	0	0	0	0	0	0
AC012363.8	2	120969303..120970438	ENSG00000227788	0	0	0	0	0	0	0	0	0	0	0	0	0	0	0	0	0	0	0	0	0	0	0	0	0	0	0	0	0	0	0	0	0	0	0	0	0	0	0	0	0	0	0	0	0	0
AC012365.3	2	117784113..117784600	ENSG00000228898	0	0	0	0	0	0	0	0	0	0	0	0	0	0	0	0	0	0	0	0	0	0	0	0	0	0	0	0	0	0	0	0	0	0	0	0	0	0	0	0	0	0	0	0	0	0
AC012368.1	2	complement(64313484..64315380)	ENSG00000228079	0	5	1	0	2	0	2	4	0	1	0	0	5	1	0	3	0	0	0	2	2	0	8	0	2	0	0	1	0	0	0	0	3	0	1	0	0	4	0	0	0	1	0	1	0	0
AC012370.2	2	complement(65600834..65607819)	ENSG00000232693	0	0	0	0	0	0	0	0	0	0	0	0	0	0	0	0	0	0	0	0	0	0	0	0	0	0	0	0	0	0	0	0	0	0	0	0	0	0	0	0	0	0	0	0	0	0
AC012370.3	2	complement(65669189..65683705)	ENSG00000234255	0	0	0	0	0	0	0	0	0	0	0	0	0	0	0	0	0	0	0	0	0	0	0	0	0	0	0	0	0	0	0	0	0	0	0	0	0	0	0	0	0	0	0	0	0	0
AC012379.1	15	49170346..49170937	ENSG00000235883	7	2	3	17	15	6	12	1	2	6	5	11	3	1	10	20	3	18	0	3	2	2	2	15	0	0	24	15	5	0	8	0	17	15	7	6	7	1	9	2	6	18	8	7	0	6
AC012391.1	10	complement(124975618..124975704)	ENSG00000265463	0	0	0	0	0	0	0	0	0	0	0	0	0	0	0	0	0	0	0	0	0	0	0	0	0	0	0	0	0	0	0	0	0	0	0	0	0	0	0	0	0	0	0	0	0	0
AC012414.1	15	21004687..21005367	ENSG00000268343	0	0	0	0	1	0	0	0	0	0	0	0	0	0	0	0	0	0	0	0	0	0	0	0	0	0	0	0	0	0	0	0	0	0	0	0	0	0	0	0	0	0	0	0	0	0
AC012441.1	7	51452463..51452868	ENSG00000251564	0	0	0	0	0	0	0	0	0	0	0	0	0	0	0	0	0	0	0	0	0	0	0	0	0	0	0	0	0	0	0	0	0	0	0	0	0	0	0	0	0	0	0	0	0	0
AC012442.5	2	113346617..113372008	ENSG00000243389	0	0	0	0	0	0	0	0	0	0	0	0	0	0	0	0	0	0	0	0	0	0	0	0	0	0	0	0	0	0	0	0	0	0	0	0	0	0	0	0	0	0	0	0	0	0
AC012442.6	2	113348373..113349516	ENSG00000228251	0	0	1	9	2	0	0	0	0	0	0	0	0	0	1	2	1	5	1	0	0	0	0	0	3	1	1	3	1	4	0	0	0	0	0	0	1	0	0	0	4	0	0	1	0	0
AC012445.1	2	complement(4184234..4188321)	ENSG00000229550	0	0	0	0	0	0	0	0	0	0	0	0	0	0	0	0	0	0	0	0	0	0	0	0	0	0	0	0	0	0	0	0	0	0	0	0	0	0	0	0	0	0	0	0	0	0
AC012451.1	2	complement(129338065..129339150)	ENSG00000237532	0	0	0	0	0	0	0	0	0	0	0	0	0	0	0	0	0	0	0	0	0	0	0	0	0	0	0	0	0	0	0	0	0	0	0	0	0	0	0	0	0	0	0	0	0	0
AC012454.4	2	complement(85913176..85914170)	ENSG00000203363	0	0	0	0	0	0	0	0	2	0	0	0	0	0	0	0	0	0	0	0	0	0	0	0	2	0	0	0	0	0	0	0	0	0	0	0	0	0	0	0	0	0	0	0	0	0
AC012456.3	2	complement(11861745..11864348)	ENSG00000203643	0	0	0	0	0	0	0	1	0	1	0	0	0	0	0	0	0	0	0	0	3	0	0	0	0	0	0	0	0	0	0	0	0	0	4	0	0	0	1	2	0	2	10	4	0	1
AC012456.4	2	complement(11881123..11885427)	ENSG00000230790	0	0	1	0	0	0	0	1	0	0	0	0	0	0	0	0	0	1	0	0	2	0	0	0	0	0	0	0	0	0	4	0	0	0	3	5	3	7	10	3	2	4	1	2	0	0
AC012457.2	2	25427182..25432071	ENSG00000230452	0	2	0	0	0	0	0	0	0	0	0	0	0	0	0	0	0	0	2	0	0	0	0	0	0	0	0	0	0	0	0	0	0	0	0	0	0	0	0	0	0	0	0	0	0	0
AC012462.1	2	216300976..216301715	ENSG00000230695	0	0	0	0	0	0	0	0	0	0	0	0	0	0	0	0	0	0	0	0	0	0	0	0	0	0	0	0	0	0	0	0	0	0	0	0	0	0	0	0	0	0	0	0	0	0
AC012462.2	2	216318430..216328594	ENSG00000225166	0	0	0	0	0	0	0	0	0	0	0	0	0	0	0	0	0	0	0	0	0	0	0	0	0	0	0	0	0	0	0	0	0	0	0	0	0	0	0	0	0	0	0	0	0	0
AC012462.3	2	216341390..216344971	ENSG00000228618	0	0	0	0	0	0	0	0	0	0	0	0	0	0	0	0	0	0	0	0	0	0	0	0	0	0	0	0	0	0	0	0	0	0	0	0	0	0	0	0	0	0	0	0	0	0
AC012467.1	3	complement(53916213..53916296)	ENSG00000222888	0	0	0	0	0	0	0	0	0	0	0	0	0	0	0	0	0	0	0	0	0	0	0	0	0	0	0	0	0	0	0	0	0	0	0	0	0	0	0	0	0	0	0	0	0	0
AC012485.1	2	239192329..239192498	ENSG00000268396	0	0	0	0	0	0	0	0	0	0	0	0	0	0	0	0	0	0	0	0	0	0	0	0	0	0	0	0	0	0	0	0	0	0	0	0	0	0	0	0	0	0	0	0	0	0
AC012485.2	2	complement(239207351..239209261)	ENSG00000232306	0	3	2	8	5	15	3	0	7	0	20	1	0	0	0	10	6	1	8	0	0	8	1	8	13	8	1	10	5	2	0	0	0	0	0	0	0	0	0	0	0	0	0	0	0	0
AC012487.2	2	complement(109123971..109150652)	ENSG00000214184	1	0	0	0	1	1	0	3	1	8	7	0	0	5	0	2	0	3	2	1	2	0	7	1	11	1	2	5	0	5	1	0	1	0	1	0	0	0	0	0	3	0	2	0	0	5
AC012493.1	2	101041810..101042569	ENSG00000238029	0	0	0	0	0	0	0	0	0	0	0	0	0	0	0	0	0	0	0	0	0	0	0	0	0	0	0	0	0	0	0	0	0	0	0	0	0	0	0	0	0	0	0	0	0	0
AC012493.2	2	complement(100986705..100987007)	ENSG00000269383	0	0	0	0	0	0	0	0	0	0	0	0	0	0	0	0	0	0	0	0	0	0	0	0	0	0	0	0	0	0	0	0	0	0	0	0	0	0	0	0	0	0	0	0	0	0
AC012494.1	2	78315856..78354932	ENSG00000229494	0	0	0	0	0	0	0	0	0	0	0	0	0	0	0	0	0	0	0	0	0	0	0	0	0	0	0	0	0	0	0	0	0	0	0	0	0	0	0	0	0	0	0	0	0	0
AC012497.2	2	complement(140490277..140490851)	ENSG00000228374	0	0	0	0	0	0	0	0	0	0	0	0	0	0	0	0	0	0	0	0	0	0	0	0	0	0	0	0	0	0	0	0	0	0	0	0	0	0	0	0	0	0	0	0	0	0
AC012499.1	2	178563157..178588017	ENSG00000229941	0	0	0	0	0	0	0	0	1	0	0	0	0	0	0	0	0	0	0	0	0	2	0	1	0	1	0	2	1	0	0	0	0	0	0	0	0	0	0	0	0	0	0	0	0	0
AC012501.1	2	154227126..154227578	ENSG00000214024	0	0	0	0	0	0	0	0	0	0	0	0	0	0	0	0	0	0	0	0	0	0	0	0	0	0	0	0	0	0	0	0	0	0	0	0	0	0	0	0	0	0	0	0	0	0
AC012501.2	2	complement(154278130..154449801)	ENSG00000227400	0	0	0	0	0	0	0	0	0	0	0	0	0	0	0	0	0	0	0	0	0	0	0	0	0	1	0	0	0	0	0	0	0	0	0	0	0	0	0	0	0	0	0	0	0	0
AC012501.3	2	complement(154277191..154278471)	ENSG00000242575	0	0	0	2	0	0	0	0	0	0	0	0	0	0	0	0	0	3	0	0	0	0	0	0	0	0	0	0	0	0	0	0	0	0	0	0	0	0	0	0	0	0	0	0	0	0
AC012506.1	2	complement(23553535..23554915)	ENSG00000223530	0	0	0	0	0	0	0	0	0	0	0	0	0	0	0	0	0	0	0	0	0	0	0	0	0	0	0	0	0	0	0	0	0	0	0	0	0	0	0	0	0	0	0	0	0	0
AC012506.2	2	23570525..23574735	ENSG00000233714	0	0	0	0	0	0	0	0	0	0	0	0	0	0	0	0	0	0	0	0	0	0	0	0	0	0	0	0	0	0	0	0	0	0	0	0	0	0	0	0	0	0	0	0	0	0
AC012506.3	2	complement(23580387..23583247)	ENSG00000223634	0	0	0	0	0	0	0	0	0	0	0	0	0	0	0	0	0	0	0	0	0	0	0	0	0	0	0	0	0	0	0	0	0	0	0	0	0	0	0	0	0	0	0	0	0	0
AC012506.4	2	complement(23598100..23604170)	ENSG00000235497	0	0	0	0	0	0	0	0	0	0	0	0	0	0	0	0	0	0	0	0	0	0	0	0	0	0	0	0	0	0	0	0	0	0	0	0	0	0	0	0	0	0	0	0	0	0
AC012507.3	2	231751215..231761806	ENSG00000232520	0	0	0	0	0	0	0	0	0	0	1	0	0	0	0	0	1	0	0	0	0	0	1	0	0	0	0	0	0	0	0	0	0	0	0	0	0	0	0	0	0	0	0	0	0	0
AC012507.4	2	231773567..231774817	ENSG00000230385	0	0	0	0	0	2	0	0	0	0	0	0	0	0	0	0	0	0	0	0	0	0	0	0	0	0	0	0	0	0	0	0	0	0	0	0	0	0	0	0	0	0	0	0	0	0
AC012512.1	2	224569338..224570055	ENSG00000226539	0	0	0	0	0	0	0	0	0	0	0	0	0	0	0	0	0	0	0	0	0	0	0	0	0	0	0	0	0	0	0	0	0	0	0	0	0	0	0	0	0	0	0	0	0	0
AC012513.4	2	complement(217039619..217040755)	ENSG00000236478	0	0	0	0	0	0	0	0	0	0	0	0	0	0	0	0	0	0	0	0	0	0	0	0	0	0	2	0	0	0	0	0	0	0	0	0	0	0	0	0	0	0	0	0	0	0
AC012513.6	2	217124318..217130853	ENSG00000231092	0	0	0	0	0	0	0	0	0	0	0	0	0	0	0	0	0	0	0	0	0	0	0	0	0	0	0	0	0	0	0	0	0	0	0	0	0	0	0	0	0	0	0	0	0	0
AC012531.23	12	54350318..54352745	ENSG00000271090	0	0	0	0	0	0	0	0	0	0	0	0	0	0	0	0	0	0	0	0	0	0	0	0	0	0	0	0	2	0	0	0	0	0	0	0	0	0	0	0	0	0	0	0	0	0
AC012531.25	12	54413694..54416373	ENSG00000260597	2	29	20	5	78	33	6	7	26	12	2	5	2	3	2	0	0	2	0	0	1	26	8	0	9	6	19	12	15	0	1	5	11	1	0	1	1	2	1	2	1	3	0	0	0	10
AC012564.1	8	complement(105767334..105767403)	ENSG00000263732	0	0	0	0	0	0	0	0	0	0	0	0	0	0	0	0	0	0	0	0	0	0	0	0	0	0	0	0	0	0	0	0	0	0	0	0	0	0	0	0	0	0	0	0	0	0
AC012593.1	2	35024917..35410755	ENSG00000226994	0	0	0	0	0	0	0	0	0	0	0	0	0	0	0	0	0	0	0	0	0	0	0	0	0	0	0	0	0	0	0	0	0	0	0	0	0	0	0	0	0	0	0	0	0	0
AC012594.1	2	complement(171190438..171207628)	ENSG00000231898	0	0	0	0	0	0	0	0	0	0	0	0	0	0	0	0	0	0	0	0	0	0	0	0	0	0	0	0	0	0	0	0	0	0	0	0	0	0	0	0	0	0	0	0	0	0
AC012603.1	5	109021281..109021393	ENSG00000266090	0	0	0	0	0	0	0	0	0	0	0	0	0	0	0	0	0	0	0	0	0	0	0	0	0	0	0	0	0	0	0	0	0	0	0	0	0	0	0	0	0	0	0	0	0	0
AC012613.2	5	complement(148596086..148656368)	ENSG00000253406	0	0	0	2	0	0	0	4	0	0	0	0	0	0	0	0	0	0	0	0	0	0	0	0	0	0	0	0	0	0	0	0	0	0	0	0	0	0	1	0	0	0	2	0	0	0
AC012615.1	19	1925185..1926009	ENSG00000198683	144	100	0	196	96	91	71	74	99	0	145	100	95	4	75	89	0	164	126	83	290	162	133	157	58	86	196	212	149	2	62	120	123	87	66	0	140	37	0	101	61	0	69	89	389	62
AC012627.1	19	21238809..21238886	ENSG00000265650	0	0	0	0	0	0	0	0	0	0	0	0	0	0	0	0	0	0	0	0	0	0	0	0	0	0	0	0	0	0	0	0	0	0	0	0	0	0	0	0	0	0	0	0	0	0
AC012667.1	Y	5441969..5442060	ENSG00000252059	0	0	0	0	0	0	0	0	0	0	0	0	0	0	0	0	0	0	0	0	0	0	0	0	0	0	0	0	0	0	0	0	0	0	0	0	0	0	0	0	0	0	0	0	0	0
AC012668.1	2	complement(216395170..216410249)	ENSG00000234938	0	0	0	0	0	0	0	0	0	0	0	0	0	0	0	0	0	0	0	0	0	0	0	0	0	0	0	0	0	0	0	0	0	0	0	0	0	0	0	0	0	0	0	0	0	0
AC012668.2	2	216397856..216578618	ENSG00000237525	0	0	0	0	0	0	0	0	0	0	0	0	0	0	0	0	0	0	0	0	0	0	0	0	0	0	0	0	0	0	0	0	0	0	0	0	0	0	0	0	0	0	0	0	0	0
AC012668.3	2	complement(216444130..216447358)	ENSG00000227981	0	0	0	0	0	0	0	0	0	0	0	0	0	0	0	0	0	0	0	0	0	0	0	0	0	0	0	0	0	0	0	0	0	0	0	0	0	0	0	0	0	0	0	0	0	0
AC012671.1	2	complement(88762285..88762370)	ENSG00000220999	0	0	0	0	0	0	0	0	0	0	0	0	0	0	0	0	0	0	0	0	0	0	0	0	0	0	0	0	0	0	0	0	0	0	0	0	0	0	0	0	0	0	0	0	0	0
AC012671.2	2	88727597..88728134	ENSG00000224291	0	0	0	0	0	0	0	0	0	0	0	0	0	0	0	0	0	0	0	0	0	0	0	0	0	0	0	0	0	0	0	0	0	0	0	0	0	0	0	0	0	0	0	0	0	0
AC012671.3	2	88594111..88594198	ENSG00000221619	0	0	0	0	0	0	0	0	0	0	0	0	0	0	0	0	0	0	0	0	0	0	0	0	0	0	0	0	0	0	0	0	0	0	0	0	0	0	0	0	0	0	0	0	0	0
AC012671.4	2	88673658..88673758	ENSG00000266309	0	0	0	0	0	0	0	0	0	0	0	0	0	0	0	0	0	0	0	0	0	0	0	0	0	0	0	0	0	0	0	0	0	0	0	0	0	0	0	0	0	0	0	0	0	0
AC013248.2	17	14629046..14633003	ENSG00000226130	0	0	0	0	0	0	0	0	0	0	0	0	0	0	0	0	0	0	0	0	0	0	0	0	0	0	0	0	0	0	0	0	0	0	0	0	0	0	0	0	0	0	0	0	0	0
AC013262.1	2	complement(81893601..81893852)	ENSG00000233444	0	0	0	0	0	0	0	0	0	0	0	0	0	0	0	0	0	0	0	0	0	0	0	0	0	0	0	0	0	0	0	0	0	0	0	0	0	0	0	0	0	0	0	0	0	0
AC013264.2	2	198062715..198063997	ENSG00000231621	1	1	0	1	0	0	3	0	0	1	4	0	0	1	0	0	2	0	0	0	0	6	0	0	0	6	2	3	1	6	0	0	2	0	0	6	1	0	0	1	0	0	1	0	0	0
AC013267.1	2	complement(25191827..25192093)	ENSG00000237953	0	0	0	0	0	0	0	0	0	0	0	0	0	0	0	0	0	0	0	0	0	0	0	0	0	0	0	0	0	0	0	0	0	0	0	0	0	0	0	0	0	0	0	0	0	0
AC013268.1	2	complement(110884309..110884401)	ENSG00000212091	0	0	0	0	0	0	0	0	0	0	0	0	0	0	0	0	0	0	0	0	0	0	0	0	0	0	0	0	0	0	0	0	0	0	0	0	0	0	0	0	0	0	0	0	0	0
AC013268.3	2	110765252..110768360	ENSG00000235721	5	5	7	4	12	4	2	9	19	2	2	0	0	2	3	1	0	0	1	1	0	6	17	7	7	12	7	8	16	7	0	0	11	0	6	10	2	5	0	3	0	0	0	0	0	3
AC013268.4	2	complement(110769842..110770178)	ENSG00000229730	0	0	0	0	0	0	0	0	0	0	0	0	0	0	0	0	0	0	0	0	0	0	0	0	0	0	0	0	0	0	0	0	0	0	0	0	0	0	0	0	0	0	0	0	0	0
AC013269.1	2	complement(131220959..131221267)	ENSG00000256066	0	0	0	0	0	0	0	0	0	0	0	0	0	0	0	1	0	0	0	0	0	0	0	0	0	0	0	0	0	0	0	0	0	0	0	0	0	0	0	0	0	0	0	0	0	0
AC013269.3	2	complement(131273570..131284264)	ENSG00000225819	0	0	0	0	0	0	0	0	0	0	0	0	0	0	0	0	0	0	0	0	0	0	0	0	0	0	0	0	0	0	0	0	0	0	0	0	0	0	0	0	0	0	0	0	0	0
AC013269.4	2	131287848..131294755	ENSG00000225341	0	0	0	0	0	0	0	0	0	0	0	0	0	0	0	0	0	0	0	0	0	0	0	0	0	0	0	0	0	0	0	0	0	0	0	0	0	0	0	0	0	0	0	0	0	0
AC013269.5	2	complement(131296668..131307456)	ENSG00000184761	0	0	0	0	0	0	0	0	0	0	0	0	0	0	0	0	0	0	0	0	0	0	0	0	0	0	0	0	0	0	0	0	0	0	0	0	0	0	0	0	0	0	0	0	0	0
AC013271.3	2	110690738..110742667	ENSG00000186148	11	14	0	8	1	0	0	0	3	0	10	1	0	8	0	2	9	16	5	0	0	13	4	1	5	9	0	1	9	0	1	0	0	0	0	1	0	0	0	0	4	0	0	0	0	0
AC013275.1	2	120328476..120328576	ENSG00000265553	0	0	0	0	0	0	0	0	0	0	0	0	0	0	0	0	0	0	0	0	0	0	0	0	0	0	0	0	0	0	0	0	0	0	0	0	0	0	0	0	0	0	0	0	0	0
AC013275.2	2	120234024..120244922	ENSG00000231013	0	0	0	0	2	0	0	0	1	0	0	0	0	0	0	3	0	1	0	0	0	0	0	2	0	0	1	0	5	8	0	0	0	0	0	0	1	0	0	0	0	2	0	0	0	0
AC013283.1	12	98999652..98999738	ENSG00000221625	0	0	0	0	0	0	0	0	0	0	0	0	0	0	0	0	0	0	0	0	0	0	0	0	0	0	0	0	0	0	0	0	0	0	0	0	0	0	0	0	0	0	0	0	0	0
AC013394.2	15	93425937..93441975	ENSG00000272888	604	777	710	751	715	677	641	625	723	563	697	464	531	652	650	1047	739	1088	1079	797	1130	813	1347	1011	1216	1482	1128	874	935	1245	640	890	765	612	530	767	445	671	794	606	543	1141	656	742	1738	524
AC013399.3	2	122067571..122067988	ENSG00000232723	0	0	0	0	0	0	0	0	0	0	0	0	0	0	0	0	0	0	0	0	0	0	0	0	0	0	0	0	0	0	0	0	0	0	0	0	0	0	0	0	0	0	0	0	0	0
AC013401.1	2	193494645..193510432	ENSG00000229395	0	0	3	0	0	0	1	0	0	0	0	0	0	0	0	0	0	0	0	0	0	0	0	0	0	0	0	0	1	0	0	0	0	0	0	0	0	0	0	0	0	0	0	0	0	0
AC013401.2	2	complement(193508828..193510113)	ENSG00000232227	0	0	0	0	0	0	0	0	0	0	0	0	0	0	0	0	0	0	0	0	0	0	0	0	0	0	0	0	0	0	0	0	0	0	0	0	0	0	0	0	0	0	0	0	0	0
AC013402.1	2	complement(105185275..105185378)	ENSG00000221654	0	0	0	0	0	0	0	0	0	0	0	0	0	0	0	0	0	0	0	0	0	0	0	0	0	0	0	0	0	0	0	0	0	0	0	0	0	0	0	0	0	0	0	0	0	0
AC013402.3	2	105199610..105201812	ENSG00000236109	0	0	0	0	0	0	0	0	0	0	0	0	0	0	0	0	0	0	0	0	0	0	0	0	0	0	0	0	0	0	0	0	0	0	0	0	0	0	0	0	0	0	0	0	0	0
AC013402.4	2	complement(105197279..105198348)	ENSG00000231626	0	0	0	0	0	0	0	0	0	0	0	0	0	0	0	0	0	0	0	0	0	0	0	0	0	0	0	0	0	0	0	0	0	0	0	0	0	0	0	0	0	0	0	0	0	0
AC013402.5	2	105275795..105281295	ENSG00000230690	0	0	0	0	0	0	0	0	0	0	0	0	0	0	0	0	0	0	0	0	0	0	0	0	0	0	0	0	0	0	0	0	0	0	0	0	0	0	0	0	0	0	0	0	0	0
AC013403.13	2	complement(27381431..27382097)	ENSG00000236099	0	0	0	0	0	0	0	0	0	0	0	0	0	0	0	0	0	0	0	0	0	0	0	0	0	0	0	0	0	0	0	0	0	0	0	0	0	0	0	0	0	0	0	0	0	0
AC013404.1	2	complement(212163666..212163914)	ENSG00000231017	0	0	0	0	0	0	0	0	0	0	0	0	0	0	0	0	0	0	0	0	0	0	0	0	0	0	0	0	0	0	0	0	0	0	0	0	0	0	0	0	0	0	0	0	0	0
AC013406.1	2	complement(148224198..148224282)	ENSG00000221289	0	0	0	0	0	0	0	0	0	0	0	0	0	0	0	0	0	0	0	0	0	0	0	0	0	0	0	0	0	0	0	0	0	0	0	0	0	0	0	0	0	0	0	0	0	0
AC013410.1	2	complement(174439838..174441069)	ENSG00000237016	0	0	0	0	0	0	0	0	0	0	0	0	0	0	0	0	0	0	0	0	0	0	0	0	0	0	0	0	0	0	0	0	0	0	0	0	0	0	0	0	0	0	0	0	0	0
AC013410.2	2	complement(174570676..174570876)	ENSG00000237617	0	0	0	0	0	0	0	0	0	0	0	0	0	0	0	0	0	0	0	0	0	0	0	0	0	0	0	0	0	0	0	0	0	0	0	0	0	0	0	0	0	0	0	0	0	0
AC013429.4	7	complement(138330416..138331193)	ENSG00000234658	0	0	0	0	0	0	0	0	0	0	0	0	0	0	0	0	0	0	0	0	0	0	0	0	0	0	0	0	0	0	0	0	0	0	0	0	0	0	0	0	0	0	0	0	0	0
AC013429.5	7	complement(138175326..138176106)	ENSG00000234995	0	0	0	0	0	0	0	0	0	0	0	0	0	0	0	0	0	0	0	0	0	0	0	0	0	0	0	0	0	0	0	0	0	0	0	0	0	0	0	0	0	0	0	0	0	0
AC013436.6	7	complement(44824649..44826939)	ENSG00000228596	0	0	0	0	0	0	0	0	0	0	0	0	0	0	0	0	0	0	0	0	0	0	0	0	0	0	0	0	0	0	0	0	0	0	0	0	0	0	0	0	0	0	0	0	0	0
AC013437.2	2	complement(143850625..143851733)	ENSG00000224288	0	0	0	0	0	0	0	0	0	0	0	0	0	0	0	0	0	0	0	0	0	0	0	0	0	0	0	0	0	0	0	0	0	0	0	0	0	0	0	0	0	0	0	0	0	0
AC013437.4	2	complement(143855692..143855986)	ENSG00000236300	0	0	0	0	0	0	0	0	0	0	0	0	0	0	0	0	0	0	0	0	0	0	0	0	0	0	0	0	0	0	0	0	0	0	0	0	0	0	0	0	0	0	0	0	0	0
AC013437.6	2	complement(143856467..143857502)	ENSG00000225476	0	0	0	0	0	0	0	0	0	0	0	0	0	0	0	0	0	0	0	0	0	0	0	0	0	0	0	0	0	0	0	0	0	0	0	0	0	0	0	0	0	0	0	0	0	0
AC013437.7	2	complement(143858499..143858924)	ENSG00000231766	0	0	0	0	0	0	0	0	0	0	0	0	0	0	0	0	0	0	0	0	0	0	0	0	0	0	0	0	0	0	0	0	0	0	0	0	0	0	0	0	0	0	0	0	0	0
AC013439.4	2	complement(190351206..190352718)	ENSG00000233996	0	0	0	0	1	0	0	0	1	0	0	0	0	0	2	0	0	0	0	0	3	0	0	0	0	0	0	0	0	0	0	0	0	0	0	0	0	0	0	0	0	0	0	0	0	0
AC013442.1	2	complement(35444443..35444670)	ENSG00000196085	0	0	0	0	0	0	0	0	0	0	0	0	0	0	0	0	0	0	0	0	0	0	0	0	0	0	0	0	0	0	0	0	0	0	0	0	0	0	0	0	0	0	0	0	0	0
AC013444.1	2	143611664..143613567	ENSG00000229781	0	0	0	0	0	0	0	0	0	0	0	0	0	0	0	0	0	0	0	0	0	0	0	0	0	0	1	0	0	0	0	0	0	0	0	0	0	0	0	0	0	0	0	0	0	0
AC013444.2	2	complement(143763269..143763360)	ENSG00000221169	0	0	0	0	0	0	0	0	0	0	0	0	0	0	0	0	0	0	0	0	0	0	0	0	0	0	0	0	0	0	0	0	0	0	0	0	0	0	0	0	0	0	0	0	0	0
AC013448.1	2	224363491..224369329	ENSG00000231189	0	0	0	0	0	0	0	0	0	0	0	0	0	0	0	0	0	0	0	0	0	0	0	0	0	0	0	0	0	0	0	0	0	0	0	0	0	0	0	0	0	0	0	0	0	0
AC013448.2	2	224370194..224375651	ENSG00000235610	0	0	0	0	0	0	0	0	0	0	0	0	0	0	0	0	0	0	0	0	0	0	0	0	0	0	0	0	0	0	0	0	0	0	0	0	0	0	0	0	0	0	0	0	0	0
AC013449.1	2	complement(26251074..26251481)	ENSG00000268412	0	0	0	0	0	0	0	0	0	0	0	0	0	0	0	0	0	0	0	0	0	0	0	0	0	0	0	0	0	0	0	1	0	0	0	0	0	0	0	0	0	0	0	0	0	0
AC013460.1	2	7561392..7590385	ENSG00000229727	0	0	0	1	0	1	0	1	0	0	0	0	0	0	0	0	1	0	0	0	0	0	0	0	0	0	0	0	0	0	0	0	0	0	0	1	0	0	1	0	0	0	1	1	0	3
AC013463.2	2	165848494..165947803	ENSG00000236283	0	0	0	0	0	0	0	0	0	0	0	0	0	0	0	0	0	0	0	0	0	0	0	0	0	0	0	0	0	0	0	0	0	0	0	0	0	0	0	0	0	0	0	0	0	0
AC013467.1	2	complement(175164052..175165684)	ENSG00000227180	0	0	0	0	0	0	0	0	0	0	0	0	0	0	0	0	0	0	0	0	0	0	0	0	0	0	0	0	0	0	0	0	0	0	0	0	0	0	0	0	0	0	0	0	0	0
AC013468.1	2	complement(190642909..190643157)	ENSG00000231145	0	0	0	0	0	0	0	0	0	0	0	0	0	0	0	0	0	0	0	0	0	0	0	0	0	0	0	0	0	0	0	0	0	0	0	0	0	0	0	0	0	0	0	0	0	0
AC013469.1	2	241053907..241064304	ENSG00000267963	0	0	0	0	0	0	0	0	0	0	0	0	0	0	0	0	0	0	0	0	0	0	0	0	0	0	0	0	0	0	0	0	0	0	0	0	0	0	0	0	0	0	0	0	0	0
AC013470.6	7	12510978..12512171	ENSG00000236048	0	0	0	0	0	0	0	0	0	0	0	0	0	0	0	0	0	0	0	0	0	0	0	0	0	0	0	0	0	0	0	0	0	0	0	0	0	0	0	0	0	0	0	0	0	0
AC013470.8	7	12545633..12547104	ENSG00000224667	0	0	0	0	0	0	0	0	0	0	0	0	0	0	0	0	0	0	0	0	0	0	0	0	0	0	0	0	0	0	0	0	0	0	0	0	0	0	0	0	0	0	0	0	0	0
AC013472.3	2	complement(27207644..27237480)	ENSG00000205500	0	0	0	3	0	1	0	0	0	0	0	0	0	0	0	0	0	0	0	0	0	0	0	3	0	0	2	0	0	0	0	0	0	0	0	0	0	0	0	0	0	0	0	0	0	0
AC013472.4	2	complement(27173176..27232675)	ENSG00000230286	0	0	0	0	0	0	0	0	0	0	0	0	0	0	0	0	0	0	0	0	0	0	0	0	0	0	0	0	0	0	0	0	0	0	0	0	0	0	0	0	0	0	0	0	0	0
AC013474.4	2	127437198..127437996	ENSG00000235128	0	2	0	6	0	0	0	3	1	1	0	2	0	0	0	4	0	0	3	0	1	1	0	0	0	0	0	1	0	1	0	0	0	1	0	1	0	1	0	0	0	1	0	0	0	0
AC013476.1	2	complement(223797312..223797401)	ENSG00000265621	0	0	0	0	0	0	0	0	0	0	0	0	0	0	0	0	0	0	0	0	0	0	0	0	0	0	0	0	0	0	0	0	0	0	0	0	0	0	0	0	0	0	0	0	0	0
AC013477.1	4	154281685..154281806	ENSG00000263596	0	0	0	0	0	0	0	0	0	0	0	0	0	0	0	0	0	0	0	0	0	0	0	0	0	0	0	0	0	0	0	0	0	0	0	0	0	0	0	0	0	0	0	0	0	0
AC013480.2	2	complement(42242765..42252442)	ENSG00000226398	0	0	0	0	0	0	0	0	0	0	0	0	0	0	0	0	0	0	0	0	0	0	0	0	0	0	0	0	0	0	0	0	0	0	0	0	0	0	0	0	0	0	0	0	0	0
AC013489.1	15	complement(89081810..89081913)	ENSG00000221391	0	0	0	0	0	0	0	0	0	0	0	0	0	0	0	0	0	0	0	0	0	0	0	0	0	0	0	0	0	0	0	0	0	0	0	0	0	0	0	0	0	0	0	0	0	0
AC013558.1	18	complement(68029359..68029459)	ENSG00000264059	0	0	0	0	0	0	0	0	0	0	0	0	0	0	0	0	0	0	0	0	0	0	0	0	0	0	0	0	0	0	0	0	0	0	0	0	0	0	0	0	0	0	0	0	0	0
AC013717.3	2	44497760..44498245	ENSG00000226972	0	0	0	0	0	0	0	0	0	0	0	0	0	0	0	0	0	0	0	0	0	0	0	0	0	0	0	0	0	0	0	0	0	0	0	0	0	0	0	0	0	0	0	0	0	0
AC013718.1	2	complement(135213767..135214178)	ENSG00000255674	0	0	0	0	0	0	0	0	0	0	0	0	0	0	0	0	0	0	0	0	0	0	0	0	0	0	0	0	0	0	0	0	0	0	0	0	0	0	0	0	0	5	0	0	0	0
AC013727.1	2	complement(104473428..104496667)	ENSG00000232597	0	0	0	0	0	0	0	0	0	0	0	0	0	0	0	0	0	0	0	0	0	0	0	0	0	0	0	0	0	0	0	0	0	0	0	0	0	0	0	0	0	0	0	0	0	0
AC013727.2	2	complement(104482204..104486146)	ENSG00000236141	0	0	0	0	0	0	0	0	0	0	0	0	0	0	0	0	0	0	0	0	0	0	0	0	0	0	0	0	0	0	0	0	0	0	0	0	0	0	0	0	0	0	0	0	0	0
AC013731.1	2	complement(158711782..158711858)	ENSG00000215934	0	0	0	0	0	0	0	0	0	0	0	0	0	0	0	0	0	0	0	0	0	0	0	0	0	0	0	0	0	0	0	0	0	0	0	0	0	0	0	0	0	0	0	0	0	0
AC013733.3	2	182547840..182550434	ENSG00000234595	0	0	0	0	0	0	0	0	0	0	0	0	0	0	0	0	0	0	0	0	0	0	0	1	0	0	0	0	0	0	0	0	0	0	0	0	0	0	0	0	0	0	0	0	0	0
AC013733.4	2	complement(182555107..182558142)	ENSG00000225570	0	0	0	0	0	0	0	0	0	0	0	0	0	0	0	0	0	0	0	0	0	0	0	0	0	0	0	0	0	0	0	0	0	0	0	0	0	0	0	0	0	0	0	0	0	0
AC013733.5	2	182559169..182559627	ENSG00000223873	0	0	0	0	0	0	0	0	0	0	0	0	0	0	0	0	0	0	0	0	0	0	0	0	0	0	0	0	0	0	0	0	0	0	0	0	0	0	0	0	0	0	0	0	0	0
AC013737.1	10	complement(56107723..56107774)	ENSG00000263921	0	0	0	0	0	0	0	0	0	0	0	0	0	0	0	0	0	0	0	0	0	0	0	0	0	0	0	0	0	0	0	0	0	0	0	0	0	0	0	0	0	0	0	0	0	0
AC013751.1	8	complement(87670098..87670180)	ENSG00000221137	0	0	0	0	0	0	0	0	0	0	0	0	0	0	0	0	0	0	0	0	0	0	0	0	0	0	0	0	0	0	0	0	0	0	0	0	0	0	0	0	0	0	0	0	0	0
AC015600.1	11	100665172..100665266	ENSG00000265208	0	0	0	0	0	0	0	0	0	0	0	0	0	0	0	0	0	0	0	0	0	0	0	0	0	0	0	0	0	0	0	0	0	0	0	0	0	0	0	0	0	0	0	0	0	0
AC015660.1	15	complement(100038447..100038578)	ENSG00000269810	0	0	0	0	0	0	0	0	0	0	0	0	0	0	0	0	0	0	0	0	0	0	0	0	0	0	0	0	0	0	0	0	0	0	0	0	0	0	0	0	0	0	0	0	0	0
AC015688.3	17	25950390..25967803	ENSG00000266728	0	2	0	0	0	0	2	0	2	0	0	0	0	0	0	1	0	1	8	0	1	1	0	0	1	0	0	0	0	0	0	24	1	1	0	0	1	0	0	0	1	0	0	0	0	1
AC015691.13	11	complement(5593552..5646126)	ENSG00000239920	0	0	0	0	0	0	0	0	0	0	0	0	0	0	0	0	0	0	0	0	0	0	0	0	2	0	0	0	0	0	1	0	0	0	0	0	0	0	0	0	0	0	0	0	0	0
AC015726.1	17	19743439..19743828	ENSG00000231096	0	0	0	0	0	0	0	0	0	0	0	0	0	0	0	0	0	0	0	0	0	0	0	0	0	0	0	0	0	0	0	0	0	0	0	0	0	0	0	0	0	0	0	0	0	0
AC015815.1	17	75099519..75099654	ENSG00000203314	0	0	0	0	0	0	0	0	0	0	0	0	0	0	0	0	0	0	0	0	0	0	0	0	0	0	0	0	0	0	0	0	0	0	0	0	0	0	0	0	0	0	0	0	0	0
AC015815.2	17	75087901..75088024	ENSG00000203315	0	0	0	0	0	0	0	0	0	0	0	0	0	0	0	0	0	0	0	0	0	0	0	0	0	0	0	0	0	0	0	0	0	0	0	0	0	0	0	0	0	0	0	0	0	0
AC015815.3	17	75083297..75083384	ENSG00000203316	0	0	0	0	0	0	0	0	0	0	0	0	0	0	0	0	0	0	0	0	0	0	0	0	0	0	0	0	0	0	0	0	0	0	0	0	0	0	0	0	0	0	0	0	0	0
AC015815.4	17	75077629..75077716	ENSG00000203317	0	0	0	0	0	0	0	0	0	0	0	0	0	0	0	0	0	0	0	0	0	0	0	0	0	0	0	0	0	0	0	0	0	0	0	0	0	0	0	0	0	0	0	0	0	0
AC015815.5	17	complement(75076718..75076850)	ENSG00000203318	0	0	0	0	0	0	0	0	0	0	0	0	0	0	0	0	0	0	0	0	0	0	0	0	0	0	0	0	0	0	0	0	0	0	0	0	0	0	0	0	0	0	0	0	0	0
AC015815.6	17	complement(75085986..75087063)	ENSG00000213135	0	0	0	0	0	0	0	0	0	0	0	0	0	0	0	0	0	0	0	0	0	0	0	0	0	0	0	0	0	0	0	0	0	0	0	0	0	0	0	0	0	0	0	0	0	0
AC015815.7	17	complement(75104708..75104798)	ENSG00000225646	0	0	0	0	0	0	0	0	0	0	0	0	0	0	0	0	0	0	0	0	0	0	0	0	0	0	0	0	0	0	0	0	0	0	0	0	0	0	0	0	0	0	0	0	0	0
AC015815.8	17	complement(75108843..75108930)	ENSG00000228733	0	0	0	0	0	0	0	0	0	0	0	0	0	0	0	0	0	0	0	0	0	0	0	0	0	0	0	0	0	0	0	0	0	0	0	0	0	0	0	0	0	0	0	0	0	0
AC015818.3	17	complement(20422625..20432000)	ENSG00000205215	0	0	0	0	0	1	0	0	0	0	0	0	0	0	0	1	0	0	0	0	0	0	0	0	0	0	0	0	1	0	0	0	0	0	0	0	0	0	0	0	0	0	0	0	0	0
AC015818.6	17	20429415..20429523	ENSG00000266042	0	0	0	0	0	0	0	0	0	0	0	0	0	0	0	0	0	0	0	0	0	0	0	0	0	0	0	0	0	0	0	0	0	0	0	0	0	0	0	0	0	0	0	0	0	0
AC015820.1	11	25558824..25558917	ENSG00000265837	0	0	0	0	0	0	0	0	0	0	0	0	0	0	0	0	0	0	0	0	0	0	0	0	0	0	0	0	0	0	0	0	0	0	0	0	0	0	0	0	0	0	0	0	0	0
AC015849.12	17	complement(34135493..34135901)	ENSG00000267578	0	0	0	0	0	0	0	1	0	0	0	0	0	0	0	0	0	0	0	3	0	0	0	0	0	0	0	0	0	0	0	0	0	0	0	0	0	0	0	0	0	0	0	0	0	0
AC015849.13	17	34145403..34150717	ENSG00000267347	0	6	0	0	0	0	0	0	0	1	0	0	0	0	0	0	0	1	0	0	0	0	1	0	0	0	0	0	0	0	0	0	0	0	0	2	0	0	0	0	0	2	0	0	0	0
AC015849.14	17	complement(34188097..34188570)	ENSG00000267326	0	0	2	0	0	0	0	0	0	0	0	0	0	0	0	0	0	0	0	3	0	0	0	0	0	0	0	0	0	0	0	0	0	0	0	0	0	0	0	0	0	0	0	0	0	0
AC015849.16	17	complement(34220711..34238027)	ENSG00000266999	6	8	8	3	11	9	1	3	1	1	9	4	5	5	0	1	3	15	0	3	0	4	3	6	4	11	1	2	2	2	4	0	3	3	9	10	0	2	5	0	0	12	3	1	0	0
AC015849.19	17	complement(34143721..34157297)	ENSG00000267025	0	0	0	0	0	0	0	0	0	0	0	0	0	0	0	0	0	0	0	0	0	0	0	0	0	0	0	0	0	0	0	0	0	0	0	0	0	0	0	0	0	0	0	0	0	0
AC015849.2	17	34195971..34212867	ENSG00000237805	0	0	0	0	0	0	0	0	0	0	0	0	0	0	0	2	0	0	0	0	0	0	0	0	0	1	0	0	0	0	0	0	0	0	0	0	0	0	0	0	0	0	0	0	0	0
AC015871.1	15	80282247..80282948	ENSG00000180725	0	0	0	0	0	0	0	0	0	0	0	0	0	0	0	0	0	0	0	0	0	0	0	0	0	0	0	0	0	0	0	0	0	0	0	0	0	0	0	0	0	0	0	0	0	0
AC015884.1	17	885276..885361	ENSG00000265403	0	0	0	0	0	0	0	0	0	0	0	0	0	0	0	0	0	0	0	0	0	0	0	0	0	0	0	0	0	0	0	0	0	0	0	0	0	0	0	0	0	0	0	0	0	0
AC015922.5	17	15732683..15767467	ENSG00000227790	0	0	0	0	0	0	0	0	0	0	0	0	0	0	0	0	0	0	0	0	0	0	0	0	0	0	0	0	0	0	0	0	0	0	0	0	0	0	0	0	0	0	0	0	0	0
AC015922.6	17	complement(15709555..15721056)	ENSG00000237057	0	0	0	0	0	0	0	0	0	0	0	0	0	0	0	0	0	0	0	0	0	0	0	0	0	0	0	0	0	0	0	0	0	0	0	0	0	0	0	0	0	0	0	0	0	0
AC015922.7	17	15696176..15696359	ENSG00000233090	0	0	0	0	0	0	0	0	0	0	0	0	0	0	0	0	0	0	0	0	0	0	0	0	0	0	0	0	0	0	0	0	0	0	0	0	0	0	0	0	0	0	0	0	0	0
AC015923.1	17	complement(61458592..61491673)	ENSG00000226797	0	0	0	0	0	0	0	0	0	0	0	0	0	0	0	0	0	0	0	0	0	0	0	0	0	0	0	0	0	0	0	0	0	0	0	0	0	0	0	0	0	0	0	0	0	0
AC015933.2	18	25534483..25543651	ENSG00000227279	0	0	0	0	0	0	0	0	0	1	0	0	0	2	0	0	0	0	0	0	2	0	0	0	0	0	0	0	0	6	0	0	0	0	0	0	0	0	3	0	0	0	0	0	0	0
AC015936.3	17	complement(42980529..42981914)	ENSG00000224911	0	0	0	0	0	0	0	0	0	0	0	0	0	0	0	0	0	0	0	0	0	0	0	0	0	0	2	0	0	0	0	0	0	0	0	0	0	0	0	0	0	0	0	0	0	0
AC015969.3	2	complement(68588346..68592716)	ENSG00000203395	0	0	0	0	0	5	0	0	0	0	0	0	0	0	0	0	0	0	0	0	0	0	0	0	0	0	0	0	0	0	0	0	0	0	0	0	0	0	0	0	0	0	0	2	0	0
AC015971.1	2	86813263..86813353	ENSG00000252453	0	0	0	0	0	0	0	0	0	0	0	0	0	0	0	0	0	0	0	0	0	0	0	0	0	0	0	0	0	0	0	0	0	0	0	0	0	0	0	0	0	0	0	0	0	0
AC015971.2	2	86789193..86845889	ENSG00000228363	1	4	8	5	6	7	1	4	3	0	1	2	3	0	0	7	1	2	0	4	0	1	6	1	4	3	2	8	1	4	0	0	3	1	1	1	1	0	0	0	1	3	0	0	0	1
AC015977.5	2	complement(26901087..26901378)	ENSG00000225024	0	0	0	0	0	0	0	0	0	0	0	0	0	0	0	0	0	0	0	0	0	0	0	0	0	0	0	0	0	0	0	0	0	0	0	0	0	0	0	0	0	0	0	0	0	0
AC015977.6	2	complement(26894122..26897332)	ENSG00000225378	0	0	0	0	0	0	0	0	0	0	0	0	0	0	0	0	0	0	0	0	0	0	0	0	0	0	0	0	0	0	0	0	0	0	0	0	0	0	0	0	0	0	0	0	0	0
AC015987.1	7	135611203..135617629	ENSG00000224746	0	4	1	3	3	4	0	6	0	0	0	2	5	0	0	0	5	0	1	0	2	2	1	5	6	0	0	6	0	0	1	0	3	0	0	1	1	6	0	3	1	0	0	0	0	0
AC015987.2	7	135611542..135613214	ENSG00000236338	3	5	1	4	3	5	4	7	3	8	0	4	11	9	1	1	6	0	6	14	11	1	6	2	1	2	1	3	3	4	11	10	5	5	5	5	8	3	9	5	6	17	7	5	0	1
AC015989.1	18	60491423..60492724	ENSG00000215431	0	0	0	0	0	0	0	0	0	0	0	0	0	0	0	0	0	0	0	0	0	0	0	0	0	0	0	0	0	0	0	0	0	0	0	0	0	0	0	0	0	0	0	0	0	0
AC015989.2	18	complement(60505640..60505948)	ENSG00000269630	0	0	0	0	0	0	0	0	0	0	0	0	0	0	0	0	0	0	0	0	0	0	0	0	0	0	0	0	0	0	0	0	0	0	0	0	0	0	0	0	0	0	0	0	0	0
AC016113.1	8	complement(53950189..53950309)	ENSG00000251871	0	0	0	0	0	0	0	0	0	0	0	0	0	0	0	0	0	0	0	0	0	0	0	0	0	0	0	0	0	0	0	0	0	0	0	0	0	0	0	0	0	0	0	0	0	0
AC016178.1	8	complement(130509216..130509296)	ENSG00000265687	0	0	0	0	0	0	0	0	0	0	0	0	0	0	0	0	0	0	0	0	0	0	0	0	0	0	0	0	0	0	0	0	0	0	0	0	0	0	0	0	0	0	0	0	0	0
AC016178.2	8	complement(130509833..130509913)	ENSG00000266387	0	0	0	0	0	0	0	0	0	0	0	0	0	0	0	0	0	0	0	0	0	0	0	0	0	0	0	0	0	0	0	0	0	0	0	0	0	0	0	0	0	0	0	0	0	0
AC016194.1	8	complement(76698600..76698695)	ENSG00000221029	0	0	0	0	0	0	0	0	0	0	0	0	0	0	0	0	0	0	0	0	0	0	0	0	0	0	0	0	0	0	0	0	0	0	0	0	0	0	0	0	0	0	0	0	0	0
AC016251.1	15	complement(96831280..96831660)	ENSG00000205148	1	0	0	0	0	0	0	0	0	0	0	0	0	0	0	0	0	0	1	0	0	0	0	0	0	1	0	0	0	0	0	0	0	0	0	0	0	0	0	0	0	0	0	0	0	0
AC016292.1	17	1085187..1088380	ENSG00000235361	0	0	0	0	0	0	0	0	0	0	0	0	0	0	0	0	0	0	0	0	0	0	0	0	0	0	0	0	0	0	0	0	0	0	0	0	0	0	0	0	0	0	0	0	0	0
AC016292.3	17	complement(1761333..1761740)	ENSG00000108958	0	0	0	0	0	0	0	0	0	0	0	0	0	0	0	0	0	0	0	0	0	0	0	0	0	0	0	0	0	0	0	0	0	0	0	0	0	0	0	0	0	0	0	0	0	0
AC016405.1	8	123781513..123782389	ENSG00000235165	0	0	0	0	0	0	0	0	0	0	0	0	0	0	0	0	0	0	0	0	0	0	0	0	0	0	0	0	0	0	0	0	0	0	0	0	0	0	0	0	0	0	0	0	0	0
AC016405.2	8	complement(123858930..123859018)	ENSG00000221542	0	0	0	0	0	0	0	0	0	0	0	0	0	0	0	0	0	0	0	0	0	0	0	0	0	0	0	0	0	0	0	0	0	0	0	0	0	0	0	0	0	0	0	0	0	0
AC016543.1	14	complement(76814398..76814481)	ENSG00000212061	0	0	0	0	0	0	0	0	0	0	0	0	0	0	0	0	0	0	0	0	0	0	0	0	0	0	0	0	0	0	0	0	0	0	0	0	0	0	0	0	0	0	0	0	0	0
AC016553.1	5	complement(13174877..13174960)	ENSG00000222717	0	0	0	0	0	0	0	0	0	0	0	0	0	0	0	0	0	0	0	0	0	0	0	0	0	0	0	0	0	0	0	0	0	0	0	0	0	0	0	0	0	0	0	0	0	0
AC016559.1	5	complement(78523714..78523911)	ENSG00000268012	0	0	0	0	0	0	0	0	0	0	0	0	0	0	0	0	0	0	0	0	0	0	0	0	0	0	0	0	0	0	0	0	0	0	0	0	0	0	0	0	0	0	0	0	0	0
AC016561.1	5	complement(63700339..63782442)	ENSG00000236068	0	0	0	0	0	0	0	0	0	0	0	0	0	0	0	0	0	0	0	0	0	0	0	0	0	0	0	0	0	0	0	0	0	0	0	0	0	0	0	0	0	0	0	0	0	0
AC016575.1	5	complement(14910667..14910749)	ENSG00000212036	0	0	0	0	0	0	0	0	0	0	0	0	0	0	0	0	0	0	0	0	0	0	0	0	0	0	0	0	0	0	0	0	0	0	0	0	0	0	0	0	0	0	0	0	0	0
AC016582.2	19	complement(38314362..38345855)	ENSG00000225868	0	0	0	1	0	0	0	0	1	1	0	0	0	0	4	0	1	0	0	0	0	0	0	0	0	0	0	0	0	0	0	5	0	3	0	1	0	2	4	0	1	0	1	3	0	0
AC016586.1	19	complement(4041127..4043154)	ENSG00000205147	65	41	94	82	90	49	77	125	82	53	44	47	29	63	59	70	39	62	42	119	186	48	29	57	35	58	46	21	59	49	38	49	84	36	57	97	42	30	30	31	10	76	22	55	0	73
AC016597.1	16	27673221..27673339	ENSG00000221528	0	0	0	0	0	0	0	0	0	0	0	0	0	0	0	0	0	0	0	0	0	0	0	0	0	0	0	0	0	0	0	0	0	0	0	0	0	0	0	0	0	0	0	0	0	0
AC016626.1	19	145485..145812	ENSG00000267792	0	0	0	0	0	0	0	0	0	0	0	0	0	0	0	0	0	0	0	0	0	0	0	0	0	0	0	0	0	0	0	0	0	0	0	0	0	0	0	0	0	0	0	0	0	0
AC016626.2	19	complement(159361..174665)	ENSG00000267616	0	0	0	0	0	0	0	0	0	0	0	0	0	0	0	0	0	0	0	0	0	0	0	0	0	0	0	0	0	0	0	0	0	0	0	0	0	0	0	0	0	0	0	0	0	0
AC016629.3	19	complement(59105263..59110722)	ENSG00000269600	0	0	0	0	0	0	0	0	0	0	0	0	0	0	0	0	0	0	0	0	0	1	0	0	0	0	0	0	0	0	2	0	0	0	0	0	0	0	0	0	1	0	0	1	0	0
AC016629.7	19	59097525..59097723	ENSG00000269032	0	0	0	0	0	0	0	0	0	0	0	0	0	0	0	0	0	0	0	0	0	0	0	0	0	0	0	0	0	0	0	0	0	0	0	0	0	0	0	0	0	0	0	0	0	0
AC016629.8	19	59070496..59086164	ENSG00000267858	31	47	40	56	38	31	43	52	28	43	31	27	30	35	34	39	30	40	34	82	63	31	31	51	43	85	41	48	41	41	49	88	32	38	61	35	39	49	57	42	31	131	33	54	0	56
AC016644.1	5	56237134..56242979	ENSG00000235635	0	0	0	0	0	0	0	0	0	0	0	0	0	0	0	0	0	0	0	0	0	0	0	0	0	0	0	0	0	0	0	0	0	0	0	0	0	0	0	0	0	0	0	0	0	0
AC016670.1	2	80471748..80471843	ENSG00000221179	0	0	0	0	0	0	0	0	0	0	0	0	0	0	0	0	0	0	0	0	0	0	0	0	0	0	0	0	0	0	0	0	0	0	0	0	0	0	0	0	0	0	0	0	0	0
AC016682.1	2	151027937..151157594	ENSG00000230645	0	0	0	0	0	0	0	0	0	0	0	0	0	0	0	0	0	0	0	0	0	0	0	0	0	0	0	0	0	0	0	0	0	0	0	0	0	0	0	0	0	0	0	0	0	0
AC016683.5	2	complement(113929112..113932937)	ENSG00000234174	0	0	0	0	0	0	0	0	0	0	0	0	0	0	0	0	0	1	0	0	0	0	0	0	0	0	0	0	0	0	0	0	0	0	0	0	0	0	0	0	0	0	0	0	0	0
AC016691.2	2	complement(120750775..120751187)	ENSG00000233741	0	0	0	0	0	0	0	0	0	0	0	0	0	0	0	0	0	0	0	0	0	0	0	0	0	0	0	0	0	0	0	0	0	0	0	0	0	0	0	0	0	0	0	0	0	0
AC016694.2	Y	complement(24816763..24819006)	ENSG00000224917	0	0	0	0	0	0	0	0	0	0	0	0	0	0	0	0	0	0	0	0	0	0	0	0	0	0	0	0	0	0	0	0	0	0	0	0	0	0	0	0	0	0	0	0	0	0
AC016696.1	2	complement(46483999..46484316)	ENSG00000233335	0	0	0	0	0	0	0	0	0	0	0	0	0	0	0	0	0	0	0	0	0	0	0	0	0	0	0	0	0	0	0	0	0	0	0	0	0	0	0	0	0	0	0	0	0	0
AC016697.1	2	209072859..209073708	ENSG00000233869	0	0	0	0	0	0	0	0	0	0	0	0	0	0	0	0	0	0	0	0	0	0	0	0	0	0	0	0	0	0	0	0	0	0	0	0	0	0	0	0	0	0	0	0	0	0
AC016697.2	2	complement(209134067..209134681)	ENSG00000228380	0	0	0	0	0	0	0	0	0	0	0	0	0	0	0	0	0	0	0	0	0	0	0	0	0	0	0	0	0	0	0	0	0	0	0	0	0	0	0	0	0	0	0	0	0	0
AC016697.3	2	complement(209098168..209098229)	ENSG00000263524	0	0	0	0	0	0	0	0	0	0	0	0	0	0	0	0	0	0	0	0	0	0	0	0	0	0	0	0	0	0	0	0	0	0	0	0	0	0	0	0	0	0	0	0	0	0
AC016700.2	2	70316853..70323232	ENSG00000233060	0	0	0	0	0	0	1	0	0	0	0	0	0	0	0	0	0	0	0	0	0	0	0	0	0	0	0	0	0	0	2	0	0	0	0	0	0	0	0	0	0	0	0	0	0	0
AC016700.3	2	complement(70321026..70330352)	ENSG00000226505	0	0	0	5	0	0	0	3	0	0	0	0	0	0	0	0	0	0	1	0	0	2	0	0	0	0	0	1	2	1	0	0	0	0	4	3	0	2	0	0	0	0	1	2	0	0
AC016700.4	2	70329683..70329994	ENSG00000225392	0	0	0	0	0	0	0	0	0	0	0	0	0	0	0	0	0	0	0	0	0	0	0	0	0	0	0	0	0	0	0	0	0	0	0	0	0	0	0	0	0	0	1	0	0	0
AC016700.5	2	complement(70351168..70352449)	ENSG00000231327	0	1	3	5	3	0	6	6	2	2	5	4	6	8	9	2	5	0	2	2	5	4	4	10	0	10	3	0	3	1	4	16	4	8	7	1	2	5	8	4	3	2	3	3	0	7
AC016700.6	2	complement(70480987..70481142)	ENSG00000231414	0	0	0	0	0	0	0	0	0	0	0	0	0	0	0	0	0	0	0	0	0	0	5	0	0	0	0	0	0	0	0	0	0	0	0	0	0	0	0	0	0	0	0	0	0	0
AC016706.1	2	complement(143070509..143070577)	ENSG00000239131	0	0	0	0	0	0	0	0	0	0	0	0	0	0	0	0	0	0	0	0	0	0	0	0	0	0	0	0	0	0	0	0	0	0	0	0	0	0	0	0	0	0	0	0	0	0
AC016708.2	2	215711852..215712169	ENSG00000230076	0	0	0	0	0	0	0	0	0	0	0	0	0	0	0	0	0	0	0	0	0	0	0	0	0	0	0	0	0	0	0	0	0	0	0	0	0	0	0	0	0	0	0	0	0	0
AC016710.1	2	140227345..140235317	ENSG00000229131	0	0	0	0	0	0	0	0	0	0	0	0	0	0	0	0	0	0	0	0	0	0	0	0	0	0	0	0	0	0	0	0	0	0	0	0	0	0	0	0	0	0	0	0	0	0
AC016712.1	2	complement(223563342..223564203)	ENSG00000203531	0	0	0	0	0	0	0	0	0	0	0	0	0	0	0	0	0	0	0	0	0	0	0	0	0	0	0	0	0	0	0	0	1	0	0	0	0	0	0	0	0	0	0	0	0	0
AC016712.2	2	223591176..223591553	ENSG00000235225	0	0	0	0	0	0	0	0	0	0	0	0	0	0	0	0	0	0	0	0	0	0	0	0	0	0	0	0	0	0	0	0	0	0	0	0	0	0	0	0	0	0	0	0	0	0
AC016716.1	2	complement(80389554..80390261)	ENSG00000223427	0	0	0	0	0	0	0	0	0	0	0	0	0	0	0	0	0	0	0	0	0	0	0	0	0	0	0	0	0	0	0	0	0	0	0	0	0	0	0	0	0	0	0	0	0	0
AC016716.2	2	complement(80255138..80257677)	ENSG00000224731	0	0	0	0	0	0	0	0	0	0	0	0	0	0	0	0	0	0	0	0	0	0	0	0	0	0	0	0	0	0	0	0	0	0	0	0	0	0	0	0	0	0	0	0	0	0
AC016717.1	2	226562970..226563255	ENSG00000228206	0	0	0	0	0	0	0	0	0	0	0	0	0	0	0	0	0	0	0	0	0	0	0	0	0	0	0	0	0	0	0	0	0	0	0	0	0	0	0	0	0	0	0	0	0	0
[truncated: 55,774 more rows]
[truncated: 10 more columns]

## Sheet: Fibroblasts
Name	Chromosome	Region	Identifier	Patient 1 (acid exposed) - Total counts	Patient 2 (acid exposed) - Total counts	Patient 3 (acid exposed) - Total counts	Control 1 (acid exposed) - Total counts	Control 2 (acid exposed) - Total counts	Control 3 (acid exposed) - Total counts	Patient 1 (non-exposed) - Total counts	Patient 2 (non-exposed) - Total counts	Patient 3 (non-exposed) - Total counts	Control 1 (non-exposed) - Total counts	Control 2 (non-exposed) - Total counts	Control 3 (non-exposed) - Total counts
DDX11L1	1	11869..14412	ENSG00000223972	3	0	0	3	4	1	6	3	2	9	0	0
WASH7P	1	complement(14363..29806)	ENSG00000227232	511	591	393	381	868	465	655	361	229	278	771	527
MIR1302-10	1	29554..31109	ENSG00000243485	0	0	0	3	3	0	0	0	0	0	0	0
FAM138A	1	complement(34554..36081)	ENSG00000237613	0	0	0	0	0	0	0	0	0	0	0	0
OR4G4P	1	52473..54936	ENSG00000268020	0	0	0	0	0	0	0	0	0	0	0	0
OR4G11P	1	62948..63887	ENSG00000240361	0	0	0	0	0	0	0	0	0	0	0	0
OR4F5	1	69091..70008	ENSG00000186092	0	0	0	0	0	0	0	0	0	0	0	0
RP11-34P13.7	1	complement(89295..133566)	ENSG00000238009	3	11	13	0	4	10	1	5	2	1	0	4
RP11-34P13.8	1	complement(89551..91105)	ENSG00000239945	8	2	21	2	14	0	5	0	9	0	0	9
CICP27	1	131025..134836	ENSG00000233750	0	0	0	0	0	0	0	0	0	0	0	0
AL627309.1	1	complement(134901..139379)	ENSG00000237683	14	27	1	10	26	8	16	34	6	0	0	27
RP11-34P13.15	1	complement(135141..135895)	ENSG00000268903	0	0	0	0	0	0	0	0	0	0	0	0
RP11-34P13.16	1	complement(137682..137965)	ENSG00000269981	0	0	0	0	0	0	0	0	0	0	0	0
RP11-34P13.14	1	complement(139790..140339)	ENSG00000239906	0	0	0	0	0	0	0	2	0	0	0	0
RP11-34P13.13	1	complement(141474..173862)	ENSG00000241860	25	37	0	6	43	45	45	0	11	0	36	89
RNU6-1100P	1	complement(157784..157887)	ENSG00000222623	0	0	0	0	0	0	0	0	0	0	0	0
RP11-34P13.9	1	160446..161525	ENSG00000241599	0	0	0	0	0	0	0	0	0	0	0	0
AP006222.2	1	complement(227615..267253)	ENSG00000228463	71	88	76	29	44	94	48	11	34	9	51	78
AP006222.1	1	complement(228292..228775)	ENSG00000241670	0	0	0	0	0	0	0	0	0	0	0	0
RP4-669L17.10	1	317720..453948	ENSG00000237094	114	42	85	18	30	57	68	165	108	19	129	36
RP4-669L17.8	1	326096..328112	ENSG00000250575	12	41	17	25	47	13	26	5	8	2	29	47
CICP7	1	complement(329431..332236)	ENSG00000233653	0	0	2	1	0	0	0	0	0	0	0	0
RP4-669L17.4	1	334126..334305	ENSG00000224813	0	0	0	0	0	0	0	0	0	0	0	0
OR4F29	1	367640..368634	ENSG00000235249	0	0	0	0	0	0	0	0	0	0	0	0
WBP1LP7	1	complement(379105..379467)	ENSG00000269732	0	0	0	0	0	0	0	0	0	0	0	0
AL732372.1	1	complement(450820..450910)	ENSG00000256186	0	0	0	0	0	0	0	0	0	0	0	0
RP4-669L17.2	1	complement(453633..460480)	ENSG00000236601	0	0	0	0	0	0	0	0	0	0	0	0
RP5-857K21.15	1	459656..461954	ENSG00000236743	0	0	0	0	0	0	0	3	0	0	0	0
RP4-669L17.1	1	470971..471355	ENSG00000236679	0	0	0	0	0	0	0	0	0	0	0	0
RP5-857K21.1	1	complement(521369..523833)	ENSG00000231709	1	0	0	0	0	5	0	0	0	0	0	0
RP5-857K21.2	1	523009..530148	ENSG00000235146	0	0	0	0	0	0	0	0	0	0	0	0
RP5-857K21.3	1	complement(529833..532878)	ENSG00000239664	0	0	0	0	0	0	0	0	0	0	0	0
RP5-857K21.4	1	complement(536816..659930)	ENSG00000230021	11	32	0	23	17	12	4	0	0	0	0	3
RP5-857K21.5	1	complement(562757..564390)	ENSG00000223659	0	0	0	0	0	0	0	0	0	0	0	0
MTND1P23	1	564442..564813	ENSG00000225972	0	0	0	0	0	0	0	0	0	0	0	0
MTND2P28	1	565020..566063	ENSG00000225630	0	0	0	0	0	0	0	0	0	0	0	0
hsa-mir-6723	1	566454..567996	ENSG00000237973	0	0	0	0	0	0	0	0	0	0	0	0
RP5-857K21.7	1	568137..568818	ENSG00000229344	0	0	0	0	0	0	0	0	0	0	0	0
MTATP8P1	1	568915..569121	ENSG00000240409	0	0	0	0	0	0	0	0	0	0	0	0
MTATP6P1	1	569076..569756	ENSG00000248527	0	0	0	0	0	0	0	0	0	0	0	0
RP5-857K21.11	1	569756..570302	ENSG00000198744	0	0	0	0	0	0	0	0	0	0	0	0
WBP1LP6	1	610222..610645	ENSG00000268663	0	0	0	0	0	0	0	0	0	0	0	0
OR4F16	1	complement(621059..622053)	ENSG00000185097	0	0	0	0	0	0	0	0	0	0	0	0
CICP3	1	657472..660283	ENSG00000229376	0	0	0	0	0	0	0	0	0	0	0	0
RP11-206L10.1	1	complement(661611..663527)	ENSG00000224956	50	73	54	32	98	42	120	105	36	25	107	83
RP11-206L10.3	1	complement(677193..685396)	ENSG00000235373	11	29	6	1	21	45	28	76	40	2	79	82
RNU6-1199P	1	complement(693613..693716)	ENSG00000223181	0	0	0	0	0	0	0	0	0	0	0	0
RP11-206L10.5	1	complement(694412..700305)	ENSG00000240618	3	5	0	0	5	3	7	0	0	0	0	0
RP11-206L10.4	1	696291..697369	ENSG00000229905	0	0	0	0	0	0	0	0	0	0	0	0
RP11-206L10.2	1	complement(700237..714006)	ENSG00000228327	34	41	8	5	65	46	25	16	22	1	26	88
RP11-206L10.9	1	714150..745440	ENSG00000237491	27	31	12	10	26	15	12	0	0	0	3	0
RP11-206L10.8	1	complement(736259..745541)	ENSG00000230092	2	6	10	0	2	0	11	6	0	2	1	0
AL669831.1	1	complement(738532..739137)	ENSG00000269831	0	0	0	0	0	0	0	0	0	0	0	0
RP11-206L10.10	1	complement(745489..753092)	ENSG00000240453	2	1	0	0	2	0	0	0	0	0	0	1
FAM87B	1	752751..755214	ENSG00000177757	41	99	21	46	65	60	72	25	11	64	147	45
LINC00115	1	complement(761586..762902)	ENSG00000225880	0	0	0	0	0	0	0	0	0	0	0	0
LINC01128	1	762988..794826	ENSG00000228794	579	833	469	640	1093	580	905	472	520	674	1273	863
FAM41C	1	complement(803451..812283)	ENSG00000230368	6	8	3	10	25	11	0	0	0	0	0	1
TUBB8P11	1	808672..809729	ENSG00000234711	0	0	0	0	0	0	0	0	0	0	0	0
AL645608.2	1	818043..819983	ENSG00000269308	0	0	0	0	0	0	0	0	0	0	0	0
RP11-54O7.16	1	840214..851356	ENSG00000272438	6	3	0	6	0	0	1	0	1	0	0	0
RP11-54O7.1	1	846815..850328	ENSG00000230699	133	84	73	44	12	57	195	89	39	9	0	90
RP11-54O7.2	1	849551..850351	ENSG00000241180	1	1	0	1	1	0	0	7	0	0	0	0
RP11-54O7.3	1	complement(852245..856396)	ENSG00000223764	199	79	168	46	30	160	265	113	83	14	65	142
SAMD11	1	860260..879955	ENSG00000187634	2932	1715	2272	492	523	1866	3563	1138	1029	105	159	1406
AL645608.1	1	complement(861264..866445)	ENSG00000268179	0	0	0	0	0	0	0	0	0	0	0	0
NOC2L	1	complement(879584..894689)	ENSG00000188976	4062	4278	5496	2694	4741	3311	6773	2876	5267	2944	5803	4733
KLHL17	1	895967..901095	ENSG00000187961	999	625	957	372	621	576	1068	567	620	316	437	489
PLEKHN1	1	901877..911245	ENSG00000187583	111	111	208	49	116	24	67	156	133	34	140	31
C1orf170	1	complement(910579..917497)	ENSG00000187642	15	8	31	3	4	9	0	0	2	0	0	0
RP11-54O7.17	1	complement(931346..933431)	ENSG00000272512	0	0	0	0	0	0	0	0	0	0	0	0
HES4	1	complement(934342..935552)	ENSG00000188290	172	277	230	93	69	54	30	1	40	13	45	26
RP11-54O7.10	1	complement(943456..943609)	ENSG00000231702	0	0	0	0	0	0	0	0	0	0	0	0
RP11-54O7.11	1	complement(947377..948573)	ENSG00000224969	0	1	2	0	1	1	0	0	0	0	0	0
ISG15	1	948803..949920	ENSG00000187608	571	906	763	811	632	366	496	527	304	373	571	355
AGRN	1	955503..991496	ENSG00000188157	4812	6565	6528	3941	4702	2594	4519	4669	3287	2909	2763	2565
RP11-54O7.14	1	990413..991496	ENSG00000242590	0	0	0	0	0	0	0	0	0	0	0	0
RP11-465B22.3	1	995114..1004735	ENSG00000217801	6	26	28	16	20	4	0	0	15	0	0	5
RP11-54O7.18	1	complement(997588..998668)	ENSG00000273443	0	1	0	0	0	0	0	0	0	0	0	0
RNF223	1	complement(1006346..1009687)	ENSG00000237330	24	13	3	13	39	55	2	0	0	0	0	1
C1orf159	1	complement(1017198..1051741)	ENSG00000131591	354	292	520	235	498	333	797	303	512	310	748	615
RP11-465B22.5	1	1072397..1079436	ENSG00000223823	3	1	0	2	14	7	0	0	0	0	0	0
MIR200B	1	1102484..1102578	ENSG00000207730	0	0	0	0	0	0	0	0	0	0	0	0
MIR200A	1	1103243..1103332	ENSG00000207607	0	0	0	0	0	0	0	0	0	0	0	0
MIR429	1	1104385..1104467	ENSG00000198976	0	0	0	0	0	0	0	0	0	0	0	0
RP11-465B22.8	1	1104737..1105723	ENSG00000272141	0	0	0	0	0	0	0	0	0	0	0	0
TTLL10-AS1	1	complement(1108436..1114935)	ENSG00000205231	5	2	1	1	10	2	0	0	0	0	0	0
TTLL10	1	1109264..1133315	ENSG00000162571	1	2	0	4	3	6	0	0	0	0	0	0
TNFRSF18	1	complement(1138888..1142071)	ENSG00000186891	8	8	0	8	1	2	0	3	0	0	0	0
TNFRSF4	1	complement(1146706..1149518)	ENSG00000186827	1	0	0	0	0	4	9	0	0	0	3	0
SDF4	1	complement(1152288..1167411)	ENSG00000078808	15231	17521	19572	19941	20991	12385	19753	12341	10250	13424	17359	12685
B3GALT6	1	1167629..1170421	ENSG00000176022	1805	1502	3103	1423	2357	1518	1820	1203	1401	833	1596	1406
FAM132A	1	complement(1177826..1182102)	ENSG00000184163	34	61	60	24	23	20	34	37	31	15	19	43
RP5-902P8.12	1	complement(1185157..1186714)	ENSG00000260179	0	0	0	0	0	0	0	0	0	0	0	0
UBE2J2	1	complement(1189289..1209265)	ENSG00000160087	2063	2228	2808	1743	2407	1708	3306	1490	2556	1684	2896	2714
RP5-902P8.10	1	1210603..1215800	ENSG00000230415	9	22	5	4	4	12	1	0	0	6	1	3
SCNN1D	1	1215816..1227409	ENSG00000162572	179	115	99	118	126	132	174	46	116	85	192	187
ACAP3	1	complement(1227756..1244989)	ENSG00000131584	3995	3141	5148	2570	5020	4140	5611	3185	3722	2715	4256	4762
PUSL1	1	1243947..1247057	ENSG00000169972	641	721	988	455	727	619	909	496	513	317	477	605
CPSF3L	1	complement(1246965..1260071)	ENSG00000127054	2923	2269	3534	1915	3682	2738	4812	2471	2994	2308	4008	3750
RP5-890O3.9	1	complement(1252961..1254069)	ENSG00000240731	1	3	9	7	1	5	0	3	0	0	0	5
GLTPD1	1	1260136..1264277	ENSG00000224051	1056	948	1226	1002	1383	834	1704	1093	1087	1131	1533	1280
TAS1R3	1	1266694..1270686	ENSG00000169962	4	23	0	9	6	9	8	0	4	18	0	14
DVL1	1	complement(1270656..1284730)	ENSG00000107404	6971	5848	9035	4324	5529	5235	6741	4336	4985	3271	3951	4092
MXRA8	1	complement(1288069..1297157)	ENSG00000162576	38762	32293	32626	14368	28277	26860	36595	22549	16514	11570	21559	20555
AURKAIP1	1	complement(1309110..1310875)	ENSG00000175756	3317	3405	4622	3167	4360	2297	3993	2071	2546	1972	3366	2382
RP5-890O3.3	1	1314046..1314412	ENSG00000223663	0	0	0	0	0	0	0	0	0	0	0	0
CCNL2	1	complement(1321091..1334708)	ENSG00000221978	4709	3410	4871	3093	5738	4813	10432	6017	4640	5097	7547	6783
RP4-758J18.2	1	1334902..1337426	ENSG00000224870	435	567	515	392	644	374	698	519	510	417	548	543
MRPL20	1	complement(1337288..1342693)	ENSG00000242485	1315	1478	2064	1322	1817	1208	2467	968	1344	1222	2162	1821
RN7SL657P	1	complement(1340841..1341132)	ENSG00000264293	0	0	0	0	0	0	0	0	0	0	0	0
RP4-758J18.13	1	1344476..1345998	ENSG00000272455	0	0	0	0	0	0	0	0	0	0	0	0
ANKRD65	1	complement(1353800..1357149)	ENSG00000235098	146	123	155	59	206	86	41	25	1	8	30	1
RP4-758J18.7	1	1355625..1358071	ENSG00000225905	1	3	0	0	0	0	0	0	0	0	0	0
TMEM88B	1	1361508..1363167	ENSG00000205116	0	0	6	0	3	0	0	0	0	0	0	0
RP4-758J18.10	1	complement(1365919..1369953)	ENSG00000225285	0	0	0	0	0	0	0	0	0	0	0	0
VWA1	1	1370241..1378262	ENSG00000179403	130	193	207	54	140	126	117	82	47	12	19	93
ATAD3C	1	1385069..1405538	ENSG00000215915	91	58	228	45	124	88	3	13	0	0	0	0
ATAD3B	1	1407143..1433228	ENSG00000160072	1835	2186	3434	1772	2782	1483	3637	1768	2789	2067	2815	2738
ATAD3A	1	1447531..1470067	ENSG00000197785	3472	3541	6544	2714	5095	2979	5013	2647	4305	2772	4202	4382
TMEM240	1	complement(1470554..1475833)	ENSG00000205090	59	25	65	39	42	67	63	27	23	6	16	52
SSU72	1	complement(1477053..1510249)	ENSG00000160075	3970	3932	4784	3011	5510	3501	6190	2852	3396	3103	5125	4207
AL645728.2	1	complement(1497726..1499904)	ENSG00000215791	105	29	152	81	126	0	101	48	117	130	101	24
AL645728.1	1	1510355..1511373	ENSG00000215014	63	48	20	56	50	23	33	22	11	0	30	15
AL645728.3	1	1515136..1515379	ENSG00000236684	0	0	0	0	0	0	0	0	0	0	0	0
C1orf233	1	complement(1533392..1535476)	ENSG00000228594	580	500	684	800	1008	374	843	441	383	391	1052	451
RP11-345P4.9	1	complement(1549138..1551175)	ENSG00000272106	0	0	0	0	0	0	0	0	0	0	0	0
MIB2	1	1550795..1565990	ENSG00000197530	2596	2514	2263	2761	2586	1917	2375	1327	1178	1641	1512	1706
MMP23B	1	1567474..1570639	ENSG00000189409	57	84	23	41	20	28	25	13	0	6	0	11
CDK11B	1	complement(1570603..1590473)	ENSG00000248333	3454	2891	4594	2416	4055	3051	4042	1883	2918	1924	4064	3715
RP11-345P4.10	1	1590786..1594063	ENSG00000272004	4	2	2	6	1	1	0	0	0	0	0	0
SLC35E2B	1	complement(1592939..1624167)	ENSG00000189339	2549	2309	2185	816	2872	3505	4841	2380	2675	1647	3663	5101
RP11-345P4.7	1	1603429..1604850	ENSG00000269737	0	0	0	0	0	0	0	0	0	0	0	0
RP11-345P4.6	1	1604714..1605836	ENSG00000269227	6	2	9	5	6	7	0	0	0	0	0	0
MMP23A	1	1631369..1633249	ENSG00000215914	0	15	2	0	3	6	0	3	7	8	0	1
CDK11A	1	complement(1634169..1655766)	ENSG00000008128	3321	2767	4415	2894	3246	2809	3796	1507	2320	1899	3030	2643
RP1-283E3.8	1	complement(1634175..1669127)	ENSG00000268575	259	538	388	260	302	405	512	366	379	321	304	463
RP1-283E3.4	1	1655951..1668690	ENSG00000227775	47	24	62	28	40	65	3	0	0	0	0	10
SLC35E2	1	complement(1656277..1677431)	ENSG00000215790	233	184	142	43	229	166	323	165	174	147	314	182
NADK	1	complement(1682671..1711896)	ENSG00000008130	2914	2709	3988	2514	5238	2745	4312	2559	2923	2695	4227	3325
GNB1	1	complement(1716729..1822495)	ENSG00000078369	19803	18329	25147	16744	30574	17138	30985	17010	19930	19457	28057	21429
RP1-140A9.1	1	1822910..1824097	ENSG00000231050	7	4	5	6	10	5	2	0	2	6	0	4
CALML6	1	1846266..1848735	ENSG00000169885	29	28	15	13	40	29	41	56	18	13	77	33
TMEM52	1	complement(1849029..1850712)	ENSG00000178821	24	111	23	52	24	3	12	0	0	5	14	1
C1orf222	1	complement(1853396..1935276)	ENSG00000142609	2	4	0	3	3	7	0	0	0	0	0	0
RP11-547D24.1	1	complement(1944652..1946969)	ENSG00000233542	0	2	0	6	4	1	0	0	0	0	0	0
GABRD	1	1950780..1962192	ENSG00000187730	0	0	0	2	1	0	0	0	0	0	0	0
RP11-547D24.3	1	complement(1980642..1981509)	ENSG00000226969	0	0	0	0	0	0	0	0	0	0	0	0
PRKCZ	1	1981909..2116834	ENSG00000067606	26	95	29	32	10	8	19	62	16	10	45	27
RP5-892K4.1	1	complement(2072523..2076718)	ENSG00000271806	0	0	0	0	0	0	0	0	0	0	0	0
RP11-181G12.2	1	complement(2113233..2115828)	ENSG00000182873	49	38	23	19	32	10	52	18	20	28	27	26
C1orf86	1	complement(2115903..2144159)	ENSG00000162585	1962	1855	2008	2016	2584	1725	1916	1010	1106	1222	2038	1341
AL590822.2	1	2121237..2123179	ENSG00000269554	47	67	55	51	48	39	94	52	63	41	35	65
AL590822.1	1	complement(2143360..2145620)	ENSG00000203301	52	61	92	77	97	64	40	4	19	12	47	14
RP11-181G12.5	1	complement(2143610..2144013)	ENSG00000243558	4	5	0	5	0	1	1	0	0	0	0	1
RP11-181G12.4	1	2143962..2152177	ENSG00000234396	0	0	0	0	0	0	0	0	0	0	0	0
SKI	1	2160134..2241558	ENSG00000157933	9862	7379	7106	3985	10510	8154	12936	5941	5734	4969	10523	9266
MORN1	1	complement(2252692..2323146)	ENSG00000116151	124	126	219	109	187	130	221	78	86	75	163	109
RP4-713A8.1	1	complement(2257640..2258132)	ENSG00000272161	0	0	0	0	0	0	0	0	0	0	0	0
AL589739.1	1	2258581..2259042	ENSG00000269753	19	19	21	12	11	20	0	0	0	0	0	2
RP4-740C4.6	1	complement(2281853..2284259)	ENSG00000269896	0	0	0	0	0	0	0	0	0	0	0	0
RP4-740C4.5	1	complement(2283083..2283296)	ENSG00000238240	0	0	0	0	0	0	0	0	0	0	0	0
RP4-740C4.7	1	complement(2294500..2295067)	ENSG00000272420	0	0	0	0	0	0	0	0	0	0	0	0
RP4-740C4.9	1	complement(2306292..2306792)	ENSG00000271921	0	0	0	0	0	0	0	0	0	0	0	0
RP4-740C4.8	1	complement(2309056..2309799)	ENSG00000271847	0	0	0	0	0	0	0	0	0	0	0	0
AL513477.1	1	2316811..2319922	ENSG00000178642	5	2	1	1	1	2	0	0	0	0	0	0
RER1	1	2323267..2336883	ENSG00000157916	5783	5610	8126	5627	7682	4307	8786	4229	4362	4859	6889	5841
PEX10	1	complement(2336236..2345236)	ENSG00000157911	796	678	728	585	916	800	1359	691	630	677	840	906
PLCH2	1	2357419..2436969	ENSG00000149527	28	42	1	9	4	14	9	0	2	4	0	14
RP3-395M20.2	1	complement(2423739..2424697)	ENSG00000224387	0	0	0	0	0	0	0	0	0	0	0	0
RP3-395M20.3	1	complement(2424876..2425918)	ENSG00000229393	0	0	0	0	0	1	0	0	0	0	0	0
PANK4	1	complement(2439972..2458039)	ENSG00000157881	492	532	645	423	699	454	1170	621	882	643	957	1094
HES5	1	complement(2460184..2461684)	ENSG00000197921	34	53	5	63	9	13	0	0	0	0	0	0
RP3-395M20.12	1	2477904..2478899	ENSG00000272449	0	0	0	0	0	0	0	0	0	0	0	0
RP3-395M20.8	1	complement(2481359..2488470)	ENSG00000238164	20	2	16	19	17	7	2	0	0	8	1	5
TNFRSF14	1	2487078..2496821	ENSG00000157873	516	164	129	697	952	427	1117	189	161	542	1279	744
RP3-395M20.7	1	2497849..2501327	ENSG00000225931	12	4	0	6	4	3	0	0	0	0	0	0
RP3-395M20.9	1	2512999..2515972	ENSG00000228037	18	4	5	16	2	5	0	0	0	0	0	0
FAM213B	1	2517930..2522908	ENSG00000157870	1190	1209	2045	1386	2740	1074	1576	886	1497	1735	2328	1384
MMEL1	1	complement(2522078..2564481)	ENSG00000142606	2	2	0	2	0	0	6	0	0	0	0	0
RP13-436F16.1	1	2564007..2568059	ENSG00000237058	0	0	0	0	0	0	0	0	0	0	0	0
TTC34	1	complement(2567415..2718286)	ENSG00000215912	5	4	5	3	0	1	0	0	0	0	0	0
RP11-740P5.2	1	complement(2728415..2729257)	ENSG00000233234	0	0	0	0	0	0	0	0	0	0	0	0
RP11-740P5.3	1	complement(2730997..2731563)	ENSG00000231630	0	0	0	0	0	0	0	0	0	0	0	0
ACTRT2	1	2938046..2939465	ENSG00000169717	0	0	0	0	0	0	0	0	0	0	0	0
LINC00982	1	complement(2976179..2985001)	ENSG00000177133	69	34	16	8	30	29	53	5	0	0	0	0
AL008733.1	1	complement(2978523..2978959)	ENSG00000256761	0	0	0	0	0	0	0	0	0	0	0	0
PRDM16	1	2985732..3355185	ENSG00000142611	369	154	82	78	68	58	609	114	11	15	3	19
RP1-163G9.2	1	complement(3049491..3050273)	ENSG00000226286	0	0	0	0	0	0	0	0	0	0	0	0
RP11-22L13.1	1	complement(3223200..3226660)	ENSG00000272235	0	0	0	0	0	0	0	0	0	0	0	0
ARHGEF16	1	3370990..3397677	ENSG00000130762	7	9	0	4	16	3	2	0	0	0	2	6
RP11-168F9.2	1	3403810..3404191	ENSG00000272088	0	0	0	0	0	0	0	0	0	0	0	0
MEGF6	1	complement(3406484..3528059)	ENSG00000162591	14195	1723	3320	9618	18331	2455	14800	1532	1940	8499	14744	1843
MIR551A	1	complement(3477259..3477354)	ENSG00000207776	0	0	0	0	0	0	0	0	0	0	0	0
RP11-46F15.2	1	complement(3539754..3541307)	ENSG00000238260	4	10	6	25	12	13	5	0	0	4	0	0
TPRG1L	1	3541566..3546691	ENSG00000158109	3661	5402	4583	5813	7649	3578	6038	4152	2763	5206	5651	4069
WRAP73	1	complement(3547331..3569325)	ENSG00000116213	620	438	717	406	724	535	942	320	548	422	627	639
TP73	1	3569084..3652765	ENSG00000078900	64	43	31	16	59	33	0	0	5	0	11	10
RP5-1092A11.5	1	complement(3575502..3585336)	ENSG00000227589	4	1	0	1	0	1	5	0	0	0	0	0
RP5-1092A11.2	1	complement(3628764..3630862)	ENSG00000235131	0	0	0	0	0	0	0	0	0	0	0	0
TP73-AS1	1	complement(3652548..3663900)	ENSG00000227372	1272	1352	1086	671	1846	1221	2392	1024	1295	541	1427	1691
CCDC27	1	3668962..3688209	ENSG00000162592	0	0	0	0	1	0	0	0	0	0	0	0
SMIM1	1	3689352..3692546	ENSG00000235169	7	3	0	0	1	1	7	0	0	0	0	1
LRRC47	1	complement(3696784..3713068)	ENSG00000130764	2378	2825	2631	1964	2870	1819	3393	1799	2146	1874	2893	2602
RN7SL574P	1	3699379..3699673	ENSG00000266075	0	0	0	0	0	0	0	0	0	0	0	0
RP1-286D6.5	1	3701572..3702102	ENSG00000272153	0	0	0	0	0	0	0	0	0	0	0	0
CEP104	1	complement(3728645..3773778)	ENSG00000116198	1694	1943	1875	1361	2597	1398	2403	1540	1459	2072	2877	2088
DFFB	1	3773845..3801993	ENSG00000169598	199	277	152	120	213	108	258	144	134	133	245	231
AL691523.1	1	3800628..3800697	ENSG00000264428	0	0	0	0	0	0	0	0	0	0	0	0
C1orf174	1	complement(3805689..3816857)	ENSG00000198912	691	775	751	575	809	418	1919	837	998	590	1236	1260
LINC01134	1	3816936..3833789	ENSG00000236423	29	81	17	62	50	29	41	22	8	23	18	23
RP13-614K11.1	1	4000673..4015322	ENSG00000233304	0	1	0	0	0	0	0	0	0	0	0	0
RP13-614K11.2	1	complement(4007209..4009040)	ENSG00000226374	0	0	0	0	0	0	0	0	0	0	0	0
RP11-374C13.1	1	complement(4235588..4235959)	ENSG00000229280	0	0	0	0	0	0	0	0	0	0	0	0
RP5-1166F10.1	1	4472111..4484747	ENSG00000235054	0	0	0	0	0	0	0	0	0	0	0	0
RP1-37J18.1	1	complement(4611795..4612205)	ENSG00000227169	0	0	0	0	0	0	0	0	0	0	0	0
RP1-37J18.2	1	4631608..4643481	ENSG00000232596	0	0	0	0	0	0	0	0	0	0	0	0
AJAP1	1	4714792..4852594	ENSG00000196581	8	31	31	15	1992	36	7	27	40	13	1076	33
RP11-542C10.1	1	complement(5146519..5150959)	ENSG00000231510	0	0	0	0	0	0	0	0	0	0	0	0
RP1-58B11.1	1	5553038..5554734	ENSG00000260972	0	0	0	0	0	0	0	0	0	0	0	0
MIR4417	1	5624131..5624203	ENSG00000264341	0	0	0	0	0	0	0	0	0	0	0	0
RP11-154H17.1	1	complement(5647428..5728355)	ENSG00000236948	0	2	0	0	0	0	0	0	0	0	0	0
AL356693.1	1	complement(5875931..5876019)	ENSG00000216045	0	0	0	0	0	0	0	0	0	0	0	0
MIR4689	1	complement(5922732..5922801)	ENSG00000264101	0	0	0	0	0	0	0	0	0	0	0	0
NPHP4	1	complement(5922871..6052533)	ENSG00000131697	704	594	570	486	1073	770	1265	451	565	513	918	977
AL356261.1	1	complement(5953899..5953984)	ENSG00000266687	0	0	0	0	0	0	0	0	0	0	0	0
KCNAB2	1	6051526..6161253	ENSG00000069424	250	384	109	197	230	205	550	263	147	148	226	401
AL035406.1	1	complement(6100630..6101399)	ENSG00000268332	0	0	0	0	0	0	0	0	0	0	0	0
CHD5	1	complement(6161853..6240183)	ENSG00000116254	129	147	107	79	50	52	53	13	2	2	6	29
RPL22	1	complement(6241329..6269449)	ENSG00000116251	15492	11913	18233	14232	17354	10963	13269	6410	5159	5877	9258	6818
RP1-120G22.11	1	complement(6264900..6265840)	ENSG00000226944	6	1	0	0	3	0	0	0	1	1	0	0
RNF207	1	6265535..6281359	ENSG00000158286	62	132	108	47	60	10	130	131	70	50	62	27
ICMT	1	complement(6281253..6296032)	ENSG00000116237	9594	7513	12450	6727	16105	8305	19114	8141	11391	8837	16848	13545
LINC00337	1	6296300..6299504	ENSG00000225077	5	9	5	5	6	16	23	0	6	0	0	7
HES3	1	6304252..6305638	ENSG00000173673	5	0	0	0	1	0	0	0	0	0	0	0
GPR153	1	complement(6307406..6321035)	ENSG00000158292	1577	728	561	788	760	1766	1755	473	172	383	397	1741
ACOT7	1	complement(6324329..6454451)	ENSG00000097021	3195	2738	3642	2770	4385	2621	5229	1919	2736	2575	3714	3395
RP1-202O8.3	1	6453615..6454451	ENSG00000271746	0	0	0	0	0	0	0	0	0	0	0	0
HES2	1	complement(6472478..6484730)	ENSG00000069812	47	100	12	33	20	44	0	0	1	6	0	6
ESPN	1	6484848..6521430	ENSG00000187017	250	319	67	33	146	85	10	0	0	1	0	0
MIR4252	1	complement(6489894..6489956)	ENSG00000265392	0	0	0	0	0	0	0	0	0	0	0	0
RP1-202O8.2	1	complement(6503094..6507066)	ENSG00000231868	0	0	0	0	0	0	0	0	0	0	0	0
TNFRSF25	1	complement(6521211..6526255)	ENSG00000215788	47	230	318	198	7	45	66	287	147	153	11	70
PLEKHG5	1	complement(6526152..6580121)	ENSG00000171680	349	1425	1387	781	71	208	443	1054	919	1039	98	368
NOL9	1	complement(6581407..6614595)	ENSG00000162408	1101	2056	990	1114	1518	849	2064	1105	1423	1057	1533	1560
RNU6-731P	1	6600914..6601024	ENSG00000253022	0	0	0	0	0	0	0	0	0	0	0	0
RP11-58A11.2	1	6607965..6608679	ENSG00000229519	0	0	0	0	0	0	0	0	0	0	0	0
TAS1R1	1	6615241..6639817	ENSG00000173662	5	6	0	2	10	4	0	15	0	9	3	1
ZBTB48	1	6640061..6649340	ENSG00000204859	402	414	308	207	403	304	470	270	231	253	342	285
KLHL21	1	complement(6650784..6674667)	ENSG00000162413	5057	11802	3531	6735	7108	3129	11079	5158	4498	8162	10431	6264
PHF13	1	6673745..6684093	ENSG00000116273	1589	2198	1436	1683	2618	1482	4917	1983	2429	1493	2999	3550
THAP3	1	6684926..6695646	ENSG00000041988	254	486	278	339	294	204	445	254	409	342	476	404
DNAJC11	1	complement(6694228..6761984)	ENSG00000007923	1875	2110	2447	1523	2807	1457	4207	2441	3114	2262	4056	2747
RP11-242F24.1	1	6784697..6790072	ENSG00000228750	3	2	0	0	0	0	0	0	0	0	0	0
snoU13_1	1	6812779..6812881	ENSG00000239166	0	0	0	0	0	0	0	0	0	0	0	0
RP11-312B8.1	1	complement(6843952..6844903)	ENSG00000237436	1	0	0	0	0	0	0	0	0	0	0	0
CAMTA1	1	6845384..7829766	ENSG00000171735	1053	1177	1381	1145	1417	916	1054	370	517	580	898	621
RP11-312B8.2	1	complement(6894393..6894678)	ENSG00000227950	0	0	0	0	0	0	0	0	0	0	0	0
RP11-334N17.1	1	complement(7068436..7074339)	ENSG00000237365	0	0	0	0	0	0	0	0	0	0	0	0
RNU1-8P	1	7279420..7279584	ENSG00000207056	0	0	0	0	0	0	0	0	0	0	0	0
CAMTA1-IT1	1	7429003..7430331	ENSG00000237402	0	0	0	2	0	0	0	0	0	0	0	0
RP3-453P22.2	1	complement(7442548..7449814)	ENSG00000237728	0	2	0	0	0	0	0	0	0	0	0	0
RP4-549F15.1	1	complement(7501156..7501614)	ENSG00000225126	0	0	4	0	0	0	0	0	0	0	0	0
RP11-338N10.1	1	complement(7753184..7754904)	ENSG00000270171	0	0	0	0	0	0	0	0	0	0	0	0
RP11-338N10.2	1	complement(7758363..7758932)	ENSG00000270035	0	0	0	0	0	0	0	0	0	0	0	0
RP11-338N10.3	1	complement(7760764..7761030)	ENSG00000269978	0	0	0	0	0	0	0	0	0	0	0	0
VAMP3	1	7831329..7841492	ENSG00000049245	4386	5125	6403	5856	8305	4183	9123	5114	4491	5527	8348	5762
RP3-467L1.6	1	7836443..7836835	ENSG00000269925	0	0	0	0	0	0	0	0	0	0	0	0
PER3	1	7844380..7905237	ENSG00000049246	1293	919	1170	708	2172	1898	2465	1042	1293	858	1971	3053
RP3-467L1.4	1	complement(7870302..7887402)	ENSG00000236266	0	0	0	0	0	0	0	0	0	0	0	4
UTS2	1	complement(7903143..7913572)	ENSG00000049247	10	10	0	1	7	1	0	0	0	0	0	0
TNFRSF9	1	complement(7979907..8000926)	ENSG00000049249	10	30	2	11	6	3	0	0	0	0	0	0
RP5-892F13.2	1	8002432..8002786	ENSG00000270330	0	0	0	0	0	0	0	0	0	0	0	0
PARK7	1	8014351..8045565	ENSG00000116288	7682	6987	11115	8357	12001	7444	11129	4424	6016	5592	9066	7459
Y_RNA_1	1	complement(8042941..8043043)	ENSG00000200344	0	0	0	0	0	0	0	0	0	0	0	0
ERRFI1	1	complement(8064464..8086368)	ENSG00000116285	1571	8461	2661	2667	2921	2281	3056	2430	1967	1724	2793	3390
RP11-431K24.1	1	8086798..8182762	ENSG00000238290	7	18	9	3	11	8	1	0	0	0	0	0
CTA-215D11.4	1	complement(8117305..8118523)	ENSG00000232848	0	1	0	2	5	4	0	0	0	0	0	0
RP11-431K24.2	1	8249884..8252830	ENSG00000229305	0	3	0	0	2	0	0	0	0	0	0	0
RNU1-7P	1	complement(8266494..8266657)	ENSG00000200975	0	0	0	0	0	0	0	0	0	0	0	0
RP11-431K24.3	1	8268732..8275270	ENSG00000227634	0	0	0	0	0	0	0	0	0	0	0	0
RP11-431K24.4	1	complement(8278250..8280589)	ENSG00000233645	0	0	0	0	0	0	0	0	0	0	0	0
RN7SL729P	1	complement(8335184..8335438)	ENSG00000265414	0	0	0	0	0	0	0	0	0	0	0	0
RNU6-991P	1	complement(8352217..8352323)	ENSG00000251977	0	0	0	0	0	0	0	0	0	0	0	0
SLC45A1	1	8377886..8404227	ENSG00000162426	30	19	36	22	28	36	81	67	18	42	16	56
Y_RNA_2	1	8388127..8388239	ENSG00000252254	0	0	0	0	0	0	0	0	0	0	0	0
RERE	1	complement(8412457..8877702)	ENSG00000142599	3943	4218	2917	2142	4578	2666	7343	3963	4572	3806	6045	5775
RP5-1115A15.1	1	8484705..8494898	ENSG00000232912	2	0	0	0	0	0	0	0	0	0	0	0
SNORA77_1	1	complement(8571854..8571978)	ENSG00000221083	0	0	0	0	0	0	0	0	0	0	0	0
RP5-1115A15.2	1	8572712..8573080	ENSG00000270282	0	0	0	0	0	0	0	0	0	0	0	0
RPL7P11	1	8810489..8811146	ENSG00000234619	0	0	0	0	0	0	0	0	0	0	0	0
RPL7P7	1	complement(8846270..8846972)	ENSG00000224315	0	0	0	0	0	0	0	0	0	0	0	0
Y_RNA_3	1	complement(8856633..8856731)	ENSG00000222511	0	0	0	0	0	0	0	0	0	0	0	0
RP4-633I8.3	1	8858534..8859565	ENSG00000226545	0	0	0	0	0	0	0	0	0	0	0	0
RP4-633I8.4	1	complement(8865919..8867110)	ENSG00000228423	3	0	0	0	0	1	0	0	0	0	0	0
RP11-185B14.1	1	8891066..8891434	ENSG00000229716	0	0	0	0	0	0	0	0	0	0	0	0
ENO1	1	complement(8921061..8939308)	ENSG00000074800	50052	56024	84233	37842	71091	47134	89717	45713	72931	47667	89685	69679
ENO1-IT1	1	complement(8935847..8938066)	ENSG00000236269	19	18	5	8	27	6	0	0	0	0	0	0
ENO1-AS1	1	8938894..8939953	ENSG00000230679	3	6	1	0	1	2	0	2	0	0	0	0
RNU6-304P	1	complement(8943486..8943592)	ENSG00000201725	0	0	0	0	0	0	0	0	0	0	0	0
HMGN2P17	1	8953468..8954210	ENSG00000238249	0	0	0	0	0	0	0	0	0	0	0	0
RP3-477M7.5	1	complement(8967452..8967803)	ENSG00000232208	0	0	0	0	0	0	0	0	0	0	0	0
RP3-477M7.6	1	8969801..8969963	ENSG00000232663	0	0	0	0	0	0	0	0	0	0	0	0
CA6	1	9005926..9035151	ENSG00000131686	13	6	18	16	26	2	0	0	0	0	0	0
RN7SL451P	1	complement(9039637..9039933)	ENSG00000265141	0	0	0	0	0	0	0	0	0	0	0	0
SLC2A7	1	complement(9063359..9086404)	ENSG00000197241	0	0	0	0	0	0	0	0	0	0	0	0
SLC2A5	1	complement(9095166..9148537)	ENSG00000142583	32	92	17	105	44	16	47	19	0	48	0	7
SCARNA16_1	1	9142755..9142938	ENSG00000252404	0	0	0	0	0	0	0	0	0	0	0	0
GPR157	1	complement(9160364..9189229)	ENSG00000180758	362	407	138	360	383	119	556	136	123	215	400	149
MIR34A	1	complement(9211727..9211836)	ENSG00000207865	0	0	0	0	0	0	0	0	0	0	0	0
RP3-510D11.1	1	complement(9242066..9262678)	ENSG00000228526	10	6	1	12	6	2	10	0	0	0	0	0
RP3-510D11.2	1	9242263..9252148	ENSG00000234546	71	76	28	96	88	60	43	24	13	65	0	31
H6PD	1	9294834..9331396	ENSG00000049239	3815	1978	2472	1950	4450	2482	8112	2634	2021	4224	5244	4802
Z98044.1	1	9338450..9338592	ENSG00000252841	0	0	0	0	0	0	0	0	0	0	0	0
SPSB1	1	9352939..9429591	ENSG00000171621	1047	1930	831	553	1516	760	2020	677	800	455	1507	1487
RNA5SP40	1	complement(9497728..9497837)	ENSG00000252956	0	0	0	0	0	0	0	0	0	0	0	0
RP13-392I16.1	1	complement(9561151..9563530)	ENSG00000235263	0	0	0	0	0	0	0	0	0	0	0	0
SLC25A33	1	9599541..9645237	ENSG00000171612	605	997	690	574	726	391	824	392	380	229	670	463
RP13-15M17.1	1	9636485..9637043	ENSG00000231181	0	0	0	0	0	0	0	0	0	0	0	0
TMEM201	1	9648932..9674935	ENSG00000188807	962	877	1180	422	1552	694	1842	702	1197	731	1335	1217
PIK3CD	1	9711790..9789172	ENSG00000171608	643	1058	615	686	1408	373	657	622	375	977	1431	551
C1orf200	1	complement(9712668..9714644)	ENSG00000179840	4	0	0	1	6	1	0	0	0	0	0	0
RP11-558F24.2	1	complement(9720886..9722684)	ENSG00000233268	0	0	0	0	0	0	0	0	0	0	0	0
RP11-558F24.4	1	complement(9732484..9747613)	ENSG00000231789	30	24	14	43	47	4	0	0	5	5	0	0
CLSTN1	1	complement(9789084..9884584)	ENSG00000171603	11556	11095	10271	8952	12625	10268	17583	8482	9671	10909	14360	12183
RP11-558F24.6	1	9840880..9841298	ENSG00000271264	0	0	0	0	0	0	0	0	0	0	0	0
CTNNBIP1	1	complement(9908334..9970394)	ENSG00000178585	740	743	1364	434	933	688	1180	719	581	312	665	745
RP11-84A14.5	1	9908376..9910212	ENSG00000223989	0	0	0	0	0	0	0	0	0	0	0	0
LZIC	1	complement(9982173..10003465)	ENSG00000162441	763	1019	1159	577	1168	729	1693	665	1111	839	1531	1411
RP11-84A14.4	1	10002981..10010032	ENSG00000228150	0	1	0	1	6	2	0	0	0	0	0	0
NMNAT1	1	10003486..10045559	ENSG00000173614	591	777	583	509	871	490	925	422	503	590	947	636
RN7SKP269	1	10007376..10007694	ENSG00000202415	0	0	0	0	0	0	0	0	0	0	0	0
MIR5697	1	10027439..10027516	ENSG00000265521	0	0	0	0	0	0	0	0	0	0	0	0
RP11-807G9.2	1	10043199..10044626	ENSG00000241326	0	0	0	0	0	0	0	0	0	0	0	0
RBP7	1	10057264..10076078	ENSG00000162444	26	23	6	10	18	9	6	0	0	0	23	0
AL590639.1	1	complement(10078085..10078592)	ENSG00000225786	0	0	0	0	0	0	0	0	0	0	0	0
UBE4B	1	10092890..10241297	ENSG00000130939	3243	3514	2772	2116	4534	3038	5409	2543	2878	2940	5371	3837
RP11-496H15.2	1	complement(10114503..10114839)	ENSG00000224340	0	0	0	0	0	0	0	0	0	0	0	0
PGAM1P11	1	10118729..10119706	ENSG00000233623	0	0	0	0	7	0	0	0	0	0	0	0
RNU6-828P	1	10223326..10223432	ENSG00000201746	0	0	0	0	0	0	0	0	0	0	0	0
KIF1B	1	10270863..10441661	ENSG00000054523	2231	6712	3274	3340	5116	3020	6609	4136	5555	5655	8921	7074
MIR1273D	1	10287776..10287861	ENSG00000264881	0	0	0	0	0	0	0	0	0	0	0	0
RNU6-37P	1	10359024..10359130	ENSG00000199562	0	0	0	0	0	0	0	0	0	0	0	0
RN7SL731P	1	10366523..10366813	ENSG00000264501	0	0	0	0	0	0	0	0	0	0	0	0
RN7SL721P	1	10450059..10450353	ENSG00000265945	0	0	0	0	0	0	0	0	0	0	0	0
PGD	1	10458649..10480201	ENSG00000142657	5048	9193	3849	5451	4652	3268	8516	5419	3859	6179	3812	4588
RP4-736L20.3	1	complement(10489938..10490734)	ENSG00000271989	0	0	0	0	0	0	0	0	0	0	0	0
APITD1	1	10490159..10512210	ENSG00000175279	572	412	1042	552	953	661	1113	528	829	622	1214	1105
APITD1-CORT	1	10490159..10512210	ENSG00000251503	4	18	18	18	43	24	39	0	26	8	27	48
CORT	1	10509776..10511959	ENSG00000241563	10	6	18	8	1	13	3	0	0	2	0	12
DFFA	1	complement(10516579..10532583)	ENSG00000160049	3070	3450	4434	2468	5008	3475	4549	2474	3611	2919	4956	4179
RP5-1113E3.3	1	10518612..10519395	ENSG00000203469	0	0	0	0	3	0	0	0	0	0	0	0
PEX14	1	10532345..10690815	ENSG00000142655	529	557	684	413	921	591	1347	568	986	703	1356	958
RN7SL614P	1	10676893..10677170	ENSG00000243267	0	0	0	0	0	0	0	0	0	0	0	0
CASZ1	1	complement(10696661..10856707)	ENSG00000130940	88	136	12	50	83	33	16	9	48	83	19	36
RP4-734G22.3	1	10699298..10714390	ENSG00000272078	6	2	3	0	2	2	0	0	0	0	0	0
HSPE1P24	1	10955818..10956055	ENSG00000225158	0	0	0	0	0	0	0	0	0	0	0	0
C1orf127	1	complement(11006528..11042094)	ENSG00000175262	6	9	0	6	16	6	0	0	0	0	0	0
CFL1P6	1	complement(11051035..11051854)	ENSG00000215785	0	3	0	1	3	0	0	0	0	0	0	0
AL713997.1	1	complement(11058233..11058320)	ENSG00000264181	0	0	0	0	0	0	0	0	0	0	0	0
Y_RNA_4	1	complement(11059919..11060002)	ENSG00000207213	0	0	0	0	0	0	0	0	0	0	0	0
TARDBP	1	11072414..11085796	ENSG00000120948	5629	7713	8951	5294	9508	5644	11969	5384	7577	5256	10465	8292
MASP2	1	complement(11086580..11107290)	ENSG00000009724	12	20	41	32	14	11	5	0	9	0	0	5
RP4-635E18.8	1	11089716..11090585	ENSG00000271895	0	0	0	0	0	0	0	0	0	0	0	0
SRM	1	complement(11114641..11120081)	ENSG00000116649	6455	6772	10191	5275	7455	5384	6319	3595	4394	3922	4213	4340
EXOSC10	1	complement(11126675..11159938)	ENSG00000171824	1915	1685	2512	904	2656	1584	4951	2426	3674	2658	5412	4066
RP4-635E18.7	1	11128528..11133154	ENSG00000226849	29	20	24	47	41	56	1	5	2	1	0	2
RP4-635E18.6	1	11159732..11162157	ENSG00000230337	6	20	9	20	13	4	2	0	1	20	10	1
MTOR	1	complement(11166592..11322564)	ENSG00000198793	2294	3100	2307	1478	4156	2294	4556	2525	3354	3424	4631	4059
MTOR-AS1	1	11203955..11209594	ENSG00000225602	1	3	0	3	1	2	0	0	0	0	0	0
RNU6-537P	1	11212407..11212509	ENSG00000253086	0	0	0	0	0	0	0	0	0	0	0	0
snoU13_2	1	complement(11229564..11229670)	ENSG00000271794	0	0	0	0	0	0	0	0	0	0	0	0
ANGPTL7	1	11249398..11256038	ENSG00000171819	6	3	0	1	23	12	0	0	0	0	0	0
RNU6-291P	1	11286311..11286417	ENSG00000207451	0	0	0	0	0	0	0	0	0	0	0	0
RPL39P6	1	11293020..11293169	ENSG00000238173	0	0	0	0	0	0	0	0	0	0	0	0
UBIAD1	1	11333263..11356106	ENSG00000120942	468	587	632	356	866	419	988	394	597	514	616	735
UBE2V2P3	1	complement(11338673..11339408)	ENSG00000238199	0	0	0	0	0	0	0	0	0	0	0	0
RP11-149P14.1	1	complement(11485314..11485878)	ENSG00000224338	0	0	0	0	0	0	0	0	0	0	0	0
PTCHD2	1	11539223..11597641	ENSG00000204624	19	86	10	10	18	16	7	0	8	0	0	2
RP1-69M21.2	1	11669588..11673412	ENSG00000235643	25	428	89	50	49	22	0	0	0	0	0	0
FBXO2	1	complement(11708424..11715842)	ENSG00000116661	32	90	20	181	47	22	11	10	0	50	6	11
FBXO44	1	11714432..11723384	ENSG00000132879	372	329	203	681	420	249	605	309	142	468	326	248
FBXO6	1	11724181..11734411	ENSG00000116663	125	204	69	156	175	84	294	138	93	84	207	113
MAD2L2	1	complement(11734537..11751707)	ENSG00000116670	863	778	1520	502	1310	916	1712	507	1153	532	1562	1537
DRAXIN	1	11751786..11785914	ENSG00000162490	82	110	39	41	21	26	20	26	12	17	0	20
AGTRAP	1	11796141..11814859	ENSG00000177674	1122	1129	1023	1521	1430	888	1382	576	659	1156	1304	906
C1orf167	1	11821844..11849642	ENSG00000215910	10	12	1	3	15	10	0	0	5	1	0	7
RP11-56N19.5	1	complement(11837134..11839676)	ENSG00000177553	3	3	1	0	2	2	0	0	0	0	0	0
MTHFR	1	complement(11845780..11866977)	ENSG00000177000	684	816	473	370	730	499	1879	925	715	809	1572	1105
CLCN6	1	11866207..11903201	ENSG00000011021	886	1772	624	1009	1180	898	1948	1307	1022	1028	1625	1495
NPPA-AS1	1	11901074..11908136	ENSG00000242349	61	56	15	26	80	51	89	16	20	8	19	71
NPPA	1	complement(11905766..11908402)	ENSG00000175206	14	7	17	3	12	13	1	0	0	0	0	0
NPPB	1	complement(11917521..11918988)	ENSG00000120937	36	54	4	5	12	3	2	0	1	0	0	0
RP5-934G17.6	1	11937827..11940463	ENSG00000224904	0	0	0	0	0	0	0	0	0	0	0	0
RNU5E-1	1	11968209..11968328	ENSG00000199347	0	0	0	0	0	0	0	0	0	0	0	0
RNU5E-4P	1	complement(11969865..11969984)	ENSG00000201801	0	0	0	0	0	0	0	0	0	0	0	0
KIAA2013	1	complement(11979648..11986485)	ENSG00000116685	2432	3157	2734	2417	3306	2051	3511	1956	2130	2330	2976	2569
PLOD1	1	11994262..12035595	ENSG00000083444	14208	19099	17101	16319	15375	8630	18625	12123	9495	15110	12069	9470
MFN2	1	12040238..12073571	ENSG00000116688	5000	4579	5505	3136	7677	4215	10676	4944	7501	5725	9527	7508
RP5-1077B9.5	1	complement(12077273..12077365)	ENSG00000270914	0	0	0	0	0	0	0	0	0	0	0	0
MIIP	1	12079523..12092102	ENSG00000116691	683	646	1080	420	768	575	843	460	638	375	761	651
Y_RNA_5	1	complement(12084069..12084181)	ENSG00000202461	0	0	0	0	0	0	0	0	0	0	0	0
RN7SL649P	1	complement(12096799..12097071)	ENSG00000243539	0	0	0	0	0	0	0	0	0	0	0	0
TNFRSF8	1	12123434..12204264	ENSG00000120949	14	39	15	20	6	9	8	41	0	0	0	3
RNU6-777P	1	complement(12137938..12138041)	ENSG00000201135	0	0	0	0	0	0	0	0	0	0	0	0
RP11-426M1.2	1	complement(12140350..12140604)	ENSG00000227875	0	0	0	0	0	0	0	0	0	0	0	0
TNFRSF1B	1	12227060..12269285	ENSG00000028137	594	736	490	662	2253	365	1628	388	492	1662	3192	772
MIR4632	1	12251770..12251830	ENSG00000263676	0	0	0	0	0	0	0	0	0	0	0	0
RP5-1118D24.2	1	complement(12280851..12281166)	ENSG00000225196	0	0	0	0	0	0	0	0	0	0	0	0
SNORA70_1	1	complement(12281205..12281328)	ENSG00000252969	0	0	0	0	0	0	0	0	0	0	0	0
VPS13D	1	12290124..12572099	ENSG00000048707	1276	1282	1055	806	2032	1489	2783	1601	1719	2223	3449	2887
SNORA59A	1	12567300..12567451	ENSG00000239149	0	0	0	0	0	0	0	0	0	0	0	0
RP5-888M10.2	1	12587766..12588462	ENSG00000229484	0	0	0	0	0	0	0	0	0	0	0	0
DHRS3	1	complement(12627939..12677737)	ENSG00000162496	1755	563	609	473	452	635	4287	763	426	590	818	934
RNU6ATAC18P	1	complement(12630000..12630100)	ENSG00000221340	0	0	0	0	0	0	0	0	0	0	0	0
RP11-474O21.5	1	complement(12678906..12679250)	ENSG00000272482	0	0	0	0	0	0	0	0	0	0	0	0
AADACL4	1	12704566..12727097	ENSG00000204518	0	2	0	0	0	0	0	0	0	0	0	0
RP11-474O21.2	1	12752925..12753036	ENSG00000226166	0	0	0	0	0	0	0	0	0	0	0	0
AADACL3	1	12776118..12788726	ENSG00000188984	1	0	0	0	0	0	0	0	0	0	0	0
snoU13_3	1	12799693..12799796	ENSG00000238771	0	0	0	0	0	0	0	0	0	0	0	0
C1orf158	1	12806163..12823847	ENSG00000157330	3	0	0	0	0	2	0	0	0	0	0	0
PRAMEF12	1	12834984..12838049	ENSG00000116726	5	0	0	0	0	0	0	0	0	0	0	0
PRAMEF1	1	12851546..12856777	ENSG00000116721	0	3	0	4	0	0	0	0	0	0	0	0
RP5-845O24.8	1	complement(12882549..12883022)	ENSG00000228338	0	0	0	0	0	0	0	0	0	0	0	0
PRAMEF11	1	complement(12884468..12891264)	ENSG00000204513	0	0	0	2	2	0	0	0	0	0	0	0
RP5-845O24.3	1	complement(12897978..12901210)	ENSG00000231103	0	0	0	0	0	0	0	0	0	0	0	0
HNRNPCL1	1	complement(12907261..12908578)	ENSG00000179172	3	3	2	21	6	7	0	0	0	0	0	0
PRAMEF2	1	12916941..12921764	ENSG00000120952	0	0	0	0	6	5	3	0	0	0	0	0
PRAMEF4	1	complement(12939045..12946025)	ENSG00000243073	0	0	0	0	0	0	0	0	0	0	0	0
PRAMEF10	1	complement(12952727..12958101)	ENSG00000187545	0	0	0	0	0	0	0	0	0	0	0	0
PRAMEF7	1	12976450..12980569	ENSG00000204510	0	0	0	0	0	0	0	0	0	0	0	0
RNU6-1072P	1	12982374..12982480	ENSG00000207434	0	0	0	0	0	0	0	0	0	0	0	0
RP11-450I1.2	1	12985990..12988081	ENSG00000234064	0	0	0	0	0	0	0	0	0	0	0	0
PRAMEF6	1	complement(12998181..13117751)	ENSG00000232423	0	0	0	0	0	0	0	0	0	0	0	0
RP11-450I1.4	1	complement(13012966..13015755)	ENSG00000250894	0	0	0	0	0	0	0	0	0	0	0	0
PRAMEF22	1	13035543..13038381	ENSG00000204508	0	0	0	0	0	0	0	0	0	0	0	0
WI2-3308P17.2	1	complement(13052394..13052998)	ENSG00000239810	0	0	0	0	0	0	0	0	0	0	0	0
PRAMEF23	1	complement(13108842..13112679)	ENSG00000270601	0	0	0	0	0	0	0	0	0	0	0	0
RP13-221M14.6	1	complement(13123246..13126086)	ENSG00000250113	0	0	0	0	0	0	0	0	0	0	0	0
PRAMEF25	1	13140456..13145000	ENSG00000204505	0	0	0	0	0	0	0	0	0	0	0	0
RP13-221M14.2	1	13146777..13147256	ENSG00000233336	0	0	0	0	0	0	0	0	0	0	0	0
RP13-221M14.3	1	complement(13162645..13165443)	ENSG00000229978	0	0	0	0	0	0	0	0	0	0	0	0
RP13-221M14.4	1	complement(13171871..13173157)	ENSG00000236179	0	0	0	0	0	0	0	0	0	0	0	0
HNRNPCP5	1	complement(13182960..13184326)	ENSG00000179412	0	0	0	0	0	0	0	0	0	0	0	0
WI2-2994D6.1	1	13196270..13199067	ENSG00000224199	0	0	0	0	0	0	0	0	0	0	0	0
PRAMEF26	1	complement(13216356..13219581)	ENSG00000229571	0	3	0	0	0	0	0	0	0	0	0	0
PRAMEF3	1	complement(13328196..13331692)	ENSG00000204503	0	0	0	0	0	0	0	0	0	0	0	0
RP11-248D7.2	1	13351482..13354323	ENSG00000233394	0	0	0	0	0	0	0	0	0	0	0	0
PRAMEF5	1	13359819..13369057	ENSG00000204502	0	0	0	0	0	0	0	0	0	0	0	0
RP11-219C24.8	1	complement(13379149..13381237)	ENSG00000231219	0	0	0	0	0	0	0	0	0	0	0	0
RNU6-771P	1	complement(13384735..13384841)	ENSG00000207511	0	0	0	0	0	0	0	0	0	0	0	0
PRAMEF8	1	complement(13386646..13390765)	ENSG00000182330	0	0	0	0	0	0	0	0	0	0	0	0
RP11-219C24.6	1	13411551..13414482	ENSG00000237700	0	0	0	0	0	0	0	0	0	0	0	0
PRAMEF9	1	13421176..13428191	ENSG00000204501	0	0	0	0	1	0	0	0	0	0	0	0
RP11-219C24.10	1	13429634..13430113	ENSG00000228229	0	0	0	0	0	0	0	0	0	0	0	0
PRAMEF13	1	complement(13447414..13452656)	ENSG00000204495	0	0	0	0	0	0	0	0	0	0	0	0
PRAMEF18	1	complement(13474689..13477522)	ENSG00000204491	0	0	0	0	0	0	0	0	0	0	0	0
PRAMEF16	1	13495254..13498260	ENSG00000204488	0	0	0	0	0	0	0	0	0	0	0	0
PRAMEF21	1	13516066..13526943	ENSG00000204486	3	0	0	0	0	1	0	0	0	0	0	0
XX-FW84067D5.1	1	complement(13607431..13611550)	ENSG00000204485	0	0	0	0	0	0	0	0	0	0	0	0
XX-FW84067D5.2	1	13632348..13635279	ENSG00000224581	0	0	0	0	0	0	0	0	0	0	0	0
PRAMEF15	1	13641973..13648988	ENSG00000157358	0	0	0	1	1	0	0	0	0	0	0	0
PRAMEF14	1	complement(13668269..13673511)	ENSG00000204481	0	0	0	0	0	3	0	0	0	0	0	0
PRAMEF19	1	complement(13694889..13698405)	ENSG00000204480	0	0	0	0	0	0	0	0	0	0	0	0
PRAMEF17	1	13716092..13719089	ENSG00000204479	0	0	0	0	0	0	0	0	0	0	0	0
PRAMEF20	1	13736907..13747803	ENSG00000204478	0	0	0	0	0	0	0	0	0	0	0	0
LRRC38	1	complement(13801445..13840543)	ENSG00000162494	6	0	0	1	0	7	0	0	0	0	0	0
RP4-597A16.2	1	13839715..13842765	ENSG00000259961	0	0	0	0	0	0	0	0	0	0	0	0
RP4-597A16.3	1	13881496..13882189	ENSG00000215909	0	0	0	0	0	0	0	0	0	0	0	0
PDPN	1	13909960..13944452	ENSG00000162493	191	637	530	578	1728	391	250	356	428	556	1521	798
RNA5SP41	1	complement(13949679..13949779)	ENSG00000222952	0	0	0	0	0	0	0	0	0	0	0	0
AL359771.1	1	complement(13950397..13950497)	ENSG00000266358	0	0	0	0	0	0	0	0	0	0	0	0
CTA-520D8.2	1	complement(13983806..13986405)	ENSG00000237445	0	0	0	0	0	0	0	0	0	0	0	0
SCARNA11_1	1	complement(14022565..14022694)	ENSG00000253085	0	0	0	0	0	0	0	0	0	0	0	0
PRDM2	1	14026693..14151574	ENSG00000116731	1259	2087	1120	1082	1854	1080	3794	2077	2560	2488	4497	2757
RNU6-1265P	1	complement(14450728..14450830)	ENSG00000252151	0	0	0	0	0	0	0	0	0	0	0	0
RP11-344F13.1	1	complement(14548386..14549613)	ENSG00000231606	0	0	0	0	0	0	0	0	0	0	0	0
RP4-704D23.1	1	complement(14675450..14677518)	ENSG00000234593	0	0	0	0	0	0	0	0	0	0	0	0
KAZN	1	14925200..15444539	ENSG00000189337	1402	807	992	709	1528	834	2645	800	822	668	1413	1141
TBCAP2	1	complement(15018625..15019109)	ENSG00000235829	0	0	0	0	0	0	0	0	0	0	0	0
TMEM51-AS1	1	complement(15442448..15478960)	ENSG00000175147	0	2	0	12	3	6	0	0	1	0	0	0
TMEM51	1	15479028..15546976	ENSG00000171729	73	124	48	181	152	63	112	19	37	217	282	94
C1orf195	1	complement(15490840..15497813)	ENSG00000204464	1	0	0	0	2	0	0	0	0	0	0	0
RP1-21O18.3	1	complement(15518324..15519341)	ENSG00000215720	0	0	2	0	4	4	0	0	0	0	0	0
FHAD1	1	15573768..15726779	ENSG00000142621	62	160	36	21	44	27	55	69	20	0	32	58
RP3-467K16.2	1	complement(15653176..15670372)	ENSG00000233485	2	8	0	11	12	5	11	0	0	0	0	7
RP3-467K16.7	1	complement(15660662..15661960)	ENSG00000236045	0	0	0	1	0	0	0	0	0	0	0	0
RP3-467K16.4	1	complement(15729475..15735929)	ENSG00000228140	13	38	12	28	22	24	26	12	0	3	0	0
EFHD2	1	15736391..15756839	ENSG00000142634	2940	3301	3093	2462	3633	2184	3976	1554	1913	1790	3261	3001
CTRC	1	15764935..15775737	ENSG00000162438	14	28	1	15	12	6	0	0	0	0	0	0
CELA2A	1	15783223..15798586	ENSG00000142615	2	5	0	0	17	0	0	0	0	0	0	0
CELA2B	1	15792404..15817895	ENSG00000215704	4	5	0	1	4	4	0	0	0	0	0	0
CASP9	1	complement(15817327..15853029)	ENSG00000132906	310	311	285	192	293	303	442	231	160	279	358	318
DNAJC16	1	15853308..15918874	ENSG00000116138	768	870	671	517	950	544	1932	1293	930	1251	1485	1283
SCARNA21_1	1	15868660..15868799	ENSG00000251866	0	0	0	0	0	0	0	0	0	0	0	0
RP4-680D5.8	1	complement(15892106..15892451)	ENSG00000272510	0	0	0	0	0	0	0	0	0	0	0	0
AGMAT	1	complement(15898848..15911605)	ENSG00000116771	108	122	12	51	95	65	107	91	8	39	111	41
RP4-680D5.2	1	complement(15912631..15930121)	ENSG00000237301	77	75	15	32	72	42	2	0	0	0	0	7
CHCHD2P6	1	15931077..15931538	ENSG00000235084	0	0	0	0	0	0	0	0	0	0	0	0
RNU7-179P	1	complement(15934573..15934640)	ENSG00000252417	0	0	0	0	0	0	0	0	0	0	0	0
RP4-680D5.4	1	complement(15941138..15941362)	ENSG00000236500	0	0	0	0	0	0	0	0	0	0	0	0
DDI2	1	15943995..15995539	ENSG00000197312	1019	1445	943	727	1269	746	2554	969	973	1005	1898	1689
RSC1A1	1	15986364..15988217	ENSG00000215695	0	121	6	19	82	0	52	0	48	0	144	93
RP4-680D5.9	1	complement(16009368..16009623)	ENSG00000271742	0	0	0	0	0	0	0	0	0	0	0	0
PLEKHM2	1	16010827..16061264	ENSG00000116786	7527	7430	6198	7405	10643	6586	11164	4754	4780	7549	10014	7484
AL121992.1	1	16010967..16011053	ENSG00000264048	0	0	0	0	0	0	0	0	0	0	0	0
RP11-288I21.1	1	complement(16049214..16063391)	ENSG00000237938	0	0	0	0	0	0	0	0	0	0	0	0
SLC25A34	1	16062900..16067891	ENSG00000162461	98	79	45	53	51	75	88	71	36	30	121	42
RP11-169K16.4	1	complement(16066546..16076391)	ENSG00000224459	0	1	0	0	0	0	0	0	0	0	0	0
TMEM82	1	16068917..16074477	ENSG00000162460	3	1	0	6	1	1	0	0	0	0	0	0
FBLIM1	1	16083102..16113089	ENSG00000162458	4246	2709	3533	1404	608	993	4353	2279	2178	1436	388	1262
RP11-169K16.6	1	16119291..16119780	ENSG00000224321	0	0	0	0	0	0	0	0	0	0	0	0
RP11-169K16.7	1	complement(16133679..16134194)	ENSG00000233954	0	0	0	0	0	0	0	0	0	0	0	0
RP11-169K16.8	1	16154724..16155167	ENSG00000178715	0	0	0	0	0	0	0	0	0	0	0	0
RP11-169K16.9	1	complement(16160560..16174642)	ENSG00000179743	149	181	111	121	150	132	74	59	35	30	60	78
SPEN	1	16174359..16266955	ENSG00000065526	2223	4103	1362	1212	2924	2200	4906	2004	3037	1722	3734	4718
snoU13_4	1	16237392..16237492	ENSG00000238818	0	0	0	0	0	0	0	0	0	0	0	0
RP1-134O19.3	1	complement(16244193..16244403)	ENSG00000270620	0	0	0	0	0	0	0	0	0	0	0	0
ZBTB17	1	complement(16268364..16302627)	ENSG00000116809	1289	1659	1378	993	1907	1007	1968	912	1289	1284	2168	1651
RP11-5P18.1	1	16296127..16296689	ENSG00000234607	0	0	0	0	0	0	0	0	0	0	0	0
RP11-5P18.3	1	16314677..16314936	ENSG00000231353	0	0	0	0	0	0	0	0	0	0	0	0
TBC1D3P6	1	16316366..16321246	ENSG00000224966	0	0	0	0	0	0	0	0	0	0	0	0
C1orf64	1	16330731..16335302	ENSG00000183888	7	8	24	8	15	8	0	0	0	0	0	0
RP11-5P18.5	1	complement(16332655..16333166)	ENSG00000233078	0	0	0	0	0	1	0	0	0	0	0	0
HSPB7	1	complement(16340523..16346089)	ENSG00000173641	14335	19186	19485	15432	12691	13721	16806	18243	7926	15538	11031	10884
CLCNKA	1	16345370..16360545	ENSG00000186510	45	49	87	13	9	20	41	33	14	0	0	12
RP11-5P18.10	1	complement(16361673..16366524)	ENSG00000232456	0	2	0	0	0	2	0	0	0	0	0	1
CLCNKB	1	16370272..16383803	ENSG00000184908	4	8	0	18	1	1	14	0	3	4	0	1
FAM131C	1	complement(16384264..16400127)	ENSG00000185519	25	29	8	33	12	9	21	13	4	34	38	13
EPHA2	1	complement(16450832..16482582)	ENSG00000142627	3087	5309	2642	2111	2756	1556	1983	1197	1426	1044	782	1223
RP11-276H7.2	1	16481706..16483824	ENSG00000227959	2	7	16	3	13	7	6	0	6	5	14	0
RP11-276H7.3	1	16485761..16488378	ENSG00000224621	6	0	1	0	4	5	0	0	3	1	0	0
ARHGEF19-AS1	1	16524349..16524852	ENSG00000234166	0	0	0	0	0	0	0	0	0	0	0	0
ARHGEF19	1	complement(16524349..16539104)	ENSG00000142632	499	181	220	201	155	69	488	171	91	106	121	123
ANO7P1	1	complement(16542404..16554522)	ENSG00000237276	12	5	9	4	8	6	1	0	0	0	0	3
C1orf134	1	complement(16555368..16556038)	ENSG00000204377	0	0	0	2	0	0	0	0	0	0	0	0
RSG1	1	complement(16558195..16563657)	ENSG00000132881	141	178	148	82	160	66	242	142	79	110	77	130
MT1XP1	1	complement(16567708..16567893)	ENSG00000233929	0	0	0	0	0	0	0	0	0	0	0	0
FBXO42	1	complement(16573334..16678949)	ENSG00000037637	510	1093	364	297	619	370	1322	692	652	650	995	874
SZRD1	1	16679070..16724640	ENSG00000055070	7168	7844	8182	5601	9301	5968	13132	6604	7502	6282	11538	9427
RP11-430L17.1	1	complement(16695645..16696025)	ENSG00000226457	0	0	0	0	0	0	0	0	0	0	0	0
SPATA21	1	complement(16713612..16763919)	ENSG00000187144	7	10	4	8	10	6	1	0	0	0	0	3
NECAP2	1	16767167..16786573	ENSG00000157191	2536	2716	3005	2980	3709	2183	5248	2883	2552	3181	4805	3736
RP4-798A10.2	1	16787443..16794976	ENSG00000226029	22	45	10	25	44	3	29	55	18	9	0	27
CROCCP3	1	complement(16793931..16825752)	ENSG00000080947	120	91	79	61	137	109	181	67	86	74	169	141
RNU1-1	1	complement(16840617..16840780)	ENSG00000206652	0	0	0	0	0	0	0	0	0	0	0	0
RP4-798A10.7	1	16841140..16842249	ENSG00000261135	0	0	0	0	0	0	0	0	0	0	0	0
RP4-798A10.4	1	16847189..16848291	ENSG00000224174	0	0	0	0	0	0	0	0	0	0	0	0
U1_1	1	complement(16860381..16862144)	ENSG00000233421	2	18	14	0	9	8	7	0	0	0	0	0
FAM231B	1	16865561..16866070	ENSG00000268674	0	0	0	0	1	0	0	0	0	0	0	0
RP5-875O13.6	1	complement(16875146..16879026)	ENSG00000225710	0	2	0	0	0	1	0	0	0	0	0	0
AL355149.1	1	16875409..16875482	ENSG00000266584	0	0	0	0	0	0	0	0	0	0	0	0
NBPF1	1	complement(16888814..16940057)	ENSG00000219481	2862	3044	3125	1816	2926	1912	4085	2295	3044	2329	3824	2678
RP5-1182A14.5	1	16943886..16944224	ENSG00000271732	0	0	0	0	0	0	0	0	0	0	0	0
CROCCP2	1	complement(16944751..16971178)	ENSG00000215908	760	812	695	445	822	555	1054	678	666	312	783	701
MST1P2	1	16972069..16976914	ENSG00000186301	43	40	33	24	36	32	53	14	22	27	17	13
RNU1-3	1	complement(16993280..16993443)	ENSG00000207513	0	0	0	0	0	0	0	0	0	0	0	0
FAM231A	1	16999498..17000007	ENSG00000237847	0	1	0	0	3	0	0	0	0	0	0	0
AL021920.1	1	17007750..17007823	ENSG00000264742	0	0	0	0	0	0	0	0	0	0	0	0
EIF1AXP1	1	complement(17012116..17012550)	ENSG00000236698	0	0	0	0	0	0	0	0	0	0	0	0
ESPNP	1	complement(17013834..17046652)	ENSG00000268869	6	0	0	0	0	0	0	0	0	0	0	0
FAM231C	1	complement(17060447..17060956)	ENSG00000268991	0	0	0	0	2	0	0	0	0	0	0	0
CROCC	1	17066768..17299474	ENSG00000058453	1677	1213	1608	1121	1538	1254	1891	942	1031	977	1542	1220
RNU1-4	1	17067011..17067174	ENSG00000207389	0	0	0	0	0	0	0	0	0	0	0	0
CROCCP4	1	17076728..17077459	ENSG00000227684	6	0	0	0	2	0	0	0	0	0	0	0
MST1L	1	complement(17081405..17096732)	ENSG00000186715	25	39	22	13	30	7	35	30	18	0	27	15
RP11-108M9.1	1	complement(17177752..17179624)	ENSG00000223643	0	0	6	0	0	0	0	0	0	0	0	0
RP11-108M9.2	1	17181902..17185779	ENSG00000230239	1	0	0	0	0	0	0	0	0	0	0	0
MIR3675	1	complement(17185444..17185516)	ENSG00000263811	0	0	0	0	0	0	0	0	0	0	0	0
U1_2	1	17197440..17200587	ENSG00000228549	8	9	6	3	4	1	0	0	0	5	0	0
RP11-108M9.4	1	complement(17215033..17216144)	ENSG00000238142	24	22	23	29	36	22	17	8	4	23	0	2
RP11-108M9.5	1	17215590..17216097	ENSG00000235241	0	0	0	0	0	0	0	0	0	0	0	0
RNU1-2	1	17222475..17222638	ENSG00000207005	0	0	0	0	0	0	0	0	0	0	0	0
RP11-108M9.6	1	complement(17230834..17231271)	ENSG00000272426	0	0	0	0	0	0	0	0	0	0	0	0
MFAP2	1	complement(17300997..17307330)	ENSG00000117122	4448	3574	4431	830	1488	2223	4609	2311	1863	532	1508	2238
RP1-37C10.3	1	17305421..17331586	ENSG00000226526	1	1	4	2	0	3	0	0	0	0	0	0
ATP13A2	1	complement(17312453..17338423)	ENSG00000159363	2332	2181	1852	1332	1558	1205	2785	1364	1355	1612	1378	1321
SDHB	1	complement(17345217..17380665)	ENSG00000117118	1518	2063	2009	1947	2169	1157	2279	980	1299	1353	2226	1488
PADI2	1	complement(17393256..17445948)	ENSG00000117115	31	66	7	17	12	15	27	7	0	0	0	0
Y_RNA_6	1	17484692..17484779	ENSG00000252180	0	0	0	0	0	0	0	0	0	0	0	0
RP11-380J14.1	1	17516278..17524112	ENSG00000204362	28	46	1	25	14	31	50	69	14	64	12	0
PADI1	1	17531621..17572500	ENSG00000142623	16	88	2	26	31	9	54	45	1	25	0	1
PADI3	1	17575593..17610728	ENSG00000142619	7	8	4	4	4	0	0	0	0	0	0	0
MIR3972	1	17604384..17604470	ENSG00000266634	0	0	0	0	0	0	0	0	0	0	0	0
PADI4	1	17634690..17690499	ENSG00000159339	2	1	4	0	0	0	0	0	0	0	0	0
AC004824.2	1	complement(17655507..17676070)	ENSG00000269468	0	0	0	0	0	0	0	0	0	0	0	0
PADI6	1	17698691..17728195	ENSG00000256049	0	0	6	0	2	0	0	0	0	0	0	0
RP1-20B21.4	1	17733256..17733878	ENSG00000227751	0	1	0	1	0	0	0	0	0	0	0	0
RCC2	1	complement(17733256..17766220)	ENSG00000179051	3702	4656	4695	2200	3419	2813	6318	2482	3542	1895	3382	5136
AC004824.1	1	complement(17740127..17740190)	ENSG00000266727	0	0	0	0	0	0	0	0	0	0	0	0
snoU13_5	1	17776259..17776359	ENSG00000239020	0	0	0	0	0	0	0	0	0	0	0	0
ARHGEF10L	1	17866330..18024369	ENSG00000074964	1473	1013	1213	1178	2460	1368	2194	882	847	1482	2572	1435
RP11-473A10.2	1	18044182..18076473	ENSG00000236648	0	0	0	0	1	0	0	0	0	0	0	0
ACTL8	1	18081808..18153558	ENSG00000117148	21	37	15	7	22	16	3	0	0	0	0	0
RP11-174G17.2	1	18392151..18400906	ENSG00000261781	0	0	0	0	0	0	0	0	0	0	0	0
IGSF21	1	18434240..18704977	ENSG00000117154	0	0	0	0	0	0	0	0	0	0	0	0
RP11-174G17	1	complement(18493423..18505840)	ENSG00000230035	0	0	0	0	0	0	0	0	0	0	0	0
RP11-422P22.1	1	18712323..18715008	ENSG00000225387	0	0	0	0	0	0	0	0	0	0	0	0
KLHDC7A	1	18807424..18812478	ENSG00000179023	2	0	0	1	0	0	0	0	0	0	0	0
RP1-8B22.1	1	18839612..18839881	ENSG00000235282	0	0	0	0	0	0	0	0	0	0	0	0
RP1-8B22.2	1	18921908..18922130	ENSG00000225478	0	0	0	0	0	0	0	0	0	0	0	0
PAX7	1	18957500..19075360	ENSG00000009709	1	0	0	0	1	7	0	0	0	0	0	0
TAS1R2	1	complement(19166093..19186176)	ENSG00000179002	1	3	0	2	5	2	0	0	0	0	0	0
RP13-279N23.2	1	complement(19175767..19247615)	ENSG00000255275	9	0	3	0	0	0	0	0	3	1	0	0
ALDH4A1	1	complement(19197926..19229275)	ENSG00000159423	717	702	810	705	919	652	1457	584	670	821	1089	905
MIR4695	1	complement(19209696..19209769)	ENSG00000265606	0	0	0	0	0	0	0	0	0	0	0	0
MIR1290	1	complement(19223565..19223642)	ENSG00000221662	0	0	0	0	0	0	0	0	0	0	0	0
IFFO2	1	complement(19230775..19283180)	ENSG00000169991	1698	3350	1563	1726	2163	1179	1490	818	914	1322	1578	725
RP5-1126H10.2	1	complement(19398604..19402005)	ENSG00000272084	0	0	0	0	0	0	0	0	0	0	0	0
UBR4	1	complement(19401000..19536770)	ENSG00000127481	5385	7707	3817	3515	8371	5316	12000	5716	7456	8292	13519	11266
AL137127.1	1	complement(19410046..19410145)	ENSG00000266098	0	0	0	0	0	0	0	0	0	0	0	0
RP1-43E13.2	1	19536995..19567198	ENSG00000230424	30	202	20	61	74	28	11	19	1	21	25	19
EMC1	1	complement(19542158..19578046)	ENSG00000127463	4371	5245	5135	2972	4454	3274	10246	4781	5740	4321	6270	6095
MRTO4	1	19578033..19586622	ENSG00000053372	2132	3039	3357	1992	2926	1705	3243	1607	2693	1548	2915	2279
AKR7L	1	complement(19592476..19600688)	ENSG00000211454	8	15	42	5	25	10	52	13	12	7	0	22
AKR7A3	1	complement(19609052..19615744)	ENSG00000162482	10	14	4	9	30	12	23	9	11	5	7	27
RP4-657E11.10	1	19623574..19624397	ENSG00000270728	0	0	0	0	8	0	0	0	0	0	0	0
AKR7A2	1	complement(19630459..19638640)	ENSG00000053371	1831	1707	2299	2054	3564	1821	2987	1214	1318	1156	2290	2033
RNU6-1099P	1	complement(19631570..19631676)	ENSG00000200403	0	0	0	0	0	0	0	0	0	0	0	0
PQLC2	1	19638820..19655794	ENSG00000040487	633	925	784	584	1025	579	1281	878	686	570	957	794
RN7SL85P	1	complement(19646299..19646554)	ENSG00000265192	0	0	0	0	0	0	0	0	0	0	0	0
CAPZB	1	complement(19665267..19812066)	ENSG00000077549	16060	15739	24790	18307	28317	15280	23801	12662	13880	15841	24705	16327
RN7SL277P	1	19750878..19751163	ENSG00000240490	0	0	0	0	0	0	0	0	0	0	0	0
RNU4-28P	1	19837087..19837227	ENSG00000201609	0	0	0	0	0	0	0	0	0	0	0	0
snoU13_6	1	complement(19858664..19858768)	ENSG00000239027	0	0	0	0	0	0	0	0	0	0	0	0
RP5-1056L3.1	1	complement(19918296..19923326)	ENSG00000235185	0	0	0	0	0	0	0	0	0	0	0	0
MINOS1-NBL1	1	19923473..19984549	ENSG00000270136	189	191	48	189	157	14	33	134	0	4	0	0
MINOS1	1	19923477..19956314	ENSG00000173436	2842	3008	5533	5223	5545	3185	4228	1897	2056	2569	3952	2699
RPS14P3	1	19934608..19935062	ENSG00000226396	0	0	0	0	0	0	0	0	0	0	0	0
NBL1	1	19967048..19984945	ENSG00000158747	7865	11246	18105	27964	40443	16819	9533	6264	6721	17688	26791	14565
HTR6	1	19991780..20006055	ENSG00000158748	3	8	0	0	2	0	0	0	0	0	0	0
TMCO4	1	complement(20008706..20126438)	ENSG00000162542	654	470	479	382	1293	594	1392	724	820	658	1883	1353
RNF186	1	complement(20140523..20141771)	ENSG00000178828	1	6	0	2	1	6	0	0	0	0	0	0
RP11-91K11.2	1	20140860..20145995	ENSG00000235434	0	2	0	6	4	0	0	0	0	0	0	0
OTUD3	1	20209006..20239438	ENSG00000169914	675	1605	741	889	1256	544	2117	1450	1020	1163	2377	1576
PLA2G2E	1	complement(20246502..20250110)	ENSG00000188784	0	0	0	0	0	0	0	0	0	0	0	0
RN7SL304P	1	20297462..20297760	ENSG00000242688	0	0	0	0	0	0	0	0	0	0	0	0
PLA2G2A	1	complement(20301925..20306932)	ENSG00000188257	109	250	180	19	166	71	51	41	10	0	0	0
PLA2G5	1	20354672..20417683	ENSG00000127472	23	9	6	5	10	8	0	0	0	0	0	10
PLA2G2D	1	complement(20438432..20446050)	ENSG00000117215	1	2	3	2	9	5	0	0	0	0	0	0
PLA2G2F	1	20465819..20476879	ENSG00000158786	6	2	0	6	9	13	2	0	0	0	0	0
RP3-340N1.2	1	20480831..20487061	ENSG00000227066	50	14	23	35	144	133	0	0	0	0	0	0
PLA2G2C	1	complement(20487746..20503917)	ENSG00000187980	0	0	0	0	0	0	0	0	0	0	0	0
UBXN10-AS1	1	complement(20510735..20512979)	ENSG00000225986	0	0	0	0	0	0	0	0	0	0	0	0
UBXN10	1	20512578..20522541	ENSG00000162543	3	0	0	0	1	2	0	0	2	0	0	0
RP3-340N1.6	1	20569588..20571148	ENSG00000228105	0	0	0	0	0	0	0	0	0	0	0	0
VWA5B1	1	20617412..20681387	ENSG00000158816	0	2	1	0	3	0	0	0	0	0	0	0
RP4-745E8.2	1	complement(20620704..20649680)	ENSG00000226664	0	0	0	0	0	0	0	0	0	0	0	0
LINC01141	1	complement(20687072..20757727)	ENSG00000236963	5	6	1	8	7	5	0	0	0	0	0	0
RP4-749H3.2	1	complement(20738797..20739746)	ENSG00000226487	0	0	0	0	0	0	0	0	0	0	0	0
CAMK2N1	1	complement(20808884..20812713)	ENSG00000162545	2461	5146	6153	5653	11023	6495	2533	2316	2978	3018	6248	4890
MUL1	1	complement(20825943..20834654)	ENSG00000090432	1019	1405	1025	1163	1747	720	3374	1554	1882	1616	3369	2356
RPS4XP4	1	20852482..20853244	ENSG00000215520	0	0	0	0	0	0	0	0	0	0	0	0
FAM43B	1	20878932..20881512	ENSG00000183114	25	59	36	11	8	6	14	15	9	5	0	5
CDA	1	20915441..20945401	ENSG00000158825	47	204	642	159	100	46	51	90	231	101	27	79
PINK1	1	20959948..20978004	ENSG00000158828	6298	6011	8540	7573	9976	5178	7991	4996	4575	7315	9200	4846
PINK1-AS	1	complement(20969150..20978686)	ENSG00000117242	399	658	554	260	625	345	781	396	436	408	595	575
AL391357.1	1	complement(20976856..20977207)	ENSG00000257033	0	0	0	0	0	0	0	0	0	0	0	0
DDOST	1	complement(20978270..20988000)	ENSG00000244038	15316	16699	16850	12707	19191	12949	20481	9908	8581	9486	14433	11505
KIF17	1	complement(20990507..21044510)	ENSG00000117245	71	293	184	142	263	72	76	118	163	178	147	47
RP5-930J4.5	1	complement(21019227..21020506)	ENSG00000235432	0	0	0	0	0	0	0	0	0	0	0	0
SH2D5	1	complement(21046225..21059330)	ENSG00000189410	409	1286	1033	1083	2157	392	684	809	1157	1362	1292	542
RP5-930J4.2	1	21059373..21060445	ENSG00000233069	0	0	0	0	0	0	0	0	0	0	0	0
HP1BP3	1	complement(21069154..21113816)	ENSG00000127483	5888	6356	6288	4272	9200	5856	16583	7881	10030	7754	16030	14117
RP5-930J4.4	1	21069480..21070455	ENSG00000203394	0	2	0	1	3	0	0	0	0	0	0	0
EIF4G3	1	complement(21132963..21503377)	ENSG00000075151	5966	5125	5516	3494	8296	4612	11972	6793	5456	6721	10423	7018
RNU7-200P	1	21167734..21167795	ENSG00000251914	0	0	0	0	0	0	0	0	0	0	0	0
MIR1256	1	complement(21314807..21314925)	ENSG00000221808	0	0	0	0	0	0	0	0	0	0	0	0
RPS15AP6	1	complement(21330043..21330427)	ENSG00000233072	0	0	0	0	0	0	0	0	0	0	0	0
RP11-487E1.2	1	complement(21400132..21400246)	ENSG00000236073	0	0	0	0	0	0	0	0	0	0	0	0
HSPE1P27	1	21487968..21488574	ENSG00000235112	0	0	0	0	0	0	0	0	0	0	0	0
AL031005.1	1	complement(21503059..21503122)	ENSG00000266867	0	0	0	0	0	0	0	0	0	0	0	0
ECE1	1	complement(21543740..21671997)	ENSG00000117298	10826	8202	6030	10814	13790	10158	18706	6937	5170	12707	15237	13776
RP3-329E20.2	1	21592575..21593744	ENSG00000236936	22	2	2	8	6	16	2	0	0	0	0	0
RP5-1071N3.1	1	21619783..21626267	ENSG00000231105	7	8	0	2	6	3	7	2	8	0	43	0
PPP1R11P1	1	21724480..21724855	ENSG00000236216	0	0	0	0	0	0	0	0	0	0	0	0
RP11-293F5.8	1	complement(21737953..21739786)	ENSG00000228823	0	0	0	0	0	0	0	0	0	0	0	0
RP11-293F5.1	1	21742391..21743985	ENSG00000236009	0	0	0	0	0	0	0	0	0	0	0	0
NBPF2P	1	complement(21751118..21754460)	ENSG00000227001	14	14	0	8	26	4	24	0	4	27	6	0
HS6ST1P1	1	21754796..21756030	ENSG00000187952	0	0	0	0	0	0	0	0	0	0	0	0
CROCCP5	1	21760811..21764051	ENSG00000186543	0	0	0	0	0	0	0	0	0	0	0	0
NBPF3	1	21766621..21811498	ENSG00000142794	329	423	490	445	457	482	767	390	676	569	1221	1145
PFN1P10	1	complement(21786249..21786575)	ENSG00000176378	0	0	0	0	0	0	0	0	0	0	0	0
ALPL	1	21835858..21904905	ENSG00000162551	53	208	80	58	38	51	8	46	19	0	0	24
RP11-63N8.3	1	21912965..21917680	ENSG00000233431	0	0	0	1	0	0	0	0	0	0	0	0
AL359815.1	1	complement(21918904..21919041)	ENSG00000221781	0	0	0	0	0	0	0	0	0	0	0	0
RAP1GAP	1	complement(21922708..21995801)	ENSG00000076864	16	63	7	33	20	0	10	19	12	17	0	0
USP48	1	complement(22004791..22110099)	ENSG00000090686	2096	2193	2866	1559	3271	1943	5072	3019	3057	2704	3946	3906
RP11-132G19.3	1	22094762..22095068	ENSG00000231978	0	0	0	0	0	0	0	0	0	0	0	0
LDLRAD2	1	22138758..22151714	ENSG00000187942	13	17	7	8	9	9	30	1	5	1	3	10
HSPG2	1	complement(22148738..22263790)	ENSG00000142798	61293	52859	37577	26345	42965	41151	68121	35746	27672	47112	33020	41487
RP11-26H16.1	1	22234591..22235073	ENSG00000232037	0	0	0	0	0	0	0	0	0	0	0	0
CELA3B	1	22303514..22325135	ENSG00000219073	0	0	0	0	0	0	0	0	0	0	0	0
RN7SL421P	1	complement(22305444..22305729)	ENSG00000264385	0	0	0	0	0	0	0	0	0	0	0	0
RN7SL386P	1	22313974..22314268	ENSG00000263991	0	0	0	0	0	0	0	0	0	0	0	0
RNU6-1022P	1	22314309..22314412	ENSG00000201919	0	0	0	0	0	0	0	0	0	0	0	0
CELA3A	1	22328149..22339032	ENSG00000142789	0	0	0	0	0	1	0	0	0	0	0	0
RN7SL768P	1	complement(22330078..22330361)	ENSG00000263582	0	0	0	0	0	0	0	0	0	0	0	0
RN7SL186P	1	22337143..22337437	ENSG00000263929	0	0	0	0	0	0	0	0	0	0	0	0
RNU6-776P	1	22337478..22337581	ENSG00000201273	0	0	0	0	0	0	0	0	0	0	0	0
RP1-224A6.3	1	complement(22350487..22351461)	ENSG00000228397	4	1	6	3	2	7	14	0	1	7	0	0
LINC00339	1	22351681..22357716	ENSG00000218510	156	214	187	178	277	231	339	178	267	213	358	473
CDC42	1	22379120..22419437	ENSG00000070831	6534	8415	9544	5415	9186	5682	17008	9348	9932	7401	13939	11007
CDC42-IT1	1	22385690..22390692	ENSG00000230068	3	0	0	0	1	0	0	0	1	0	0	0
RP1-224A6.8	1	complement(22394833..22395320)	ENSG00000271428	0	0	0	0	0	0	0	0	0	0	0	0
RP1-224A6.9	1	22427106..22427853	ENSG00000271840	0	0	0	0	0	0	0	0	0	0	0	0
WNT4	1	complement(22443798..22470462)	ENSG00000162552	11	11	23	12	8	26	3	11	1	0	0	12
MIR4418	1	22592732..22592793	ENSG00000266564	0	0	0	0	0	0	0	0	0	0	0	0
RP11-415K20.1	1	complement(22649333..22649824)	ENSG00000234397	0	0	0	0	0	0	0	0	0	0	0	0
ZBTB40	1	22778344..22857650	ENSG00000184677	765	1614	732	832	1040	670	1602	676	843	1029	1368	1325
ZBTB40-IT1	1	22843967..22846201	ENSG00000237200	0	0	0	0	0	0	0	0	0	0	0	0
EPHA8	1	22890057..22930087	ENSG00000070886	4	5	1	1	3	2	0	0	0	0	0	0
C1QA	1	22962999..22966101	ENSG00000173372	1	0	0	0	0	2	0	0	0	0	0	0
C1QC	1	22970123..22974603	ENSG00000159189	0	1	0	0	0	0	0	0	0	0	0	0
C1QB	1	22979255..22988031	ENSG00000173369	0	0	0	0	0	4	0	0	0	0	0	0
EPHB2	1	23037332..23241818	ENSG00000133216	500	2451	1231	679	946	351	871	1835	1596	585	870	689
MIR4684	1	23046010..23046091	ENSG00000265422	0	0	0	0	0	0	0	0	0	0	0	0
AL611946.1	1	complement(23075310..23075404)	ENSG00000216157	0	0	0	0	0	0	0	0	0	0	0	0
RP11-69E9.1	1	complement(23162206..23163342)	ENSG00000225952	0	0	0	0	0	0	0	0	0	0	0	0
MIR4253	1	complement(23189652..23189719)	ENSG00000264014	0	0	0	0	0	0	0	0	0	0	0	0
RP1-74M1.3	1	23243175..23247993	ENSG00000272796	0	0	0	0	0	0	0	0	0	0	0	0
LACTBL1	1	complement(23279536..23291831)	ENSG00000215906	0	1	0	0	0	4	0	0	0	0	0	0
C1orf234	1	complement(23337327..23342343)	ENSG00000227868	1	1	0	0	1	0	0	0	0	0	0	0
KDM1A	1	23345941..23410182	ENSG00000004487	1860	2663	2418	1268	2765	1339	5033	3094	3648	2764	5257	3829
RP1-184J9.2	1	complement(23346640..23414551)	ENSG00000240553	0	0	0	0	0	1	0	0	0	0	0	0
MIR3115	1	23370798..23370865	ENSG00000263793	0	0	0	0	0	0	0	0	0	0	0	0
MIR4419A	1	complement(23384351..23384427)	ENSG00000266802	0	0	0	0	0	0	0	0	0	0	0	0
LUZP1	1	complement(23410516..23504301)	ENSG00000169641	1218	3911	1265	1518	1967	1227	4983	3088	2976	2477	5183	3873
RP5-979D14.1	1	23466818..23467635	ENSG00000229010	0	0	0	0	0	0	0	0	0	0	0	0
RNU6-514P	1	23489197..23489303	ENSG00000206935	0	0	0	0	0	0	0	0	0	0	0	0
RNU6-135P	1	23490446..23490546	ENSG00000252578	0	0	0	0	0	0	0	0	0	0	0	0
HTR1D	1	complement(23516993..23521222)	ENSG00000179546	4	59	21	29	42	10	0	0	4	0	0	0
RP5-1057J7.1	1	23571258..23571717	ENSG00000215381	0	0	0	0	0	0	0	0	0	0	0	0
RP5-1057J7.6	1	complement(23607802..23613245)	ENSG00000261326	1	0	0	3	0	0	0	0	0	4	3	0
HNRNPR	1	complement(23630264..23670829)	ENSG00000125944	4346	5556	8064	3818	6305	4165	14122	5949	10501	5710	14706	12045
ZNF436	1	complement(23685941..23695935)	ENSG00000125945	739	1479	703	1380	1462	856	1338	757	590	568	921	892
C1orf213	1	23695490..23698332	ENSG00000249087	257	185	253	335	340	303	136	66	66	57	14	94
Y_RNA_7	1	23696747..23696839	ENSG00000201405	0	0	0	0	0	0	0	0	0	0	0	0
RP5-1057J7.7	1	complement(23704873..23705522)	ENSG00000271420	0	0	0	0	0	0	0	0	0	0	0	0
TCEA3	1	complement(23707554..23751233)	ENSG00000204219	433	285	666	367	398	389	958	171	408	453	460	664
RP4-654C18.1	1	23737325..23738639	ENSG00000232482	0	0	0	0	0	0	0	0	0	0	0	0
ASAP3	1	complement(23755056..23811061)	ENSG00000088280	2135	823	535	663	1012	1080	3383	872	545	1015	1075	1071
E2F2	1	complement(23832922..23857712)	ENSG00000007968	180	87	197	67	552	268	521	111	505	92	558	754
RP1-150O5.3	1	complement(23875630..23877406)	ENSG00000235052	2	2	3	1	2	1	0	0	0	0	0	0
ID3	1	complement(23884409..23886285)	ENSG00000117318	4924	7852	3416	4914	4038	2560	15012	4806	5296	1758	5686	4768
MDS2	1	23907985..23967058	ENSG00000197880	0	1	0	0	2	1	0	0	0	0	0	0
RP11-223J15.2	1	23996784..24006749	ENSG00000229239	6	0	0	0	0	0	0	0	0	0	0	0
RPL11	1	24018269..24022915	ENSG00000142676	25023	21769	28969	22869	28162	19449	18105	7300	8359	8789	14680	9940
RP5-886K2.1	1	complement(24032291..24033424)	ENSG00000203589	0	0	0	0	0	0	0	0	0	0	0	0
RN7SL532P	1	complement(24063100..24063380)	ENSG00000244609	0	0	0	0	0	0	0	0	0	0	0	0
TCEB3	1	24069645..24088549	ENSG00000011007	1790	4957	2625	2654	3426	1774	5088	3007	3775	3481	5616	4162
RP5-886K2.3	1	complement(24086872..24104777)	ENSG00000236810	35	34	39	6	24	24	47	27	26	5	7	28
PITHD1	1	24104895..24114722	ENSG00000057757	3810	5910	4612	3214	5551	3212	2791	1441	1791	1145	2195	2210
LYPLA2	1	24117460..24122029	ENSG00000011009	1583	1900	1760	1735	2300	1078	2047	1280	1090	1157	2110	1358
GALE	1	complement(24122089..24127271)	ENSG00000117308	1032	768	986	693	1490	642	1674	628	765	700	1320	798
HMGCL	1	complement(24128375..24165110)	ENSG00000117305	871	937	1001	1255	1590	803	1587	1235	704	1123	1891	1086
FUCA1	1	complement(24171567..24194784)	ENSG00000179163	321	447	177	860	747	226	584	361	107	703	967	274
CNR2	1	complement(24197016..24285549)	ENSG00000188822	9	27	0	10	18	8	0	0	0	0	0	0
RN7SL24P	1	complement(24208284..24208575)	ENSG00000264347	0	0	0	0	0	0	0	0	0	0	0	0
snoU13_7	1	24208745..24208842	ENSG00000238538	0	0	0	0	0	0	0	0	0	0	0	0
RP11-4M23.2	1	complement(24227961..24229227)	ENSG00000229106	0	0	0	0	0	0	0	0	0	0	0	0
RP11-4M23.3	1	24233601..24234375	ENSG00000232557	0	0	0	0	0	0	0	0	0	0	0	0
MIR378F	1	24255560..24255637	ENSG00000264926	0	0	0	0	0	0	0	0	0	0	0	0
RP11-4M23.4	1	complement(24275506..24275873)	ENSG00000230228	0	0	0	0	0	0	0	0	0	0	0	0
PNRC2	1	24285599..24289952	ENSG00000189266	2666	3544	3583	3272	4030	2853	6734	2511	3675	2857	4790	5535
SRSF10	1	complement(24291294..24307417)	ENSG00000188529	3278	5112	5012	4364	4823	2985	7678	3411	4320	3008	5879	5891
RP11-4M23.7	1	complement(24334371..24335009)	ENSG00000215905	0	0	0	0	0	0	0	0	0	0	0	0
RP11-293P20.2	1	24367325..24413289	ENSG00000225315	0	0	0	1	0	0	0	0	0	0	0	0
MYOM3	1	complement(24382525..24438665)	ENSG00000142661	87	336	45	280	232	95	43	94	14	130	73	98
RP11-293P20.4	1	24393264..24410055	ENSG00000230703	0	0	0	0	0	0	0	0	0	0	0	0
IL22RA1	1	complement(24446261..24469611)	ENSG00000142677	5	12	3	37	79	23	17	0	0	68	71	37
IFNLR1	1	complement(24480647..24514449)	ENSG00000185436	1	15	0	5	2	0	6	0	0	7	0	0
RP11-10N16.2	1	24526730..24538183	ENSG00000230023	0	0	0	0	1	0	0	0	0	0	0	0
AL590683.1	1	24554407..24554520	ENSG00000221032	0	0	0	0	0	0	0	0	0	0	0	0
AL590683.2	1	complement(24606257..24606345)	ENSG00000266511	0	0	0	0	0	0	0	0	0	0	0	0
RP11-10N16.3	1	complement(24634046..24648391)	ENSG00000232298	0	0	0	0	0	0	0	0	0	0	0	0
GRHL3	1	24645812..24690972	ENSG00000158055	9	32	10	5	34	9	0	3	0	0	0	0
STPG1	1	complement(24683489..24743424)	ENSG00000001460	307	922	535	521	879	278	659	730	846	828	819	679
NIPAL3	1	24742284..24799466	ENSG00000001461	3321	8501	9723	8429	15549	5142	5508	7918	8921	13573	17628	7427
RCAN3	1	24829387..24867530	ENSG00000117602	889	1201	2284	1111	3233	1283	1380	1054	1922	1987	3267	2081
RN7SL857P	1	complement(24855945..24856204)	ENSG00000266551	0	0	0	0	0	0	0	0	0	0	0	0
RP4-594I10.3	1	complement(24865292..24882515)	ENSG00000264443	5	2	1	0	0	2	0	0	0	12	10	0
NCMAP	1	24882602..24935819	ENSG00000184454	2	4	0	8	3	2	0	0	0	0	0	0
RP11-496D1.2	1	24890118..24890465	ENSG00000227312	0	0	0	0	0	0	0	0	0	0	0	0
Y_RNA_8	1	complement(24951902..24952004)	ENSG00000239106	0	0	0	0	0	0	0	0	0	0	0	0
SRRM1	1	24958207..24999758	ENSG00000133226	3402	5461	4048	4340	4899	2963	9680	4262	6361	4987	8202	6930
snoU13_8	1	complement(24993474..24993578)	ENSG00000238986	0	0	0	0	0	0	0	0	0	0	0	0
CLIC4	1	25071848..25170815	ENSG00000169504	33771	35046	38199	14766	28615	24414	60570	34313	29517	20387	33744	31071
RNU6-1208P	1	complement(25104364..25104470)	ENSG00000238482	0	0	0	0	0	0	0	0	0	0	0	0
RUNX3	1	complement(25226002..25291612)	ENSG00000020633	411	920	1345	1341	3626	461	338	144	656	612	2396	338
RP11-84D1.1	1	25287836..25289588	ENSG00000229162	0	1	0	0	4	0	0	0	0	0	0	1
RP11-84D1.2	1	complement(25294914..25297356)	ENSG00000261025	0	0	0	0	0	0	0	0	0	0	0	0
MIR4425	1	25349994..25350077	ENSG00000264371	0	0	0	0	0	0	0	0	0	0	0	0
RP4-799D16.1	1	complement(25370198..25439611)	ENSG00000233755	3	1	4	1	3	0	0	0	0	0	0	0
RP4-781L3.1	1	complement(25451544..25451945)	ENSG00000233419	0	0	0	0	0	0	0	0	0	0	0	0
RP4-706G24.1	1	25534630..25535360	ENSG00000231953	0	0	0	0	0	0	0	0	0	0	0	0
SYF2	1	complement(25549170..25558993)	ENSG00000117614	2573	3191	3342	3771	3656	2872	3265	1637	1557	1701	3038	2059
C1orf63	1	complement(25568728..25664704)	ENSG00000117616	4004	5382	4429	6109	5793	4133	3839	1573	1859	1948	2449	2528
RP3-465N24.6	1	25574328..25574812	ENSG00000272432	0	0	0	0	0	0	0	0	0	0	0	0
RP3-465N24.5	1	complement(25592593..25593627)	ENSG00000261349	12	17	4	6	0	9	2	0	1	0	0	0
RHD	1	25598884..25656936	ENSG00000187010	5	13	6	6	0	4	1	0	0	5	0	3
SDHDP6	1	complement(25620655..25621134)	ENSG00000224183	0	0	0	0	0	0	0	0	0	0	0	0
RP11-335G20.7	1	complement(25662920..25663956)	ENSG00000259984	0	5	0	0	0	0	0	0	0	1	0	0
TMEM50A	1	25664408..25688852	ENSG00000183726	8844	9975	11736	11138	12882	10390	18591	7837	9158	9338	12596	11416
RNU6-1171P	1	25667462..25667525	ENSG00000252515	0	0	0	0	0	0	0	0	0	0	0	0
snoU13_9	1	complement(25672765..25672868)	ENSG00000238889	0	0	0	0	0	0	0	0	0	0	0	0
RHCE	1	complement(25688740..25756683)	ENSG00000188672	27	48	12	22	34	3	38	48	13	22	0	4
RP3-469D22.1	1	25725203..25725771	ENSG00000238084	0	0	0	0	0	0	0	0	0	0	0	0
AL031284.1	1	25732722..25732780	ENSG00000266468	0	0	0	0	0	0	0	0	0	0	0	0
TMEM57	1	25757388..25826700	ENSG00000204178	1399	3667	1684	1186	1786	1081	3107	1747	2384	1353	2616	2285
LDLRAP1	1	25870071..25895377	ENSG00000157978	896	873	1235	1125	1661	1072	1939	1264	1051	1332	1807	1676
RP11-70P17.1	1	25907969..25916847	ENSG00000225643	0	8	0	6	1	1	0	0	0	0	0	0
MAN1C1	1	25943959..26112698	ENSG00000117643	790	225	289	313	293	492	2011	555	213	168	282	863
RP1-187B23.1	1	complement(25971035..25985602)	ENSG00000233478	1	1	3	0	4	1	0	0	0	0	0	0
SEPN1	1	26126667..26144713	ENSG00000162430	10291	7607	6525	6635	13857	7132	16604	6896	6466	8795	12100	10552
RP1-317E23.6	1	26137961..26150235	ENSG00000255054	2	0	0	0	0	3	3	0	0	0	0	0
RP1-317E23.3	1	complement(26143240..26146263)	ENSG00000228172	0	0	0	0	0	1	0	0	0	0	0	0
MTFR1L	1	26145131..26159432	ENSG00000117640	1801	1842	2038	1376	2477	1652	3342	1703	1798	1987	3320	2560
AL020996.1	1	complement(26145212..26147288)	ENSG00000223474	8	7	16	0	11	7	37	16	11	9	0	15
RP1-317E23.7	1	complement(26158404..26158625)	ENSG00000272478	0	0	0	0	0	0	0	0	0	0	0	0
AUNIP	1	complement(26158414..26185903)	ENSG00000127423	45	35	74	3	77	42	176	65	187	80	253	188
RP1-125I3.2	1	26186104..26189911	ENSG00000236528	62	31	32	13	77	35	0	6	0	7	0	5
PAQR7	1	complement(26187701..26197744)	ENSG00000182749	663	704	656	591	1032	496	1196	787	443	958	894	696
Y_RNA_9	1	26203987..26204096	ENSG00000207302	0	0	0	0	0	0	0	0	0	0	0	0
STMN1	1	complement(26210672..26233482)	ENSG00000117632	6381	6344	14531	6242	16113	7926	16380	6763	11887	6257	20768	15018
SNRPFP2	1	26213851..26214101	ENSG00000229786	0	0	0	0	0	0	0	0	0	0	0	0
RP1-125I3.4	1	26215461..26215600	ENSG00000223624	0	0	0	0	0	0	0	0	0	0	0	0
MIR3917	1	complement(26232853..26232945)	ENSG00000264021	0	0	0	0	0	0	0	0	0	0	0	0
AL033528.1	1	26238240..26238313	ENSG00000266763	0	0	0	0	0	0	0	0	0	0	0	0
PAFAH2	1	complement(26286258..26324648)	ENSG00000158006	470	516	752	552	615	401	693	563	529	501	835	640
RNU6-110P	1	26290688..26290791	ENSG00000207237	0	0	0	0	0	0	0	0	0	0	0	0
SCARNA17_1	1	26332497..26332621	ENSG00000252190	0	0	0	0	0	0	0	0	0	0	0	0
SCARNA18_1	1	26332707..26332790	ENSG00000252691	0	0	0	0	0	0	0	0	0	0	0	0
EXTL1	1	26346375..26362955	ENSG00000158008	91	174	22	133	20	25	29	182	14	124	35	1
SLC30A2	1	complement(26363743..26372624)	ENSG00000158014	7	1	0	0	0	1	0	0	0	0	0	0
TRIM63	1	complement(26377795..26394927)	ENSG00000158022	16	7	13	34	11	5	2	0	0	0	0	7
AL391650.1	1	26398069..26398168	ENSG00000265320	0	0	0	0	0	0	0	0	0	0	0	0
PDIK1L	1	26437664..26452034	ENSG00000175087	302	470	485	201	398	318	492	191	240	150	366	334
FAM110D	1	26485511..26489119	ENSG00000197245	2	4	1	1	2	0	0	0	0	0	0	0
ZNF593	1	26496362..26498551	ENSG00000142684	486	564	474	548	492	214	434	315	310	211	280	213
RP11-96L14.7	1	complement(26496438..26498312)	ENSG00000236782	1	5	0	1	5	0	0	0	0	0	0	0
CNKSR1	1	26503894..26516377	ENSG00000142675	58	69	46	100	55	27	2	0	2	0	0	14
CATSPER4	1	26517052..26529459	ENSG00000188782	4	8	1	0	0	2	0	0	0	0	0	0
RP11-231P20.2	1	26536232..26556331	ENSG00000236155	18	17	5	2	8	10	0	0	0	0	0	0
CEP85	1	26560691..26605299	ENSG00000130695	385	374	454	198	688	397	1526	594	1066	605	979	1329
RP11-231P20.5	1	complement(26589532..26589889)	ENSG00000270733	0	0	0	0	0	0	0	0	0	0	0	0
SH3BGRL3	1	26605667..26608007	ENSG00000142669	21601	17406	18044	18613	26056	17544	23394	10118	8419	10534	18355	14140
UBXN11	1	complement(26607819..26644854)	ENSG00000158062	569	261	530	379	706	570	1403	279	591	448	1024	777
CD52	1	26644448..26647014	ENSG00000169442	0	7	4	0	6	2	0	0	0	0	0	0
AIM1L	1	complement(26648350..26680621)	ENSG00000176092	7	12	0	2	0	1	0	0	0	0	0	0
RP11-569G9.7	1	26653179..26653524	ENSG00000225854	0	0	0	0	0	0	0	0	0	0	0	0
RN7SL490P	1	complement(26674956..26675210)	ENSG00000265143	0	0	0	0	0	0	0	0	0	0	0	0
ZNF683	1	complement(26688125..26701013)	ENSG00000176083	0	1	0	0	0	1	0	0	0	0	0	0
LIN28A	1	26737269..26756213	ENSG00000131914	14	8	6	4	4	8	0	0	0	0	0	0
DHDDS	1	26758773..26797785	ENSG00000117682	1141	2264	1297	1444	1778	839	3091	1838	1698	2253	2770	2220
RP3-476K8.4	1	complement(26781144..26781678)	ENSG00000223583	0	0	0	0	0	0	0	0	0	0	0	0
RP3-476K8.3	1	complement(26789247..26793773)	ENSG00000225891	0	0	0	0	0	0	0	0	0	0	0	0
HMGN2	1	26798941..26802463	ENSG00000198830	8092	7758	16500	4786	10093	9290	25734	8548	17139	6480	18273	21336
DPPA2P2	1	complement(26845845..26846741)	ENSG00000224129	0	0	0	0	0	0	0	0	0	0	0	0
RPS6KA1	1	26856252..26901521	ENSG00000117676	46	150	63	62	48	34	63	80	65	39	0	28
MIR1976	1	26881033..26881084	ENSG00000238705	0	0	0	0	0	0	0	0	0	0	0	0
RN7SL679P	1	complement(26919737..26920037)	ENSG00000243905	0	0	0	0	0	0	0	0	0	0	0	0
Y_RNA_10	1	complement(26920431..26920532)	ENSG00000252802	0	0	0	0	0	0	0	0	0	0	0	0
RP11-492M19.3	1	complement(26966868..26967105)	ENSG00000229247	0	0	0	0	0	0	0	0	0	0	0	0
snoU13_10	1	complement(26968777..26968880)	ENSG00000238316	0	0	0	0	0	0	0	0	0	0	0	0
RP4-785J1.1	1	26973938..26974172	ENSG00000235069	0	0	0	0	0	0	0	0	0	0	0	0
RP5-968P14.2	1	complement(27018623..27020622)	ENSG00000260063	0	0	0	0	0	0	0	0	0	0	0	0
ARID1A	1	27022524..27108595	ENSG00000117713	4269	5622	3690	2399	6655	3719	5499	2222	3946	2875	5707	4759
RN7SL501P	1	27090115..27090393	ENSG00000266138	0	0	0	0	0	0	0	0	0	0	0	0
PIGV	1	27113963..27124889	ENSG00000060642	389	372	395	249	500	284	680	355	387	330	506	540
RN7SL165P	1	27141313..27141601	ENSG00000241188	0	0	0	0	0	0	0	0	0	0	0	0
ZDHHC18	1	27153201..27184093	ENSG00000204160	1441	2147	2118	1773	2741	1339	2107	1137	1371	1535	2050	1610
SFN	1	27189633..27190947	ENSG00000175793	197	181	174	97	306	84	8	4	6	7	15	1
RP1-50O24.6	1	27202624..27204736	ENSG00000226698	0	1	0	0	0	3	0	0	0	0	0	0
GPN2	1	complement(27202624..27216788)	ENSG00000142751	1333	2043	1422	1384	1987	905	1528	890	917	906	914	1099
GPATCH3	1	complement(27216979..27226957)	ENSG00000198746	546	1223	461	606	780	391	779	377	498	319	732	551
NUDC	1	27226729..27273353	ENSG00000090273	8242	13577	9616	8539	12605	5155	7755	3524	5024	3806	7614	5223
NR0B2	1	complement(27237980..27240457)	ENSG00000131910	140	31	221	38	236	147	5	0	0	0	0	0
C1orf172	1	complement(27276053..27286897)	ENSG00000175707	0	4	20	0	9	3	0	0	0	0	0	0
RP11-344H11.4	1	27306656..27307466	ENSG00000172746	5	0	7	1	0	2	0	0	0	0	0	0
RP11-344H11.5	1	27310119..27310515	ENSG00000224064	0	0	0	0	0	0	0	0	0	0	0	0
OSTCP2	1	complement(27312388..27312831)	ENSG00000225294	0	0	0	0	0	0	0	0	0	0	0	0
TRNP1	1	27320198..27327389	ENSG00000253368	8705	9537	26388	3711	4413	9716	8674	5264	10131	2598	2066	8621
FAM46B	1	complement(27331511..27339327)	ENSG00000158246	835	1765	721	417	889	423	249	189	188	97	52	95
SLC9A1	1	complement(27425306..27493472)	ENSG00000090020	4185	6147	2963	2245	4577	2430	3731	2110	2362	2367	2314	2792
RP11-40H20.5	1	27503242..27503768	ENSG00000229985	0	0	0	0	0	0	0	0	0	0	0	0
CHCHD3P3	1	complement(27527325..27527964)	ENSG00000214973	0	0	0	0	0	0	0	0	0	0	0	0
NPM1P39	1	27533421..27534287	ENSG00000225159	0	0	0	0	0	0	0	0	0	0	0	0
SNRPEP7	1	27537756..27537975	ENSG00000225990	0	0	0	0	0	0	0	0	0	0	0	0
RP11-40H20.4	1	complement(27555597..27560843)	ENSG00000224311	0	0	0	0	0	0	0	0	0	0	0	0
WDTC1	1	27561007..27635110	ENSG00000142784	2744	2982	2642	1994	4124	2577	4611	2610	2673	2759	4334	3307
Y_RNA_11	1	complement(27581955..27582058)	ENSG00000252098	0	0	0	0	0	0	0	0	0	0	0	0
RP11-4K3__A.3	1	27637731..27638329	ENSG00000243659	0	0	0	0	0	0	0	0	0	0	0	0
TMEM222	1	27648651..27662891	ENSG00000186501	1642	1590	1877	1558	2258	1409	2295	1038	1148	1266	1394	1444
RNU6-48P	1	27651710..27651816	ENSG00000206888	0	0	0	0	0	0	0	0	0	0	0	0
RP11-4K3__A.5	1	27651820..27652287	ENSG00000241547	0	0	0	0	0	0	0	0	0	0	0	0
SYTL1	1	27668513..27680421	ENSG00000142765	8	2	9	4	9	4	3	0	5	0	0	6
MAP3K6	1	complement(27681675..27693383)	ENSG00000142733	1862	829	1972	891	2966	1517	2850	1157	1507	1441	2365	2281
FCN3	1	complement(27695603..27701315)	ENSG00000142748	8	3	7	4	10	21	0	0	0	0	0	0
CD164L2	1	complement(27705666..27709870)	ENSG00000174950	8	4	15	10	9	13	0	0	0	0	0	0
RP1-144C9.2	1	27715972..27716649	ENSG00000231207	0	0	0	0	0	0	0	0	0	0	0	0
GPR3	1	27719148..27722318	ENSG00000181773	121	135	255	75	137	80	196	70	111	128	168	233
WASF2	1	complement(27730730..27816669)	ENSG00000158195	7567	8159	7518	3159	10046	7780	14355	7314	8156	5864	11397	11425
RP4-752I6.1	1	27783709..27786093	ENSG00000241169	0	0	0	0	0	0	0	0	0	0	0	0
RP1-159A19.4	1	27852316..27857072	ENSG00000237429	0	0	0	0	0	0	0	0	0	0	0	0
AHDC1	1	complement(27860546..27930942)	ENSG00000126705	1867	1937	1150	1184	2437	1428	3001	1462	1172	1289	1572	2256
FGR	1	complement(27938575..27961788)	ENSG00000000938	42	50	26	17	51	21	9	0	0	0	0	0
RP1-159A19.3	1	27975930..27976121	ENSG00000235912	0	0	0	0	0	0	0	0	0	0	0	0
RP11-288L9.1	1	complement(27986839..27989233)	ENSG00000233975	6	15	2	3	5	1	0	0	0	0	0	0
IFI6	1	complement(27992572..27998729)	ENSG00000126709	1964	2895	1547	4885	2726	1355	1134	795	332	1351	1323	918
RP11-288L9.4	1	27995979..27996787	ENSG00000225886	1	0	0	0	0	0	0	0	0	0	0	0
RNU6-949P	1	complement(28002114..28002220)	ENSG00000206767	0	0	0	0	0	0	0	0	0	0	0	0
CHMP1AP1	1	complement(28013321..28013982)	ENSG00000226662	0	0	0	0	0	0	0	0	0	0	0	0
RNU6-424P	1	28020242..28020346	ENSG00000207095	0	0	0	0	0	0	0	0	0	0	0	0
FAM76A	1	28052490..28089633	ENSG00000009780	697	580	663	428	1078	571	933	594	497	403	1076	769
RP3-426I6.2	1	28065602..28065950	ENSG00000231344	0	0	0	0	0	0	0	0	0	0	0	0
RPEP3	1	28066465..28067140	ENSG00000230833	0	0	0	0	0	0	0	0	0	0	0	0
STX12	1	28099694..28150963	ENSG00000117758	3036	3035	3135	2065	3149	1653	3847	2504	2066	2339	3006	2157
RP3-426I6.5	1	28100369..28100552	ENSG00000269971	0	0	0	0	0	0	0	0	0	0	0	0
RP3-426I6.6	1	28146494..28146852	ENSG00000270031	0	0	0	0	0	0	0	0	0	0	0	0
RNU6-1245P	1	28151049..28151154	ENSG00000223062	0	0	0	0	0	0	0	0	0	0	0	0
PPP1R8	1	28157289..28178187	ENSG00000117751	1370	1267	1787	889	2007	1177	3111	1401	1687	1468	2363	2151
SCARNA1	1	28160912..28161077	ENSG00000252947	0	0	0	0	0	0	0	0	0	0	0	0
AL109927.1	1	complement(28177085..28177255)	ENSG00000268552	0	1	0	0	1	0	0	0	0	0	1	0
THEMIS2	1	28199055..28213196	ENSG00000130775	118	173	255	122	253	132	137	62	151	212	266	178
RPA2	1	complement(28218035..28241257)	ENSG00000117748	1413	1330	2910	1008	2467	1404	2272	1137	1742	1058	2084	1912
SMPDL3B	1	28261504..28285668	ENSG00000130768	5	13	1	2	0	4	0	0	0	0	0	0
RP11-460I13.2	1	complement(28265386..28286704)	ENSG00000227050	0	0	0	0	0	1	0	0	0	0	0	0
XKR8	1	28285973..28294607	ENSG00000158156	589	838	906	891	968	567	1068	708	950	1050	1363	780
EYA3	1	complement(28296855..28415207)	ENSG00000158161	700	1016	710	522	1154	564	1434	637	1130	625	1330	1041
RP11-460I13.6	1	complement(28316669..28317035)	ENSG00000238231	0	0	0	0	0	0	0	0	0	0	0	0
RN7SL559P	1	complement(28358397..28358691)	ENSG00000240750	0	0	0	0	0	0	0	0	0	0	0	0
SPCS2P4	1	complement(28421582..28422933)	ENSG00000228589	0	0	0	0	0	0	0	0	0	0	0	0
RP5-1053E7.2	1	28436250..28436809	ENSG00000228943	0	0	0	0	0	0	0	0	0	0	0	0
RP5-1053E7.3	1	complement(28446960..28447832)	ENSG00000214812	0	0	0	0	0	0	0	0	0	0	0	0
RNU6-176P	1	complement(28469248..28469352)	ENSG00000253005	0	0	0	0	0	0	0	0	0	0	0	0
RNU7-29P	1	complement(28470667..28470728)	ENSG00000252429	0	0	0	0	0	0	0	0	0	0	0	0
PTAFR	1	complement(28473677..28520447)	ENSG00000169403	206	222	72	130	342	165	15	0	4	0	0	7
DNAJC8	1	complement(28525967..28559536)	ENSG00000126698	3725	4070	5022	4800	6717	3441	7968	3713	4304	4522	8139	5547
AL353354.1	1	complement(28527013..28527152)	ENSG00000215902	0	0	0	0	0	0	0	0	0	0	0	0
AL353354.2	1	28527070..28527419	ENSG00000269804	0	0	0	0	0	0	0	0	0	0	0	0
ATPIF1	1	28562620..28573417	ENSG00000130770	1919	3155	2413	3701	2545	1623	2091	1382	1378	1204	1958	1288
RP5-1092A3.4	1	complement(28566020..28567964)	ENSG00000270605	0	0	0	0	0	0	0	0	0	0	0	0
RP5-1092A3.5	1	28573655..28574079	ENSG00000271398	0	0	0	0	0	0	0	0	0	0	0	0
SESN2	1	28586038..28609002	ENSG00000130766	6984	14150	3573	3704	5591	3005	1427	750	634	1067	945	915
MED18	1	28655513..28662476	ENSG00000130772	274	677	316	690	491	247	820	444	497	539	969	602
PHACTR4	1	28696114..28826881	ENSG00000204138	2163	4247	1886	2004	3454	1574	2050	1159	1678	1400	2136	1728
Y_RNA_12	1	complement(28749066..28749166)	ENSG00000206779	0	0	0	0	0	0	0	0	0	0	0	0
RP1-308E4.1	1	28780052..28780445	ENSG00000229820	0	0	0	0	0	0	0	0	0	0	0	0
RNU6ATAC27P	1	28807874..28807992	ENSG00000221216	0	0	0	0	0	0	0	0	0	0	0	0
RCC1	1	28832455..28865812	ENSG00000180198	1867	2709	3174	1340	2554	1706	3983	1474	3293	1340	2936	3227
SNHG3	1	28832492..28837404	ENSG00000242125	944	1396	1418	1030	1579	1068	1700	902	1315	638	1386	1175
SNORA73B	1	28835071..28835274	ENSG00000200087	0	0	0	0	0	0	0	0	0	0	0	0
snoU13_11	1	28843988..28844087	ENSG00000238821	0	0	0	0	0	0	0	0	0	0	0	0
PRDX3P2	1	complement(28852830..28853739)	ENSG00000231468	4	8	10	3	1	4	0	0	0	0	0	0
TRNAU1AP	1	28879597..28905051	ENSG00000180098	709	575	1037	490	1242	640	1209	658	722	526	1190	910
SNHG12	1	complement(28905050..28909495)	ENSG00000197989	3773	5200	5918	3087	7801	4872	1072	371	518	400	801	491
SNORD99	1	complement(28905261..28905334)	ENSG00000221539	0	0	0	0	0	0	0	0	0	0	0	0
TAF12	1	complement(28915835..28969597)	ENSG00000120656	833	1210	1191	969	1059	719	962	567	536	526	1043	793
RAB42	1	28918712..28921955	ENSG00000188060	86	88	143	62	261	124	456	137	162	79	359	300
RP11-442N24__B.1	1	28969740..28975093	ENSG00000229388	15	12	19	19	17	10	2	0	5	0	0	3
RNU11	1	28975112..28975245	ENSG00000270103	0	0	0	0	0	0	0	0	0	0	0	0
GMEB1	1	28995244..29045865	ENSG00000162419	856	1621	867	972	1622	734	1741	773	1036	823	1541	1169
SCARNA24_1	1	29016177..29016306	ENSG00000252777	0	0	0	0	0	0	0	0	0	0	0	0
YTHDF2	1	29063133..29096287	ENSG00000198492	1526	3868	1756	2494	2239	1204	5780	3226	3207	3449	5125	3937
OPRD1	1	29138654..29190208	ENSG00000116329	0	7	0	3	3	0	0	0	0	0	0	0
RP1-212P9.2	1	29194087..29197779	ENSG00000226852	2	3	3	0	5	0	0	0	1	5	0	0
RP1-212P9.3	1	complement(29196995..29203848)	ENSG00000233427	3	2	0	7	6	0	0	0	0	0	0	0
Y_RNA_13	1	complement(29208238..29208347)	ENSG00000199756	0	0	0	0	0	0	0	0	0	0	0	0
EPB41	1	29213603..29446553	ENSG00000159023	315	728	301	476	1095	518	728	545	369	689	1128	790
RP4-604A21.1	1	complement(29308790..29309120)	ENSG00000225616	0	0	0	0	0	0	0	0	0	0	0	0
Y_RNA_14	1	29312222..29312322	ENSG00000206704	0	0	0	0	0	0	0	0	0	0	0	0
TMEM200B	1	complement(29445940..29450447)	ENSG00000253304	1324	865	1354	739	2789	1594	2252	1001	941	853	1952	2063
RP11-242O24.3	1	complement(29471006..29473506)	ENSG00000225750	0	0	0	0	0	0	0	0	0	0	0	0
SRSF4	1	complement(29474255..29508499)	ENSG00000116350	3424	3262	3701	2759	4503	3134	6033	2700	4106	3457	6169	5113
RP11-242O24.5	1	29479001..29479503	ENSG00000227637	0	0	0	0	0	0	0	0	0	0	0	0
MECR	1	complement(29519385..29557454)	ENSG00000116353	620	429	984	400	945	542	953	358	545	392	830	618
RP11-467D18.2	1	29550445..29551328	ENSG00000237934	0	0	0	0	0	0	0	0	0	0	0	0
PTPRU	1	29563028..29653325	ENSG00000060656	831	850	542	1007	1189	373	1524	667	438	1178	974	408
AL645859.1	1	complement(29580054..29580195)	ENSG00000221550	0	0	0	0	0	0	0	0	0	0	0	0
RP3-437I16.1	1	complement(29656132..29676626)	ENSG00000230523	0	0	0	0	0	2	0	0	0	0	0	0
AL139151.1	1	29758993..29759074	ENSG00000266678	0	0	0	0	0	0	0	0	0	0	0	0
RP11-810H18.1	1	complement(29814705..29823405)	ENSG00000225011	0	0	0	0	0	0	0	0	0	0	0	0
AC092265.1	1	complement(30117392..30117525)	ENSG00000221126	0	0	0	0	0	0	0	0	0	0	0	0
RP4-656G21.1	1	complement(30181698..30182394)	ENSG00000228176	0	1	0	0	0	0	0	0	0	0	0	0
AL645944.1	1	30357749..30357852	ENSG00000222787	0	0	0	0	0	0	0	0	0	0	0	0
RP11-179G8.1	1	complement(30377712..30378204)	ENSG00000270927	0	0	0	0	0	0	0	0	0	0	0	0
RP11-111I12.1	1	complement(30486799..30510459)	ENSG00000233399	0	0	0	0	0	0	0	0	0	0	0	0
RP5-893G23.1	1	30613110..30614454	ENSG00000233372	0	0	0	0	0	0	0	0	0	0	0	0
RP3-357I16.1	1	30699370..30699462	ENSG00000231251	0	0	0	0	0	0	0	0	0	0	0	0
RP4-591L5.1	1	complement(30882407..30884485)	ENSG00000236335	0	0	0	0	0	0	0	0	0	0	0	0
RP4-591L5.2	1	30888672..30893955	ENSG00000231949	0	0	0	0	0	0	0	0	0	0	0	0
MATN1	1	complement(31184124..31196434)	ENSG00000162510	12	49	15	28	21	18	2	0	2	8	0	6
MATN1-AS1	1	31191351..31199674	ENSG00000186056	84	155	84	65	59	38	47	15	17	12	80	34
LAPTM5	1	complement(31205316..31230667)	ENSG00000162511	34	22	25	29	5	2	129	0	0	22	18	6
MIR4420	1	complement(31212003..31212079)	ENSG00000264773	0	0	0	0	0	0	0	0	0	0	0	0
RP5-1125N11.1	1	complement(31283225..31288400)	ENSG00000229607	0	0	0	0	0	0	0	0	0	0	0	0
RP1-65J11.1	1	31297075..31307131	ENSG00000223382	8	6	11	9	11	9	1	8	7	0	2	4
RN7SKP91	1	31316670..31316957	ENSG00000222784	0	0	0	0	0	0	0	0	0	0	0	0
RP1-65J11.5	1	31331005..31333101	ENSG00000235143	1	0	3	2	15	7	0	0	0	0	0	0
SDC3	1	complement(31342314..31381608)	ENSG00000162512	5495	4798	6103	6600	14565	5274	11053	6473	5146	9025	14296	7427
PUM1	1	complement(31404353..31538838)	ENSG00000134644	2434	3346	2288	2289	3756	2400	6108	2943	3230	3134	4663	4470
SNORD103A	1	complement(31408535..31408620)	ENSG00000200154	0	0	0	0	0	0	0	0	0	0	0	0
SNORD103B	1	complement(31421964..31422049)	ENSG00000202107	0	0	0	0	0	0	0	0	0	0	0	0
SNORD85	1	complement(31441011..31441083)	ENSG00000200181	0	0	0	0	0	0	0	0	0	0	0	0
RP11-201O14.1	1	31509581..31510087	ENSG00000237329	0	0	0	0	0	0	0	0	0	0	0	0
RP11-201O14.2	1	31523719..31523881	ENSG00000232768	0	0	0	0	0	0	0	0	0	0	0	0
SEPW1P	1	complement(31567834..31568405)	ENSG00000215900	0	0	0	0	0	0	0	0	0	0	0	0
RP11-490K7.1	1	complement(31581035..31581470)	ENSG00000225142	0	0	0	0	0	0	0	0	0	0	0	0
NKAIN1	1	complement(31652592..31712401)	ENSG00000084628	16	50	29	37	33	37	16	8	28	11	65	19
SNRNP40	1	complement(31732417..31769662)	ENSG00000060688	1282	1267	1972	895	1850	969	2650	881	1553	794	1330	1816
RP11-490K7.4	1	complement(31736092..31736528)	ENSG00000229447	0	0	0	0	0	0	0	0	0	0	0	0
ZCCHC17	1	31769842..31837783	ENSG00000121766	1029	1864	1815	1131	1773	962	1987	948	1442	1109	1878	1487
RP11-266K22.2	1	complement(31805914..31819646)	ENSG00000229044	0	0	0	0	0	0	0	0	0	0	0	0
FABP3	1	complement(31838472..31849697)	ENSG00000121769	447	646	439	798	2583	371	356	285	98	213	699	215
SERINC2	1	31882412..31907525	ENSG00000168528	1017	1071	1702	1812	6253	565	1496	635	1553	2068	5097	678
[truncated: 56,757 more rows]
